# Supplementary material for: (E)-3-{[(2-Bromo-3-methyl­phen­yl)imino]­meth­yl}benzene-1,2-diol: crystal structure and Hirshfeld surface analysis
Source: Acta Crystallogr E Crystallogr Commun. 2019 Nov 26;75(Pt 12):1930–3. doi: 10.1107/S2056989019015718 (PMC6895958; doi:10.1107/S2056989019015718)
Supplement: Supplementary file 1 [file e-75-01930-sup1.cif]

##############################################################################
#                                                                            #
# This CIF contains the data in a paper accepted for publication in          #
# Acta Crystallographica Section E. It conforms to the requirements of       #
# Notes for Authors for Acta Crystallographica Section E, and has been       #
# peer reviewed under the auspices of the IUCr Commission on Journals.       #
#                                                                            #
# Full details of the Crystallographic Information File format               #
# are given in the paper "The Crystallographic Information File (CIF):       #
# a New Standard Archive File for Crystallography" by S. R. Hall, F. H.      #
# Allen and I. D. Brown [Acta Cryst. (1991), A47, 655-685].                  #
#                                                                            #
# The current version of the core CIF dictionary is obtainable from          #
# ftp://ftp.iucr.org/pub/cif_core.dic.                                       #
#                                                                            #
# Software is freely available for graphical display of the structure(s)     #
# in this CIF. For information consult the CIF software page                 #
# http://www.iucr.org/resources/cif/software.                                #
#                                                                            #
# This file may be used for bona fide research purposes within the           #
# scientific community so long as proper attribution is given to the journal # 
# article from which it was obtained.                                        #
#                                                                            #
##############################################################################
data_I
_audit_creation_method     'SHELXL-2018/3'
_journal_date_recd_electronic     2019-10-17
_journal_date_accepted     2019-11-20
_journal_name_full     'Acta Crystallographica, Section E'
_journal_year     2019
_journal_volume     75
_journal_issue     12
_journal_page_first     1930
_journal_page_last     1933
_journal_paper_category     GO
_journal_paper_doi     10.1107/S2056989019015718
_journal_coeditor_code     MW2151
_publ_contact_author_name     'Igor O. Fritsky'
_publ_contact_author_address
;
Department of Chemistry, Taras Shevchenko National University of Kyiv, 64,
Vladimirska Str., Kiev 01601, Ukraine
;
_publ_contact_author_email
                  'ifritsky@univ.kiev.ua, oedogan@omu.edu.tr, necmid@omu.edu.tr'
_publ_contact_author_fax     '+380 44 2393393'
_publ_contact_author_phone     '+380 44 2393393'
_publ_section_title
;
(<i>E</i>)-3-{[(2-Bromo-3-methylphenyl)imino]methyl}benzene-1,2-diol: crystal
structure and Hirshfeld surface analysis
;
loop_
    _publ_author_name
    _publ_author_footnote
    _publ_author_address
    'Do\(gan, Onur Erman' .
;
Ondokuz May\?is University, Faculty of Arts and Sciences,
Department of Chemistry,
55139 Samsun
Turkey
;
    'Dege, Necmi' .
;
Ondokuz May\?is University, Faculty of Arts and Sciences, Department of Physics,
55139 Samsun
Turkey
;
    'A\(gar, Erbil' .
;
Ondokuz May\?is University, Faculty of Arts and Sciences,
Department of Chemistry,
55139 Samsun
Turkey
;
    'Fritsky, Igor O.' .
;
Department of Chemistry, Taras Shevchenko National University of Kyiv, 64,
Vladimirska Str., Kiev 01601,
Ukraine
;
_publ_section_synopsis
;
In the title Schiff base derivative carrying a 2-bromo-3-methylphenyl group, the
conformation about the C\\db N bond is <i>E</i>. In the crystal,  O---H...O
hydrogen-bond interactions consolidate the crystal packing. A Hirshfeld
surface analysis and fingerprint plots were  used to further investigate the
intermolecular interactions in the solid state.
;
_chemical_name_systematic
;
(<i>E</i>)-3-{[(2-Bromo-3-methylphenyl)imino]methyl}benzene-1,2-diol
;
_chemical_name_common     ?
_chemical_formula_moiety     'C14 H12 Br N O2'
_chemical_formula_sum     'C14 H12 Br N O2'
_chemical_formula_iupac     'C14 H12 Br N O2'
_chemical_formula_weight     306.16
_chemical_melting_point     ?
_space_group_crystal_system     triclinic
_space_group_name_H-M_alt     'P -1'
_space_group_name_Hall     '-P 1'
loop_
    _space_group_symop_operation_xyz
    'x, y, z'
    '-x, -y, -z'
_cell_length_a     8.2301(5)
_cell_length_b     10.1593(6)
_cell_length_c     15.9428(9)
_cell_angle_alpha     102.496(5)
_cell_angle_beta     90.597(5)
_cell_angle_gamma     103.213(5)
_cell_volume     1264.46(13)
_cell_formula_units_Z     4
_cell_measurement_reflns_used     15203
_cell_measurement_theta_min     2.11
_cell_measurement_theta_max     32.41
_cell_measurement_temperature     296(2)
_exptl_crystal_description     'column'
_exptl_crystal_colour     'red'
_exptl_crystal_size_max     0.490
_exptl_crystal_size_mid     0.313
_exptl_crystal_size_min     0.210
_exptl_crystal_density_diffrn     1.608
_exptl_crystal_density_meas     ?
_exptl_crystal_density_method     ?
_exptl_crystal_F_000     616
_exptl_absorpt_coefficient_mu     3.243
_exptl_absorpt_correction_type     integration
_exptl_absorpt_process_details
;
(X-RED32; Stoe & Cie, 2002)
;
_exptl_absorpt_correction_T_min     0.4414
_exptl_absorpt_correction_T_max     0.6626
_diffrn_ambient_temperature     296(2)
_diffrn_source     'sealed X-ray tube, 12 x 0.4 mm long-fine focus'
_diffrn_source_power     2.25
_diffrn_source_voltage     50
_diffrn_source_current     45
_diffrn_radiation_type     'Mo K\a'
_diffrn_radiation_wavelength     0.71073
_diffrn_radiation_monochromator     'plane graphite'
_diffrn_measurement_device_type     'Stoe IPDS 2'
_diffrn_measurement_device     '2-circle goniometer'
_diffrn_measurement_method     'rotation method'
_diffrn_detector     'image plate (34 cm diameter)'
_diffrn_detector_area_resol_mean     6.67
_diffrn_reflns_number     13105
_diffrn_reflns_av_R_equivalents     0.0442
_diffrn_reflns_av_unetI/netI     0.0487
_diffrn_reflns_theta_min     2.113
_diffrn_reflns_theta_max     25.999
_diffrn_reflns_theta_full     25.242
_diffrn_measured_fraction_theta_max     0.997
_diffrn_measured_fraction_theta_full     0.998
_diffrn_reflns_limit_h_min     -10
_diffrn_reflns_limit_h_max     10
_diffrn_reflns_limit_k_min     -12
_diffrn_reflns_limit_k_max     12
_diffrn_reflns_limit_l_min     -19
_diffrn_reflns_limit_l_max     19
_refine_special_details     ?
_reflns_number_total     4958
_reflns_number_gt     3352
_reflns_threshold_expression     'I > 2\s(I)'
_refine_ls_structure_factor_coef     Fsqd
_refine_ls_matrix_type     full
_refine_ls_R_factor_all     0.0696
_refine_ls_R_factor_gt     0.0383
_refine_ls_wR_factor_gt     0.0733
_refine_ls_wR_factor_ref     0.0812
_refine_ls_goodness_of_fit_ref     0.974
_refine_ls_restrained_S_all     0.974
_refine_ls_number_reflns     4958
_refine_ls_number_parameters     331
_refine_ls_number_restraints     0
_refine_ls_hydrogen_treatment     constr
_refine_ls_weighting_scheme     calc
_refine_ls_weighting_details
                      'w=1/[\s^2^(Fo^2^)+(0.0365P)^2^] where P=(Fo^2^+2Fc^2^)/3'
_atom_sites_solution_hydrogens     geom
_atom_sites_solution_primary     'intrinsic phasing'
_atom_sites_solution_secondary     ?
_refine_ls_shift/su_max     0.001
_refine_ls_shift/su_mean     0.000
_refine_diff_density_max     0.379
_refine_diff_density_min     -0.258
_refine_ls_extinction_method     none
_refine_ls_extinction_coef     .
loop_
    _atom_type_symbol
    _atom_type_description
    _atom_type_scat_dispersion_real
    _atom_type_scat_dispersion_imag
    _atom_type_scat_source
    'C' 'C' 0.0033 0.0016
                         'International Tables Vol C Tables 4.2.6.8 and 6.1.1.4'
    'H' 'H' 0.0000 0.0000
                         'International Tables Vol C Tables 4.2.6.8 and 6.1.1.4'
    'Br' 'Br' -0.2901 2.4595
                         'International Tables Vol C Tables 4.2.6.8 and 6.1.1.4'
    'N' 'N' 0.0061 0.0033
                         'International Tables Vol C Tables 4.2.6.8 and 6.1.1.4'
    'O' 'O' 0.0106 0.0060
                         'International Tables Vol C Tables 4.2.6.8 and 6.1.1.4'
_computing_data_collection
;
X-AREA (Stoe & Cie, 2002)
;
_computing_cell_refinement
;
X-AREA (Stoe & Cie, 2002)
;
_computing_data_reduction
;
X-RED32 (Stoe & Cie, 2002)
;
_computing_structure_solution
;
WinGX (Farrugia, 2012)
;
_computing_structure_refinement
;
SHELXT2018 (Sheldrick, 2015a), SHELXL2018 (Sheldrick, 2015b)
;
_computing_molecular_graphics
;
ORTEP-3 for Windows (Farrugia, 2012)
;
_computing_publication_material
;
Mercury (Macrae <i>et al.</i>,  2006), WinGX (Farrugia, 2012)
and PLATON (Spek, 2009)
;
loop_
    _atom_site_type_symbol
    _atom_site_label
    _atom_site_fract_x
    _atom_site_fract_y
    _atom_site_fract_z
    _atom_site_U_iso_or_equiv
    _atom_site_adp_type
    _atom_site_calc_flag
    _atom_site_occupancy
    _atom_site_disorder_assembly
    _atom_site_disorder_group
    Br Br1 0.47553(5) 0.73422(3) 0.43378(2) 0.06496(13) Uani d 1 . .
    Br Br2 0.27549(6) 0.20843(4) 0.05124(2) 0.07628(15) Uani d 1 . .
    O O1 0.1481(3) 0.4451(2) 0.34610(15) 0.0653(7) Uani d 1 . .
    H H1 0.211056 0.487560 0.388310 0.098 Uiso calc 1 . .
    O O3 0.1364(4) 0.4958(2) 0.16060(16) 0.0691(7) Uani d 1 . .
    H H3 0.189385 0.466512 0.120398 0.104 Uiso calc 1 . .
    N N1 0.2564(3) 0.5099(2) 0.50502(16) 0.0470(6) Uani d 1 . .
    N N2 0.2469(3) 0.4778(3) 0.01003(16) 0.0532(7) Uani d 1 . .
    O O4 0.0206(4) 0.6518(3) 0.29811(17) 0.0822(8) Uani d 1 . .
    H H4A 0.064074 0.586678 0.297637 0.123 Uiso calc 1 . .
    O O2 -0.0441(4) 0.2540(3) 0.21486(16) 0.0897(9) Uani d 1 . .
    H H2 0.016348 0.330320 0.214834 0.135 Uiso calc 1 . .
    C C7 0.3645(4) 0.6053(3) 0.57103(19) 0.0457(7) Uani d 1 . .
    C C9 0.0451(4) 0.3067(3) 0.4473(2) 0.0469(7) Uani d 1 . .
    C C8 0.1507(4) 0.4002(3) 0.5163(2) 0.0490(7) Uani d 1 . .
    H H8 0.143775 0.382141 0.571109 0.059 Uiso calc 1 . .
    C C2 0.4759(4) 0.7195(3) 0.5508(2) 0.0458(7) Uani d 1 . .
    C C14 0.0503(4) 0.3320(3) 0.3637(2) 0.0500(8) Uani d 1 . .
    C C16 0.3400(4) 0.2699(3) -0.0509(2) 0.0531(8) Uani d 1 . .
    C C21 0.3160(4) 0.3988(3) -0.0583(2) 0.0525(8) Uani d 1 . .
    C C23 0.1469(4) 0.6720(3) 0.0803(2) 0.0538(8) Uani d 1 . .
    C C22 0.2142(4) 0.5943(4) 0.0084(2) 0.0584(9) Uani d 1 . .
    H H22 0.234551 0.629736 -0.040566 0.070 Uiso calc 1 . .
    C C28 0.1130(4) 0.6197(3) 0.1544(2) 0.0525(8) Uani d 1 . .
    C C12 -0.1530(5) 0.1178(3) 0.3120(2) 0.0645(9) Uani d 1 . .
    H H12 -0.218773 0.053589 0.266809 0.077 Uiso calc 1 . .
    C C3 0.5838(4) 0.8201(3) 0.6109(2) 0.0534(8) Uani d 1 . .
    C C17 0.4073(4) 0.1854(4) -0.1138(2) 0.0613(9) Uani d 1 . .
    C C26 0.0233(5) 0.8244(4) 0.2207(3) 0.0676(10) Uani d 1 . .
    H H26 -0.017827 0.875467 0.267836 0.081 Uiso calc 1 . .
    C C27 0.0531(4) 0.6990(4) 0.2243(2) 0.0603(9) Uani d 1 . .
    C C13 -0.0486(4) 0.2341(3) 0.2961(2) 0.0586(9) Uani d 1 . .
    C C10 -0.0661(4) 0.1862(3) 0.4616(2) 0.0593(9) Uani d 1 . .
    H H10 -0.073250 0.169793 0.516793 0.071 Uiso calc 1 . .
    C C20 0.3657(5) 0.4421(4) -0.1328(2) 0.0656(10) Uani d 1 . .
    H H20 0.351806 0.527272 -0.140140 0.079 Uiso calc 1 . .
    C C11 -0.1625(5) 0.0941(4) 0.3947(3) 0.0669(10) Uani d 1 . .
    H H11 -0.235219 0.014899 0.404432 0.080 Uiso calc 1 . .
    C C4 0.5836(5) 0.8024(4) 0.6942(2) 0.0641(9) Uani d 1 . .
    H H4 0.656723 0.867053 0.736383 0.077 Uiso calc 1 . .
    C C24 0.1153(5) 0.8017(4) 0.0781(3) 0.0666(10) Uani d 1 . .
    H H24 0.136398 0.837047 0.029072 0.080 Uiso calc 1 . .
    C C6 0.3679(5) 0.5952(3) 0.6565(2) 0.0597(9) Uani d 1 . .
    H H6 0.294647 0.522244 0.673039 0.072 Uiso calc 1 . .
    C C5 0.4778(5) 0.6914(4) 0.7163(2) 0.0710(11) Uani d 1 . .
    H H5 0.481124 0.681646 0.772972 0.085 Uiso calc 1 . .
    C C18 0.4550(5) 0.2344(4) -0.1862(2) 0.0675(10) Uani d 1 . .
    H H18 0.501793 0.180660 -0.229667 0.081 Uiso calc 1 . .
    C C25 0.0539(5) 0.8763(4) 0.1473(3) 0.0710(10) Uani d 1 . .
    H H25 0.032795 0.961647 0.145094 0.085 Uiso calc 1 . .
    C C19 0.4346(5) 0.3615(4) -0.1952(2) 0.0743(11) Uani d 1 . .
    H H19 0.468248 0.392695 -0.244387 0.089 Uiso calc 1 . .
    C C1 0.6961(5) 0.9453(3) 0.5889(3) 0.0729(11) Uani d 1 . .
    H H1B 0.774499 0.916334 0.549065 0.109 Uiso calc 1 . .
    H H1C 0.755569 1.004995 0.640409 0.109 Uiso calc 1 . .
    H H1D 0.629921 0.994500 0.563320 0.109 Uiso calc 1 . .
    C C15 0.4311(6) 0.0463(4) -0.1053(3) 0.0857(12) Uani d 1 . .
    H H15A 0.501966 0.057822 -0.054737 0.129 Uiso calc 1 . .
    H H15B 0.482042 0.005655 -0.155138 0.129 Uiso calc 1 . .
    H H15C 0.324472 -0.013470 -0.100577 0.129 Uiso calc 1 . .
loop_
    _atom_site_aniso_label
    _atom_site_aniso_U_11
    _atom_site_aniso_U_22
    _atom_site_aniso_U_33
    _atom_site_aniso_U_12
    _atom_site_aniso_U_13
    _atom_site_aniso_U_23
    Br1 0.0871(3) 0.0575(2) 0.0514(2) 0.01015(18) 0.01253(18) 0.02160(16)
    Br2 0.1074(3) 0.0777(3) 0.0517(2) 0.0241(2) 0.0085(2) 0.02912(19)
    O1 0.0832(18) 0.0563(13) 0.0492(13) -0.0038(12) -0.0037(12) 0.0181(11)
    O3 0.095(2) 0.0653(14) 0.0560(15) 0.0260(13) 0.0267(13) 0.0235(12)
    N1 0.0517(16) 0.0429(13) 0.0485(15) 0.0138(12) 0.0063(12) 0.0120(11)
    N2 0.0559(17) 0.0566(15) 0.0434(15) 0.0037(13) 0.0064(12) 0.0133(12)
    O4 0.110(2) 0.096(2) 0.0532(15) 0.0456(17) 0.0244(15) 0.0214(14)
    O2 0.115(2) 0.0826(18) 0.0498(15) -0.0168(16) -0.0007(14) 0.0115(13)
    C7 0.0526(19) 0.0452(15) 0.0429(16) 0.0179(14) 0.0054(14) 0.0107(13)
    C9 0.0467(19) 0.0469(16) 0.0495(18) 0.0145(14) 0.0074(14) 0.0123(14)
    C8 0.052(2) 0.0548(17) 0.0459(17) 0.0204(15) 0.0081(15) 0.0160(14)
    C2 0.0482(19) 0.0482(15) 0.0479(17) 0.0212(14) 0.0097(14) 0.0144(13)
    C14 0.052(2) 0.0486(16) 0.0497(18) 0.0118(14) 0.0095(15) 0.0107(14)
    C16 0.050(2) 0.0652(19) 0.0398(17) 0.0051(16) -0.0037(14) 0.0126(15)
    C21 0.050(2) 0.0598(18) 0.0447(18) 0.0037(15) 0.0022(15) 0.0155(15)
    C23 0.0451(19) 0.0603(18) 0.0529(19) 0.0031(15) 0.0017(15) 0.0158(15)
    C22 0.053(2) 0.068(2) 0.054(2) 0.0024(17) 0.0030(16) 0.0263(17)
    C28 0.051(2) 0.0578(18) 0.0454(18) 0.0059(15) 0.0039(15) 0.0117(15)
    C12 0.062(2) 0.0557(19) 0.066(2) 0.0038(17) 0.0031(18) 0.0029(16)
    C3 0.052(2) 0.0503(17) 0.059(2) 0.0159(15) 0.0051(16) 0.0100(15)
    C17 0.058(2) 0.072(2) 0.050(2) 0.0108(18) -0.0099(17) 0.0095(17)
    C26 0.059(2) 0.072(2) 0.067(2) 0.0160(19) 0.0002(18) 0.0036(18)
    C27 0.057(2) 0.066(2) 0.054(2) 0.0095(17) 0.0022(16) 0.0113(16)
    C13 0.063(2) 0.0601(19) 0.051(2) 0.0121(17) 0.0086(16) 0.0112(16)
    C10 0.056(2) 0.0600(19) 0.065(2) 0.0098(17) 0.0154(17) 0.0250(17)
    C20 0.082(3) 0.070(2) 0.0445(19) 0.0119(19) 0.0161(18) 0.0191(17)
    C11 0.057(2) 0.059(2) 0.081(3) 0.0024(17) 0.012(2) 0.0190(19)
    C4 0.062(2) 0.067(2) 0.057(2) 0.0120(18) -0.0103(17) 0.0047(17)
    C24 0.065(2) 0.065(2) 0.074(3) 0.0099(18) 0.0035(19) 0.0310(19)
    C6 0.067(2) 0.0626(19) 0.0497(19) 0.0089(17) 0.0052(17) 0.0206(16)
    C5 0.085(3) 0.079(2) 0.046(2) 0.008(2) -0.0057(19) 0.0187(18)
    C18 0.065(2) 0.086(3) 0.046(2) 0.016(2) 0.0061(18) 0.0049(18)
    C25 0.067(3) 0.059(2) 0.086(3) 0.0149(19) 0.003(2) 0.014(2)
    C19 0.084(3) 0.089(3) 0.052(2) 0.013(2) 0.017(2) 0.026(2)
    C1 0.068(3) 0.056(2) 0.089(3) 0.0034(18) 0.000(2) 0.0165(19)
    C15 0.106(4) 0.092(3) 0.069(3) 0.045(3) 0.002(2) 0.015(2)
_geom_special_details
;
 All esds (except the esd in the dihedral angle between two l.s. planes)
 are estimated using the full covariance matrix.  The cell esds are taken
 into account individually in the estimation of esds in distances, angles
 and torsion angles; correlations between esds in cell parameters are only
 used when they are defined by crystal symmetry.  An approximate (isotropic)
 treatment of cell esds is used for estimating esds involving l.s. planes.
;
loop_
    _geom_bond_atom_site_label_1
    _geom_bond_atom_site_label_2
    _geom_bond_site_symmetry_2
    _geom_bond_distance
    _geom_bond_publ_flag
    Br1 C2 . 1.903(3) ?
    Br2 C16 . 1.905(3) ?
    O1 C14 . 1.330(3) ?
    O1 H1 . 0.8200 ?
    O3 C28 . 1.340(4) ?
    O3 H3 . 0.8200 ?
    N1 C8 . 1.295(4) ?
    N1 C7 . 1.408(4) ?
    N2 C22 . 1.277(4) ?
    N2 C21 . 1.413(4) ?
    O4 C27 . 1.370(4) ?
    O4 H4A . 0.8200 ?
    O2 C13 . 1.354(4) ?
    O2 H2 . 0.8200 ?
    C7 C6 . 1.390(4) ?
    C7 C2 . 1.404(4) ?
    C9 C14 . 1.411(4) ?
    C9 C10 . 1.415(4) ?
    C9 C8 . 1.421(4) ?
    C8 H8 . 0.9300 ?
    C2 C3 . 1.377(5) ?
    C14 C13 . 1.399(5) ?
    C16 C17 . 1.381(5) ?
    C16 C21 . 1.397(5) ?
    C21 C20 . 1.388(4) ?
    C23 C28 . 1.403(4) ?
    C23 C24 . 1.408(5) ?
    C23 C22 . 1.436(5) ?
    C22 H22 . 0.9300 ?
    C28 C27 . 1.392(5) ?
    C12 C13 . 1.367(4) ?
    C12 C11 . 1.391(5) ?
    C12 H12 . 0.9300 ?
    C3 C4 . 1.379(5) ?
    C3 C1 . 1.502(4) ?
    C17 C18 . 1.379(5) ?
    C17 C15 . 1.504(5) ?
    C26 C27 . 1.364(5) ?
    C26 C25 . 1.388(5) ?
    C26 H26 . 0.9300 ?
    C10 C11 . 1.361(5) ?
    C10 H10 . 0.9300 ?
    C20 C19 . 1.361(5) ?
    C20 H20 . 0.9300 ?
    C11 H11 . 0.9300 ?
    C4 C5 . 1.373(5) ?
    C4 H4 . 0.9300 ?
    C24 C25 . 1.368(5) ?
    C24 H24 . 0.9300 ?
    C6 C5 . 1.363(5) ?
    C6 H6 . 0.9300 ?
    C5 H5 . 0.9300 ?
    C18 C19 . 1.377(5) ?
    C18 H18 . 0.9300 ?
    C25 H25 . 0.9300 ?
    C19 H19 . 0.9300 ?
    C1 H1B . 0.9600 ?
    C1 H1C . 0.9600 ?
    C1 H1D . 0.9600 ?
    C15 H15A . 0.9600 ?
    C15 H15B . 0.9600 ?
    C15 H15C . 0.9600 ?
loop_
    _geom_angle_atom_site_label_1
    _geom_angle_atom_site_label_2
    _geom_angle_atom_site_label_3
    _geom_angle_site_symmetry_1
    _geom_angle_site_symmetry_3
    _geom_angle
    _geom_angle_publ_flag
    C14 O1 H1 . . 109.5 ?
    C28 O3 H3 . . 109.5 ?
    C8 N1 C7 . . 124.1(3) ?
    C22 N2 C21 . . 123.9(3) ?
    C27 O4 H4A . . 109.5 ?
    C13 O2 H2 . . 109.5 ?
    C6 C7 C2 . . 116.9(3) ?
    C6 C7 N1 . . 124.1(3) ?
    C2 C7 N1 . . 119.0(3) ?
    C14 C9 C10 . . 119.1(3) ?
    C14 C9 C8 . . 120.6(3) ?
    C10 C9 C8 . . 120.2(3) ?
    N1 C8 C9 . . 121.8(3) ?
    N1 C8 H8 . . 119.1 ?
    C9 C8 H8 . . 119.1 ?
    C3 C2 C7 . . 123.4(3) ?
    C3 C2 Br1 . . 119.0(2) ?
    C7 C2 Br1 . . 117.6(2) ?
    O1 C14 C13 . . 118.4(3) ?
    O1 C14 C9 . . 122.3(3) ?
    C13 C14 C9 . . 119.3(3) ?
    C17 C16 C21 . . 123.3(3) ?
    C17 C16 Br2 . . 118.8(3) ?
    C21 C16 Br2 . . 118.0(3) ?
    C20 C21 C16 . . 116.9(3) ?
    C20 C21 N2 . . 124.1(3) ?
    C16 C21 N2 . . 118.9(3) ?
    C28 C23 C24 . . 118.9(3) ?
    C28 C23 C22 . . 120.2(3) ?
    C24 C23 C22 . . 121.0(3) ?
    N2 C22 C23 . . 121.8(3) ?
    N2 C22 H22 . . 119.1 ?
    C23 C22 H22 . . 119.1 ?
    O3 C28 C27 . . 118.5(3) ?
    O3 C28 C23 . . 122.3(3) ?
    C27 C28 C23 . . 119.1(3) ?
    C13 C12 C11 . . 121.0(3) ?
    C13 C12 H12 . . 119.5 ?
    C11 C12 H12 . . 119.5 ?
    C2 C3 C4 . . 116.8(3) ?
    C2 C3 C1 . . 122.8(3) ?
    C4 C3 C1 . . 120.4(3) ?
    C18 C17 C16 . . 117.1(3) ?
    C18 C17 C15 . . 120.2(4) ?
    C16 C17 C15 . . 122.7(3) ?
    C27 C26 C25 . . 120.5(4) ?
    C27 C26 H26 . . 119.8 ?
    C25 C26 H26 . . 119.8 ?
    C26 C27 O4 . . 118.4(3) ?
    C26 C27 C28 . . 121.0(3) ?
    O4 C27 C28 . . 120.7(3) ?
    O2 C13 C12 . . 119.2(3) ?
    O2 C13 C14 . . 120.7(3) ?
    C12 C13 C14 . . 120.1(3) ?
    C11 C10 C9 . . 120.1(3) ?
    C11 C10 H10 . . 120.0 ?
    C9 C10 H10 . . 120.0 ?
    C19 C20 C21 . . 120.8(4) ?
    C19 C20 H20 . . 119.6 ?
    C21 C20 H20 . . 119.6 ?
    C10 C11 C12 . . 120.4(3) ?
    C10 C11 H11 . . 119.8 ?
    C12 C11 H11 . . 119.8 ?
    C5 C4 C3 . . 121.4(3) ?
    C5 C4 H4 . . 119.3 ?
    C3 C4 H4 . . 119.3 ?
    C25 C24 C23 . . 120.7(3) ?
    C25 C24 H24 . . 119.7 ?
    C23 C24 H24 . . 119.7 ?
    C5 C6 C7 . . 120.4(3) ?
    C5 C6 H6 . . 119.8 ?
    C7 C6 H6 . . 119.8 ?
    C6 C5 C4 . . 121.0(3) ?
    C6 C5 H5 . . 119.5 ?
    C4 C5 H5 . . 119.5 ?
    C19 C18 C17 . . 121.1(4) ?
    C19 C18 H18 . . 119.4 ?
    C17 C18 H18 . . 119.4 ?
    C24 C25 C26 . . 119.9(4) ?
    C24 C25 H25 . . 120.1 ?
    C26 C25 H25 . . 120.1 ?
    C20 C19 C18 . . 120.7(3) ?
    C20 C19 H19 . . 119.6 ?
    C18 C19 H19 . . 119.6 ?
    C3 C1 H1B . . 109.5 ?
    C3 C1 H1C . . 109.5 ?
    H1B C1 H1C . . 109.5 ?
    C3 C1 H1D . . 109.5 ?
    H1B C1 H1D . . 109.5 ?
    H1C C1 H1D . . 109.5 ?
    C17 C15 H15A . . 109.5 ?
    C17 C15 H15B . . 109.5 ?
    H15A C15 H15B . . 109.5 ?
    C17 C15 H15C . . 109.5 ?
    H15A C15 H15C . . 109.5 ?
    H15B C15 H15C . . 109.5 ?
loop_
    _geom_torsion_atom_site_label_1
    _geom_torsion_atom_site_label_2
    _geom_torsion_atom_site_label_3
    _geom_torsion_atom_site_label_4
    _geom_torsion_site_symmetry_1
    _geom_torsion_site_symmetry_2
    _geom_torsion_site_symmetry_3
    _geom_torsion_site_symmetry_4
    _geom_torsion
    _geom_torsion_publ_flag
    C8 N1 C7 C6 . . . . -1.6(5) ?
    C8 N1 C7 C2 . . . . 179.0(3) ?
    C7 N1 C8 C9 . . . . -179.6(3) ?
    C14 C9 C8 N1 . . . . -1.1(5) ?
    C10 C9 C8 N1 . . . . 178.5(3) ?
    C6 C7 C2 C3 . . . . -0.9(5) ?
    N1 C7 C2 C3 . . . . 178.5(3) ?
    C6 C7 C2 Br1 . . . . 179.2(2) ?
    N1 C7 C2 Br1 . . . . -1.4(4) ?
    C10 C9 C14 O1 . . . . 178.0(3) ?
    C8 C9 C14 O1 . . . . -2.4(5) ?
    C10 C9 C14 C13 . . . . -3.1(5) ?
    C8 C9 C14 C13 . . . . 176.5(3) ?
    C17 C16 C21 C20 . . . . -1.0(5) ?
    Br2 C16 C21 C20 . . . . 179.3(2) ?
    C17 C16 C21 N2 . . . . -179.7(3) ?
    Br2 C16 C21 N2 . . . . 0.6(4) ?
    C22 N2 C21 C20 . . . . 4.1(5) ?
    C22 N2 C21 C16 . . . . -177.3(3) ?
    C21 N2 C22 C23 . . . . -178.8(3) ?
    C28 C23 C22 N2 . . . . -0.9(5) ?
    C24 C23 C22 N2 . . . . 178.5(3) ?
    C24 C23 C28 O3 . . . . 178.5(3) ?
    C22 C23 C28 O3 . . . . -2.1(5) ?
    C24 C23 C28 C27 . . . . -1.5(5) ?
    C22 C23 C28 C27 . . . . 177.9(3) ?
    C7 C2 C3 C4 . . . . 2.3(5) ?
    Br1 C2 C3 C4 . . . . -177.8(3) ?
    C7 C2 C3 C1 . . . . -176.9(3) ?
    Br1 C2 C3 C1 . . . . 3.0(5) ?
    C21 C16 C17 C18 . . . . 1.3(5) ?
    Br2 C16 C17 C18 . . . . -179.0(2) ?
    C21 C16 C17 C15 . . . . -179.5(3) ?
    Br2 C16 C17 C15 . . . . 0.3(5) ?
    C25 C26 C27 O4 . . . . -179.9(3) ?
    C25 C26 C27 C28 . . . . -0.7(5) ?
    O3 C28 C27 C26 . . . . -178.5(3) ?
    C23 C28 C27 C26 . . . . 1.6(5) ?
    O3 C28 C27 O4 . . . . 0.8(5) ?
    C23 C28 C27 O4 . . . . -179.2(3) ?
    C11 C12 C13 O2 . . . . -179.4(4) ?
    C11 C12 C13 C14 . . . . -0.4(6) ?
    O1 C14 C13 O2 . . . . 0.2(5) ?
    C9 C14 C13 O2 . . . . -178.7(3) ?
    O1 C14 C13 C12 . . . . -178.8(3) ?
    C9 C14 C13 C12 . . . . 2.2(5) ?
    C14 C9 C10 C11 . . . . 2.0(5) ?
    C8 C9 C10 C11 . . . . -177.5(3) ?
    C16 C21 C20 C19 . . . . 0.0(5) ?
    N2 C21 C20 C19 . . . . 178.6(3) ?
    C9 C10 C11 C12 . . . . -0.2(6) ?
    C13 C12 C11 C10 . . . . -0.7(6) ?
    C2 C3 C4 C5 . . . . -1.5(6) ?
    C1 C3 C4 C5 . . . . 177.7(4) ?
    C28 C23 C24 C25 . . . . 0.6(5) ?
    C22 C23 C24 C25 . . . . -178.9(3) ?
    C2 C7 C6 C5 . . . . -1.3(5) ?
    N1 C7 C6 C5 . . . . 179.3(3) ?
    C7 C6 C5 C4 . . . . 2.0(6) ?
    C3 C4 C5 C6 . . . . -0.6(6) ?
    C16 C17 C18 C19 . . . . -0.6(5) ?
    C15 C17 C18 C19 . . . . -179.9(4) ?
    C23 C24 C25 C26 . . . . 0.4(6) ?
    C27 C26 C25 C24 . . . . -0.4(6) ?
    C21 C20 C19 C18 . . . . 0.7(6) ?
    C17 C18 C19 C20 . . . . -0.3(6) ?
loop_
    _geom_hbond_atom_site_label_D
    _geom_hbond_atom_site_label_H
    _geom_hbond_atom_site_label_A
    _geom_hbond_site_symmetry_A
    _geom_hbond_distance_DH
    _geom_hbond_distance_HA
    _geom_hbond_distance_DA
    _geom_hbond_angle_DHA
    _geom_hbond_publ_flag
    O1 H1 N1 . 0.82 1.85 2.571(3) 146.3 yes
    O3 H3 Br2 . 0.82 2.86 3.499(2) 135.7 ?
    O3 H3 N2 . 0.82 1.85 2.560(3) 144.6 yes
    O4 H4A O1 . 0.82 2.02 2.790(4) 156.9 yes
    O4 H4A O3 . 0.82 2.32 2.731(4) 111.6 ?
    O2 H2 O1 . 0.82 2.29 2.724(3) 113.8 ?
    O2 H2 O3 . 0.82 2.11 2.875(3) 156.0 yes
    C8 H8 O4 2_566 0.93 2.54 3.383(4) 150.8 yes
_shelx_space_group_comment
;
The symmetry employed for this shelxl refinement is uniquely defined
by the following loop, which should always be used as a source of
symmetry information in preference to the above space-group names.
They are only intended as comments.
;
_shelx_estimated_absorpt_T_min     ?
_shelx_estimated_absorpt_T_max     ?
_shelx_hkl_file
;
  -1   0   0  168.26    9.97   0
   1   0   0  170.49   10.36   0
   2   0   0  690.21   11.26   0
  -2   0   0  705.81   11.20   0
  -2   0   0  741.05   16.86   0
  -3   0   0   65.25    5.77   0
  -3   0   0   69.06    7.54   0
   3   0   0   62.43    5.61   0
   4   0   0  302.50    6.59   0
  -4   0   0  305.60    9.95   0
  -4   0   0  300.09    6.64   0
   5   0   0  154.68    4.59   0
  -5   0   0  152.85    7.97   0
  -5   0   0  157.00    4.65   0
  -6   0   0   10.40    4.67   0
  -6   0   0    3.03    6.48   0
   6   0   0    5.23    4.66   0
  -7   0   0   10.00    4.32   0
   7   0   0    5.48    4.46   0
  -8   0   0    1.03    3.03   0
   8   0   0   -2.31    3.20   0
   9   0   0   10.79    4.93   0
  -9   0   0    6.91    4.63   0
  10   0   0    0.52    5.08   0
 -10   0   0    3.99    5.03   0
  11   0   0    0.67    3.54   0
 -11   0   0   -0.68    3.39   0
 -12   1   0    1.60    5.81   0
 -12   1   0   -0.75    5.40   0
 -11   1   0    1.33    3.38   0
 -10   1   0    5.72    3.54   0
  10  -1   0    6.55    5.08   0
  -9   1   0   27.45    4.64   0
   9  -1   0   20.07    4.80   0
  -8   1   0    8.49    4.56   0
   8  -1   0    5.73    3.22   0
   7  -1   0   20.78    3.54   0
  -7   1   0   19.66    8.70   0
  -7   1   0   20.05    9.19   0
  -7   1   0   26.45    4.81   0
   6  -1   0   23.23    4.80   0
  -6   1   0   21.27    4.72   0
  -6   1   0   19.34    6.92   0
  -5   1   0    8.10    4.32   0
   5  -1   0    5.16    4.51   0
   4  -1   0  127.27    4.69   0
  -4   1   0  128.85    5.68   0
   3  -1   0  575.37    9.56   0
  -3   1   0  604.77    9.74   0
   2  -1   0 1055.03   16.59   0
  -2   1   0 1088.71   15.85   0
  -1   1   0  198.49   14.48   0
   0  -1   0 1127.09   21.72   0
   0  -1   0 1119.22   18.35   0
   1   1   0  608.55   13.88   0
  -1  -1   0  600.12   11.27   0
  -1  -1   0  621.29   13.59   0
   1   1   0  602.56   10.64   0
  -2  -1   0 1647.09   13.61   0
  -2  -1   0 1686.06   18.83   0
   2   1   0 1596.24   13.09   0
   2   1   0 1695.29   19.43   0
   3   1   0 1203.81   15.30   0
  -3  -1   0 1199.95   15.02   0
  -3  -1   0 1193.55   10.58   0
   3   1   0 1169.27   10.35   0
   4   1   0   11.33    4.78   0
  -4  -1   0   12.60    4.77   0
  -4  -1   0   11.89    5.80   0
  -5  -1   0    4.45    4.68   0
   5   1   0   11.03    4.77   0
  -5  -1   0   10.96    5.48   0
  -6  -1   0   -0.23    5.36   0
   6   1   0    3.67    3.28   0
  -6  -1   0    2.86    3.31   0
  -7  -1   0   66.92    3.64   0
  -7  -1   0   67.00    7.87   0
   7   1   0   71.61    4.87   0
   8   1   0   61.05    3.92   0
  -8  -1   0   63.81    3.94   0
   9   1   0   11.28    4.86   0
  -9  -1   0    5.50    4.64   0
  10   1   0   -0.64    4.79   0
 -10  -1   0   -5.32    4.78   0
 -11  -1   0    8.39    5.01   0
  11   1   0   -4.80    5.37   0
 -12   2   0    5.93    5.26   0
 -12   2   0    1.57    5.74   0
 -11   2   0    3.31    4.86   0
 -11   2   0    2.12    5.30   0
 -10   2   0    2.75    4.98   0
  -9   2   0    8.35    4.81   0
   9  -2   0    5.95    4.92   0
  -8   2   0    5.62    4.93   0
   8  -2   0    0.48    4.77   0
  -7   2   0   10.55    6.48   0
  -7   2   0    8.36    6.31   0
  -7   2   0   11.42    3.32   0
   7  -2   0    5.13    4.64   0
  -6   2   0   17.52    4.59   0
   6  -2   0   14.31    4.44   0
   5  -2   0  404.95    7.51   0
  -5   2   0  389.66    7.17   0
   4  -2   0  888.63   11.30   0
  -4   2   0  901.03   11.18   0
  -3   2   0   39.19    6.51   0
  -2   2   0 6706.43   51.21   0
  -2   2   0 7528.76   52.54   0
   1  -2   0 1015.79   20.63   0
  -1   2   0 1035.05   20.02   0
  -1   2   0 1079.48   12.83   0
   0  -2   0 3726.71   22.91   0
   0   2   0 3609.60   23.36   0
   0  -2   0 3690.59   25.84   0
   0   2   0 3892.87   26.56   0
  -1  -2   0  120.18    5.43   0
   1   2   0  118.89    7.10   0
   1   2   0  120.74    5.39   0
  -1  -2   0  128.06    6.97   0
   2   2   0  357.57    8.47   0
  -2  -2   0  352.25    7.45   0
   2   2   0  350.50    6.85   0
  -2  -2   0  363.55    6.24   0
  -3  -2   0   57.66    4.84   0
   3   2   0   64.21    4.67   0
   3   2   0   56.94    5.31   0
  -3  -2   0   61.49    5.04   0
   4   2   0  289.55    7.77   0
  -4  -2   0  303.57    6.39   0
   4   2   0  298.67    6.33   0
  -4  -2   0  278.43    7.29   0
  -5  -2   0   32.93    5.69   0
  -5  -2   0   29.20    4.64   0
   5   2   0   31.30    3.30   0
   6   2   0    5.46    3.09   0
  -6  -2   0    5.15    5.24   0
  -6  -2   0    0.70    3.22   0
   7   2   0   18.87    4.63   0
  -7  -2   0   25.54    4.70   0
   8   2   0    0.39    4.46   0
  -8  -2   0    5.52    4.36   0
   9   2   0    5.00    3.47   0
  -9  -2   0    4.49    4.74   0
  10   2   0   10.12    5.06   0
 -10  -2   0   -0.35    5.01   0
 -11  -2   0    3.94    4.94   0
  11   2   0    1.06    5.38   0
 -12   3   0   -1.62    5.18   0
 -12   3   0    2.79    5.12   0
 -11   3   0    1.23    4.85   0
 -11   3   0    3.94    4.59   0
 -10   3   0   -1.51    4.58   0
 -10   3   0    1.93    4.57   0
  -9   3   0    1.44    4.74   0
  -9   3   0    8.29    4.59   0
  -8   3   0   24.40    6.88   0
  -8   3   0   26.27    4.98   0
  -8   3   0   30.42    4.64   0
  -7   3   0    2.17    5.31   0
  -7   3   0    2.01    4.43   0
  -6   3   0   14.66    4.49   0
  -6   3   0   12.49    4.51   0
  -6   3   0   13.71    4.66   0
  -5   3   0   26.92    4.53   0
  -5   3   0   26.63    4.38   0
  -5   3   0   26.87    4.63   0
  -4   3   0   68.89    6.61   0
  -4   3   0   69.12    5.15   0
  -4   3   0   70.26    6.56   0
  -3   3   0  226.92    6.46   0
  -3   3   0  247.72    9.95   0
  -3   3   0  224.22   10.56   0
  -2   3   0 1345.71   22.32   0
   2  -3   0 1469.43   24.00   0
  -2   3   0 1423.29   12.60   0
   1  -3   0  350.39    9.96   0
  -1   3   0  384.19   10.00   0
  -1   3   0  365.52    7.78   0
   0  -3   0  190.65    5.58   0
   0  -3   0  196.81    6.52   0
   0   3   0  193.24    6.63   0
   0   3   0  191.84    7.31   0
   1   3   0   13.17    4.90   0
  -1  -3   0   13.96    5.26   0
   1   3   0   14.04    5.32   0
  -1  -3   0   13.23    3.64   0
  -2  -3   0  468.20    7.80   0
   2   3   0  483.26    8.26   0
   2   3   0  478.65    6.34   0
  -2  -3   0  467.30    6.36   0
  -3  -3   0  400.81    5.58   0
   3   3   0  417.96    6.30   0
   3   3   0  386.43    7.65   0
  -3  -3   0  399.01    7.40   0
   4   3   0   34.59    5.76   0
  -4  -3   0   30.86    4.32   0
   4   3   0   36.86    4.43   0
  -4  -3   0   40.28    4.92   0
  -5  -3   0   30.45    4.51   0
   5   3   0   30.06    3.29   0
   5   3   0   34.11    6.06   0
  -5  -3   0   29.28    5.45   0
  -6  -3   0  111.58    5.61   0
   6   3   0  125.43    5.18   0
  -6  -3   0  114.70    5.13   0
  -7  -3   0   82.42    5.00   0
   7   3   0   85.83    5.15   0
  -8  -3   0    3.32    3.40   0
   8   3   0    2.20    3.36   0
  -9  -3   0   -4.35    3.02   0
   9   3   0    6.96    4.80   0
 -10  -3   0    1.96    3.40   0
  10   3   0   -3.30    5.02   0
  11   3   0    1.67    5.71   0
 -11  -3   0    0.45    5.38   0
 -12   4   0    0.36    5.19   0
 -12   4   0   -1.74    5.31   0
 -11   4   0   -0.02    4.98   0
 -11   4   0   -1.47    6.25   0
 -10   4   0    4.51    4.73   0
 -10   4   0    0.09    4.59   0
  -9   4   0    2.09    6.40   0
  -9   4   0    5.07    4.90   0
  -9   4   0    1.64    5.52   0
  -8   4   0   -0.20    5.13   0
  -8   4   0   -0.38    5.24   0
  -8   4   0    1.10    5.09   0
  -7   4   0    2.66    5.48   0
  -7   4   0    1.56    4.15   0
  -7   4   0    0.72    4.30   0
  -6   4   0   84.36    6.23   0
  -6   4   0   85.05    4.93   0
  -6   4   0   82.53    5.49   0
  -5   4   0  318.22    9.17   0
  -5   4   0  290.39    6.32   0
  -5   4   0  299.32    9.12   0
  -4   4   0 1006.24    9.71   0
  -4   4   0  927.07   16.93   0
  -4   4   0 1076.93   17.52   0
   3  -4   0   20.34    7.12   0
  -3   4   0   17.90    4.59   0
  -3   4   0   15.57    6.96   0
   2  -4   0  187.38    8.29   0
  -2   4   0  219.80    8.81   0
  -2   4   0  206.96    5.79   0
  -1   4   0 2302.29   17.37   0
   1  -4   0 2260.93   17.57   0
  -1   4   0 2298.57   13.16   0
   0  -4   0  788.38    9.88   0
   0   4   0  759.10    8.77   0
   0   4   0  745.86    7.87   0
   0  -4   0  773.25    8.47   0
   1   4   0    8.99    4.81   0
  -1  -4   0   13.05    3.93   0
   1   4   0    6.38    3.16   0
  -1  -4   0    9.52    4.80   0
   2   4   0    1.61    4.35   0
  -2  -4   0    4.14    4.46   0
   2   4   0    2.08    3.32   0
  -2  -4   0   -1.89    3.17   0
   3   4   0  127.04    4.78   0
  -3  -4   0  109.08    5.22   0
   3   4   0  112.57    4.57   0
  -3  -4   0  113.53    4.05   0
   4   4   0   80.05    3.49   0
   4   4   0   75.73    5.03   0
  -4  -4   0   80.46    4.90   0
  -4  -4   0   83.42    4.78   0
  -5  -4   0   40.75    3.35   0
  -5  -4   0   40.44    4.87   0
   5   4   0   43.28    4.61   0
   5   4   0   40.91    5.42   0
   6   4   0   43.77    4.72   0
  -6  -4   0   39.28    4.54   0
  -6  -4   0   47.23    4.71   0
   7   4   0   -0.49    3.15   0
  -7  -4   0   10.70    4.50   0
   8   4   0   11.09    4.77   0
  -8  -4   0    7.59    3.32   0
   9   4   0    3.86    3.33   0
  -9  -4   0    0.43    4.67   0
 -10  -4   0   -3.26    4.87   0
  10   4   0   -0.69    5.08   0
 -12   5   0    1.92    5.24   0
 -12   5   0   -0.13    6.40   0
 -11   5   0    0.29    4.87   0
 -11   5   0    0.46    4.70   0
 -10   5   0    3.93    7.53   0
 -10   5   0    9.16    5.87   0
 -10   5   0    3.40    5.69   0
  -9   5   0    1.87    4.29   0
  -9   5   0    4.10    5.35   0
  -9   5   0   -1.03    5.31   0
  -8   5   0    6.98    5.76   0
  -8   5   0    9.12    4.70   0
  -8   5   0    5.94    5.12   0
  -7   5   0    4.16    5.44   0
  -7   5   0    2.80    5.23   0
  -7   5   0    5.84    4.27   0
  -6   5   0   28.32    7.00   0
  -6   5   0   32.88    4.56   0
  -6   5   0   35.33    7.18   0
  -5   5   0   39.96    8.35   0
  -5   5   0   48.88    8.96   0
  -5   5   0   46.93    4.60   0
  -4   5   0    3.49    8.57   0
  -4   5   0    4.30    8.24   0
  -4   5   0    2.47    4.34   0
   3  -5   0   71.34    7.29   0
  -3   5   0   71.78    3.72   0
  -3   5   0   76.02    7.45   0
   2  -5   0  133.39    6.78   0
  -2   5   0  153.18    5.37   0
  -2   5   0  156.50    6.53   0
   1  -5   0   42.95    5.36   0
  -1   5   0   54.24    4.63   0
  -1   5   0   50.62    4.95   0
   0   5   0   66.41    5.10   0
   0   5   0   65.98    3.54   0
   0  -5   0   57.98    4.53   0
   0  -5   0   43.44    5.37   0
   1   5   0  129.71    4.25   0
   1   5   0  131.72    5.35   0
  -1  -5   0  138.09    5.92   0
  -1  -5   0  129.49    4.20   0
  -2  -5   0  372.45    6.56   0
   2   5   0  384.47    6.48   0
  -2  -5   0  386.16    5.69   0
   2   5   0  370.38    6.84   0
  -3  -5   0  342.08    6.01   0
   3   5   0  319.53    6.52   0
  -3  -5   0  315.05    6.25   0
   3   5   0  330.88    5.76   0
   4   5   0   81.32    4.45   0
  -4  -5   0   73.50    4.74   0
   4   5   0   81.95    5.29   0
  -4  -5   0   78.94    4.81   0
   5   5   0   74.02    5.38   0
  -5  -5   0   72.53    4.70   0
  -5  -5   0   63.92    3.68   0
   5   5   0   66.39    3.43   0
  -6  -5   0   12.46    3.12   0
   6   5   0   22.89    4.06   0
   6   5   0   15.95    5.06   0
   7   5   0   11.45    3.20   0
  -7  -5   0   19.09    3.29   0
   8   5   0    3.32    4.65   0
  -8  -5   0   11.92    3.16   0
   9   5   0    4.02    3.11   0
  -9  -5   0    1.13    4.58   0
 -10  -5   0   -2.44    3.49   0
  10   5   0    7.09    5.35   0
 -12   6   0    2.67   10.73   0
 -12   6   0    1.23   10.87   0
 -11   6   0    0.57    6.83   0
 -11   6   0    0.93    7.76   0
 -10   6   0    1.43    7.31   0
 -10   6   0    5.88    5.56   0
 -10   6   0    0.83    7.48   0
  -9   6   0    0.61    7.22   0
  -9   6   0   -1.16    5.14   0
  -9   6   0    0.44    7.30   0
  -8   6   0    3.69    8.93   0
  -8   6   0    3.27    8.81   0
  -8   6   0    1.33    4.47   0
  -7   6   0   36.65    5.22   0
  -6   6   0  302.72    6.50   0
  -5   6   0  261.52    6.16   0
  -4   6   0   35.93    4.48   0
  -4   6   0   39.08    9.45   0
  -4   6   0   40.33    9.99   0
  -3   6   0   17.16    5.70   0
   3  -6   0   21.11    6.55   0
  -3   6   0   24.39    4.57   0
  -2   6   0  297.55    5.09   0
  -2   6   0  298.62    7.10   0
   2  -6   0  262.02    7.47   0
  -1   6   0  829.30    9.22   0
  -1   6   0  767.38    6.93   0
   1  -6   0  757.24    9.38   0
   0  -6   0   62.43    4.99   0
   0   6   0   76.82    4.74   0
   0   6   0   69.59    5.09   0
   1   6   0   17.07    4.71   0
  -1  -6   0   21.17    4.57   0
  -1  -6   0    6.70    4.97   0
   1   6   0    5.90    4.47   0
  -2  -6   0   12.34    4.57   0
   2   6   0   16.04    4.28   0
   2   6   0   16.17    4.62   0
  -2  -6   0   16.39    4.80   0
   3   6   0   56.99    3.84   0
  -3  -6   0   67.80    3.89   0
   3   6   0   72.95    4.47   0
  -3  -6   0   80.73    4.97   0
  -4  -6   0    1.71    2.95   0
   4   6   0   -2.72    4.71   0
  -4  -6   0    9.42    4.56   0
   4   6   0   -3.00    4.22   0
   5   6   0   10.76    3.99   0
  -5  -6   0    3.56    3.99   0
   5   6   0    4.93    5.28   0
   6   6   0   -1.69    5.39   0
  -6  -6   0    6.34    4.28   0
   6   6   0   -0.69    3.11   0
  -7  -6   0   -1.81    2.92   0
   7   6   0    0.52    4.24   0
   8   6   0   13.64    4.59   0
  -8  -6   0    7.86    3.29   0
   9   6   0   -2.46    3.52   0
  -9  -6   0    0.92    4.78   0
 -11   7   0   -1.31    7.36   0
 -10   7   0    1.53    5.88   0
  -9   7   0    0.37    4.22   0
  -8   7   0   -3.74    4.69   0
  -7   7   0   33.08    4.74   0
  -6   7   0   39.85    3.57   0
  -5   7   0   33.92    4.50   0
   4  -7   0   40.69    8.84   0
  -4   7   0   37.96    4.74   0
  -4   7   0   34.20    7.77   0
   3  -7   0    8.51    6.44   0
  -3   7   0   10.85    4.33   0
  -3   7   0    9.99    5.28   0
   2  -7   0  117.98    6.20   0
  -2   7   0  132.83    5.65   0
  -2   7   0  123.28    3.75   0
  -1   7   0   12.50    4.07   0
  -1   7   0    8.10    4.14   0
   1  -7   0    3.59    4.57   0
   0  -7   0   17.09    3.59   0
   0   7   0   18.27    4.48   0
   0   7   0   14.31    4.10   0
   1   7   0  189.88    4.66   0
   1   7   0  201.23    5.72   0
  -1  -7   0  186.43    4.73   0
   2   7   0  221.26    5.80   0
  -2  -7   0  227.45    5.82   0
   2   7   0  217.84    4.49   0
  -3  -7   0   98.66    5.21   0
   3   7   0   79.44    5.02   0
   3   7   0   89.75    3.63   0
   4   7   0    7.85    4.30   0
   4   7   0    8.45    3.16   0
  -4  -7   0    9.57    4.51   0
   5   7   0   10.32    4.80   0
   5   7   0   15.28    4.26   0
  -5  -7   0   14.17    3.11   0
   6   7   0    8.75    5.26   0
   6   7   0    8.57    3.09   0
  -6  -7   0    4.18    3.07   0
   7   7   0    9.03    3.23   0
   7   7   0    4.33    5.47   0
  -7  -7   0    3.78    4.37   0
  -8  -7   0    2.66    4.43   0
   8   7   0    3.85    3.45   0
  -9  -7   0   10.48    4.99   0
   9   7   0    2.09    4.58   0
 -11   8   0    0.32    6.69   0
 -10   8   0   -0.04    5.78   0
  -9   8   0   -0.92    4.75   0
  -8   8   0   13.73    4.68   0
  -7   8   0    8.62    4.44   0
  -6   8   0   38.65    4.31   0
  -5   8   0   95.48    4.78   0
  -4   8   0    6.99    4.30   0
   4  -8   0    8.05    6.97   0
  -4   8   0    7.59    6.38   0
   3  -8   0   26.55    6.83   0
  -3   8   0   31.37    5.74   0
  -3   8   0   29.98    4.38   0
  -2   8   0  116.14    4.58   0
  -2   8   0  118.95    5.32   0
   2  -8   0  107.67    5.90   0
   1  -8   0   96.72    5.48   0
  -1   8   0  114.88    5.15   0
  -1   8   0  115.55    4.59   0
   0  -8   0    4.08    3.33   0
   0   8   0    5.22    3.05   0
   0   8   0    7.34    4.18   0
  -1  -8   0   -0.13    3.25   0
   1   8   0    2.31    3.10   0
   1   8   0    1.43    2.93   0
   2   8   0    2.80    4.46   0
  -2  -8   0    4.86    4.59   0
   2   8   0    2.45    2.95   0
  -3  -8   0   16.79    4.39   0
   3   8   0   21.62    4.39   0
   3   8   0   18.06    3.56   0
  -4  -8   0    7.74    4.22   0
   4   8   0    4.44    4.22   0
   4   8   0    7.82    4.68   0
   5   8   0    7.97    3.19   0
  -5  -8   0    2.13    2.91   0
   5   8   0   11.24    4.88   0
   6   8   0    2.23    5.47   0
  -6  -8   0    9.38    4.41   0
   6   8   0   -0.86    3.09   0
   7   8   0    1.02    5.37   0
  -7  -8   0    9.07    3.22   0
   7   8   0    1.17    3.27   0
  -8  -8   0    1.07    3.23   0
   8   8   0    2.52    3.12   0
 -11   9   0    2.23    6.53   0
 -10   9   0    0.72    4.93   0
  -9   9   0    3.27    4.69   0
  -8   9   0    1.96    4.75   0
  -7   9   0    3.91    4.48   0
  -6   9   0    0.76    4.24   0
  -5   9   0    8.82    3.13   0
   4  -9   0    6.38    7.31   0
  -4   9   0    5.42    5.99   0
  -4   9   0   10.78    4.18   0
  -3   9   0   31.91    5.34   0
  -3   9   0   34.33    4.22   0
   3  -9   0   32.72    5.74   0
  -2   9   0   18.93    4.19   0
   2  -9   0   15.87    6.02   0
  -2   9   0   16.42    4.34   0
  -1   9   0   26.30    4.72   0
   1  -9   0   16.86    5.08   0
  -1   9   0   23.87    2.97   0
   0  -9   0   16.36    3.50   0
   0   9   0   19.25    3.21   0
   0   9   0   18.99    3.08   0
   1   9   0   89.03    4.96   0
  -1  -9   0   87.41    5.09   0
   1   9   0   94.34    3.75   0
   2   9   0   40.14    4.75   0
  -2  -9   0   39.97    3.56   0
   2   9   0   40.65    4.64   0
   3   9   0    9.34    4.46   0
   3   9   0   10.50    4.16   0
  -3  -9   0    4.63    4.47   0
   4   9   0    0.48    3.31   0
   4   9   0    5.33    2.93   0
  -4  -9   0    4.54    4.31   0
   5   9   0   17.62    4.47   0
   5   9   0    5.56    5.25   0
  -5  -9   0    5.92    4.64   0
   6   9   0   -0.54    4.67   0
   6   9   0    0.51    5.34   0
  -6  -9   0    0.90    4.93   0
  -7  -9   0   -1.72    4.78   0
   7   9   0    2.75    6.15   0
   7   9   0    3.63    4.66   0
 -10  10   0   -1.87    4.98   0
  -9  10   0    1.78    4.71   0
  -8  10   0   -1.03    4.62   0
  -7  10   0    8.08    3.14   0
  -6  10   0   15.31    3.32   0
  -5  10   0    7.98    4.41   0
  -4  10   0    1.85    5.71   0
  -4  10   0    2.71    2.86   0
   4 -10   0    2.34    7.18   0
   3 -10   0    6.89    5.47   0
  -3  10   0    4.71    2.86   0
  -3  10   0    6.71    4.21   0
  -2  10   0   54.28    4.61   0
  -2  10   0   53.55    3.18   0
   2 -10   0   52.19    5.37   0
   1 -10   0   14.49    5.08   0
  -1  10   0   14.96    4.09   0
  -1  10   0   21.95    4.47   0
   0 -10   0   15.03    3.32   0
   0  10   0   14.28    3.08   0
   0  10   0   10.58    4.08   0
  -1 -10   0    3.78    4.37   0
   1  10   0   -0.19    3.05   0
   1  10   0    1.23    3.00   0
  -2 -10   0   14.48    3.24   0
   2  10   0    9.79    3.30   0
   2  10   0   10.81    4.32   0
   3  10   0    3.63    4.45   0
   3  10   0   11.08    4.75   0
  -3 -10   0   -1.22    3.21   0
   4  10   0    6.20    3.50   0
   4  10   0    2.43    3.13   0
  -4 -10   0    3.36    4.60   0
   5  10   0    8.70    3.80   0
  -5 -10   0    7.14    4.55   0
   5  10   0    7.91    4.35   0
  -6 -10   0    1.78    4.99   0
   6  10   0    2.29    5.86   0
   6  10   0   -4.20    3.40   0
 -10  11   0    3.77    5.38   0
  -9  11   0    3.83    4.93   0
  -8  11   0    1.87    4.56   0
  -7  11   0    3.07    4.38   0
  -6  11   0   -1.83    4.39   0
  -5  11   0    3.36    4.55   0
  -4  11   0    3.25    5.45   0
   4 -11   0    3.92    7.45   0
  -4  11   0    0.32    4.35   0
  -3  11   0   29.81    3.27   0
  -3  11   0   26.43    4.59   0
   3 -11   0   30.28    5.69   0
   2 -11   0   15.51    5.36   0
  -2  11   0    8.91    4.15   0
  -2  11   0   11.80    4.60   0
  -1  11   0    5.75    2.91   0
  -1  11   0    7.68    4.66   0
   1 -11   0    3.24    4.61   0
   0  11   0    3.71    4.23   0
   0  11   0    6.69    3.06   0
   0 -11   0    1.20    3.23   0
   1  11   0   22.16    3.29   0
   1  11   0   18.88    3.38   0
  -1 -11   0   19.53    4.79   0
   2  11   0   14.96    4.50   0
  -2 -11   0   16.33    5.07   0
   2  11   0   16.20    3.28   0
   3  11   0    2.26    4.67   0
  -3 -11   0    3.87    3.41   0
   3  11   0    1.92    3.06   0
   4  11   0    2.70    3.46   0
  -4 -11   0    3.75    4.41   0
   4  11   0    5.89    5.07   0
   5  11   0    7.41    5.23   0
  -5 -11   0    3.83    4.95   0
   5  11   0    1.76    4.87   0
  -9  12   0    4.54    5.25   0
  -8  12   0    2.57    3.19   0
  -7  12   0    3.99    4.70   0
  -6  12   0   10.01    3.27   0
  -5  12   0    5.62    2.87   0
  -4  12   0    2.55    4.52   0
   4 -12   0    0.55    7.57   0
  -4  12   0    0.55    5.43   0
  -3  12   0    9.49    4.31   0
  -3  12   0    1.03    4.44   0
   3 -12   0    5.16    5.71   0
   2 -12   0    0.05    5.33   0
  -2  12   0   -0.88    2.78   0
  -2  12   0    4.72    4.36   0
   1 -12   0   -2.35    5.25   0
  -1  12   0    2.53    4.80   0
  -1  12   0   -5.07    4.21   0
   0  12   0    2.32    4.52   0
   0  12   0    4.41    3.19   0
   0 -12   0    6.79    4.80   0
   1  12   0    5.00    4.54   0
   1  12   0    2.63    4.56   0
  -1 -12   0    7.55    3.34   0
   2  12   0    0.41    3.46   0
  -2 -12   0    6.00    4.98   0
   2  12   0    4.56    3.19   0
   3  12   0    4.97    4.99   0
  -3 -12   0    2.48    4.74   0
   3  12   0    3.25    4.40   0
   4  12   0   -0.25    3.66   0
  -4 -12   0   -2.71    5.20   0
   4  12   0    2.14    4.73   0
  -8  13   0   -3.31    4.73   0
  -7  13   0    3.44    3.41   0
  -6  13   0    3.61    4.72   0
  -5  13   0    3.55    4.64   0
   4 -13   0    0.80    8.18   0
  -4  13   0    5.85    6.15   0
  -4  13   0    2.35    3.27   0
  -3  13   0    4.55    4.57   0
   3 -13   0   13.12    6.10   0
  -3  13   0    9.08    3.19   0
  -2  13   0    1.53    4.60   0
   2 -13   0   -1.28    5.33   0
  -2  13   0    4.22    4.48   0
  -1  13   0    0.59    4.62   0
   1 -13   0   -4.14    5.20   0
  -1  13   0    6.20    2.95   0
   0 -13   0    5.34    5.08   0
   0  13   0    8.37    4.81   0
   0  13   0    9.90    4.72   0
  -1 -13   0    8.23    5.09   0
   1  13   0   12.08    3.53   0
   1  13   0   18.01    4.74   0
  -2 -13   0    7.25    3.53   0
   2  13   0    4.43    4.67   0
   2  13   0    1.71    3.31   0
  -3 -13   0    4.87    5.31   0
   3  13   0    2.46    5.47   0
   3  13   0    2.07    4.89   0
  -6  14   0    2.03    3.50   0
  -5  14   0   -0.55    3.52   0
  -4  14   0   -1.20    6.18   0
   4 -14   0    5.07    7.82   0
  -4  14   0   -0.79    4.73   0
  -3  14   0    2.12    5.93   0
   3 -14   0    5.28    6.23   0
  -3  14   0   -0.03    4.52   0
   2 -14   0    3.87    5.47   0
  -2  14   0    0.15    4.44   0
  -2  14   0   -1.83    4.79   0
  -1  14   0   -0.07    4.68   0
   1 -14   0    2.15    5.79   0
  -1  14   0   -1.58    5.24   0
   0 -14   0   -0.71    5.14   0
   0  14   0   -1.17    3.35   0
   0  14   0    3.34    3.45   0
   1  14   0    0.31    3.75   0
   1  14   0   -1.33    3.40   0
  -1 -14   1    2.48    5.23   0
   1  14  -1   -1.63    3.48   0
   1  14  -1    4.64    5.03   0
   0 -14   1    2.94    5.52   0
   0  14  -1   -1.78    3.28   0
   0  14  -1    1.08    3.45   0
   1 -14   1   10.90    5.39   0
  -1  14  -1   -0.88    4.56   0
  -1  14  -1   -0.82    4.93   0
  -2  14  -1    5.02    4.36   0
   2 -14   1    1.97    5.55   0
  -2  14  -1    8.35    4.71   0
  -3  14  -1    2.38    6.03   0
   3 -14   1   -1.19    7.56   0
  -3  14  -1   -4.04    3.24   0
   4 -14   1    3.17    9.24   0
  -4  14  -1   -0.97    3.30   0
  -5  14  -1   -4.96    4.61   0
  -6  14  -1    2.27    5.09   0
   3  13  -1   -1.52    5.11   0
  -3 -13   1   -6.21    3.88   0
   3  13  -1    2.87    3.64   0
   2  13  -1    7.40    4.71   0
   2  13  -1    7.87    3.39   0
  -2 -13   1    1.82    3.66   0
  -1 -13   1    1.59    5.04   0
   1  13  -1    2.46    4.65   0
   1  13  -1    2.04    4.74   0
   0  13  -1    1.62    4.72   0
   0 -13   1    3.89    5.08   0
   0  13  -1    0.96    4.57   0
  -1  13  -1    4.87    3.06   0
   1 -13   1    3.17    5.18   0
  -1  13  -1    3.79    4.66   0
  -2  13  -1    3.61    5.00   0
   2 -13   1    0.17    5.67   0
  -2  13  -1   -8.59    2.91   0
  -3  13  -1    2.13    4.22   0
  -3  13  -1    5.52    5.02   0
   3 -13   1    5.93    7.20   0
   4 -13   1   -0.49    8.10   0
  -4  13  -1    3.51    7.24   0
  -4  13  -1   -0.66    4.56   0
  -5  13  -1   -0.21    2.98   0
  -6  13  -1    1.62    3.26   0
  -7  13  -1    1.35    4.48   0
  -8  13  -1    0.91    3.53   0
  -4 -12   1    1.27    3.56   0
   4  12  -1   -1.36    4.67   0
   4  12  -1    7.27    3.71   0
   3  12  -1   -0.55    3.25   0
  -3 -12   1   -3.65    4.89   0
   3  12  -1   15.81    4.71   0
  -2 -12   1   -1.22    4.82   0
   2  12  -1    1.54    3.39   0
   2  12  -1   -2.97    4.41   0
   1  12  -1   -3.43    4.51   0
  -1 -12   1   -0.42    4.75   0
   1  12  -1   -2.77    3.15   0
   0  12  -1   12.92    4.77   0
   0  12  -1   15.12    4.64   0
   0 -12   1   12.33    5.15   0
  -1  12  -1   10.74    5.18   0
  -1  12  -1    7.97    4.25   0
   1 -12   1   10.98    5.42   0
  -2  12  -1    0.17    4.05   0
   2 -12   1    6.20    6.23   0
  -2  12  -1    2.01    4.51   0
  -3  12  -1    2.08    3.09   0
  -3  12  -1    3.27    4.71   0
   3 -12   1   -4.07    7.11   0
   4 -12   1    6.14    7.96   0
  -4  12  -1    4.20    6.88   0
  -4  12  -1    6.96    3.13   0
  -5  12  -1    2.92    4.28   0
  -6  12  -1    4.51    4.43   0
  -7  12  -1    3.74    4.47   0
  -8  12  -1    1.61    3.58   0
  -9  12  -1    3.20    5.50   0
   5  11  -1    1.15    5.65   0
  -5 -11   1    5.21    3.36   0
   5  11  -1    0.15    4.73   0
  -4 -11   1    7.76    4.47   0
   4  11  -1    9.84    5.06   0
   4  11  -1    5.29    4.71   0
   3  11  -1   26.49    3.27   0
   3  11  -1   20.25    3.53   0
  -3 -11   1   18.01    3.41   0
   2  11  -1    0.70    4.22   0
   2  11  -1    5.83    4.75   0
  -2 -11   1    6.29    3.26   0
   1  11  -1    7.48    4.49   0
   1  11  -1    3.79    4.33   0
  -1 -11   1    6.69    3.24   0
   0  11  -1    9.07    4.37   0
   0 -11   1    2.73    4.66   0
   0  11  -1    5.44    2.92   0
  -1  11  -1   17.64    4.42   0
  -1  11  -1   18.68    4.32   0
   1 -11   1   15.48    5.28   0
   2 -11   1   10.09    6.18   0
  -2  11  -1    9.24    4.51   0
  -2  11  -1   18.19    4.14   0
  -3  11  -1    3.02    4.62   0
   3 -11   1    0.54    6.56   0
  -3  11  -1    3.41    4.16   0
  -4  11  -1    3.29    4.41   0
   4 -11   1    1.56    7.36   0
  -4  11  -1    2.71    6.45   0
  -5  11  -1    9.77    4.57   0
  -6  11  -1   -0.94    4.48   0
  -7  11  -1   -1.62    4.73   0
  -8  11  -1    6.10    4.78   0
  -9  11  -1    5.06    4.99   0
 -10  11  -1    4.21    5.33   0
   6  10  -1    1.39    4.68   0
   6  10  -1    1.88    4.00   0
  -6 -10   1   -0.84    4.88   0
   5  10  -1    2.44    3.10   0
  -5 -10   1   -3.79    4.57   0
   5  10  -1    1.63    5.07   0
   4  10  -1    7.85    5.10   0
  -4 -10   1    8.12    4.57   0
   4  10  -1   12.25    4.37   0
   3  10  -1    1.16    4.12   0
  -3 -10   1    1.84    4.50   0
   3  10  -1    1.12    4.51   0
   2  10  -1    5.27    2.83   0
   2  10  -1    3.90    3.15   0
  -2 -10   1    4.02    4.15   0
   1  10  -1    0.96    3.04   0
   1  10  -1    1.58    4.35   0
  -1 -10   1   -1.92    4.52   0
   0  10  -1   40.17    4.22   0
   0 -10   1   46.07    5.14   0
   0  10  -1   43.59    4.62   0
  -1  10  -1   14.12    4.44   0
   1 -10   1   12.68    5.17   0
  -1  10  -1   10.18    3.83   0
   2 -10   1    0.75    4.94   0
  -2  10  -1    1.94    2.84   0
  -2  10  -1    0.10    4.23   0
  -3  10  -1   24.27    4.22   0
   3 -10   1   22.06    5.51   0
  -3  10  -1   17.74    4.56   0
  -4  10  -1   43.91    7.17   0
   4 -10   1   44.01    7.96   0
  -4  10  -1   48.93    4.29   0
  -5  10  -1   56.17    3.36   0
  -6  10  -1    9.72    4.44   0
  -7  10  -1    1.41    4.40   0
  -8  10  -1    5.85    4.52   0
  -9  10  -1   -0.92    4.82   0
 -10  10  -1    3.30    5.30   0
   7   9  -1    0.54    6.03   0
  -7  -9   1   -1.43    3.42   0
   7   9  -1    6.72    4.72   0
   6   9  -1    2.76    4.03   0
   6   9  -1   -0.15    3.11   0
  -6  -9   1    6.51    4.54   0
   5   9  -1    8.60    3.52   0
   5   9  -1    9.87    4.71   0
  -5  -9   1   11.49    4.67   0
   4   9  -1   26.21    3.63   0
   4   9  -1   36.17    3.42   0
  -4  -9   1   24.02    3.55   0
  -3  -9   1   12.41    3.35   0
   3   9  -1   16.20    4.47   0
   3   9  -1   10.01    3.05   0
   2   9  -1   -2.53    3.12   0
   2   9  -1    2.12    4.44   0
  -2  -9   1    2.89    3.20   0
  -1  -9   1    2.19    3.34   0
   1   9  -1   -4.60    4.46   0
   1   9  -1    4.76    3.09   0
   0  -9   1   25.85    4.87   0
   0   9  -1   28.33    4.23   0
   0   9  -1   28.47    4.55   0
   1  -9   1   26.18    5.21   0
  -1   9  -1   27.17    4.74   0
  -1   9  -1   24.20    4.17   0
   2  -9   1   -1.24    4.69   0
  -2   9  -1    3.07    2.98   0
  -2   9  -1   -0.96    4.17   0
  -3   9  -1   21.23    5.24   0
   3  -9   1   18.85    6.39   0
  -3   9  -1   20.58    3.14   0
   4  -9   1    7.71    9.31   0
  -4   9  -1    7.91    6.56   0
  -4   9  -1    6.59    3.00   0
  -5   9  -1    6.02    4.48   0
  -6   9  -1    6.72    4.29   0
  -7   9  -1    6.76    4.40   0
  -8   9  -1    4.52    3.20   0
  -9   9  -1   -5.21    4.88   0
 -10   9  -1    2.81    4.92   0
 -11   9  -1    0.40    6.59   0
   8   8  -1    1.64    5.04   0
  -8  -8   1    1.97    3.26   0
   7   8  -1    4.62    4.47   0
   7   8  -1    5.96    5.91   0
  -7  -8   1    5.59    3.35   0
  -6  -8   1    2.58    4.42   0
   6   8  -1    3.08    4.49   0
   6   8  -1    0.40    5.42   0
  -5  -8   1   13.57    4.72   0
   5   8  -1   13.03    3.21   0
   5   8  -1    3.87    5.04   0
  -4  -8   1   11.16    4.41   0
   4   8  -1   13.70    4.83   0
   4   8  -1   20.00    4.39   0
   3   8  -1   -3.62    4.30   0
  -3  -8   1    1.40    4.58   0
   3   8  -1    1.47    4.89   0
  -3  -8   1    1.52    4.31   0
   2   8  -1    6.57    4.45   0
  -2  -8   1    1.43    4.58   0
  -2  -8   1    0.51    3.05   0
   2   8  -1   -4.24    4.19   0
   1   8  -1   93.44    4.82   0
  -1  -8   1   97.58    5.26   0
   1   8  -1   85.18    4.82   0
  -1  -8   1   93.84    4.63   0
   0   8  -1  141.05    4.80   0
   0   8  -1  137.98    5.14   0
   0  -8   1  141.38    5.45   0
  -1   8  -1   25.91    4.07   0
   1  -8   1   26.72    5.06   0
  -1   8  -1   27.88    4.73   0
  -2   8  -1    2.38    4.30   0
  -2   8  -1    5.53    3.77   0
   2  -8   1    5.64    6.10   0
  -3   8  -1  239.43    6.97   0
  -3   8  -1  223.85    4.49   0
   3  -8   1  225.66    7.89   0
  -4   8  -1   92.12    4.83   0
   4  -8   1   99.86   12.64   0
  -4   8  -1   90.27   11.17   0
  -5   8  -1   27.16    4.40   0
  -6   8  -1    1.35    4.09   0
  -7   8  -1    5.03    4.42   0
  -8   8  -1   15.99    4.75   0
  -9   8  -1    5.12    4.51   0
 -10   8  -1    0.38    4.92   0
 -11   8  -1    2.77    6.34   0
  -9  -7   1    7.11    3.57   0
   9   7  -1   -3.03    3.29   0
   8   7  -1    5.70    4.71   0
  -8  -7   1   -6.40    4.66   0
  -7  -7   1    8.51    4.51   0
   7   7  -1   10.21    4.42   0
  -6  -7   1   16.63    4.50   0
   6   7  -1   11.90    4.09   0
   6   7  -1    6.48    5.21   0
  -5  -7   1    5.25    4.20   0
   5   7  -1    4.61    2.71   0
   5   7  -1    5.99    4.85   0
  -5  -7   1    2.49    2.95   0
   4   7  -1   30.53    4.31   0
   4   7  -1   27.42    4.76   0
  -4  -7   1   30.65    3.10   0
  -4  -7   1   35.37    4.51   0
  -3  -7   1   95.63    5.03   0
   3   7  -1   83.22    3.57   0
  -3  -7   1   82.09    4.71   0
   3   7  -1   87.14    4.99   0
   2   7  -1    5.36    4.34   0
  -2  -7   1    6.81    4.33   0
   2   7  -1    7.09    4.48   0
  -2  -7   1    2.14    4.64   0
   1   7  -1    1.20    4.29   0
  -1  -7   1    2.31    3.18   0
  -1  -7   1    6.76    4.94   0
   1   7  -1   10.15    4.55   0
   0  -7   1  162.84    4.67   0
   0   7  -1  154.35    5.33   0
   0   7  -1  143.41    3.96   0
   0  -7   1  148.39    4.92   0
  -1   7  -1   34.72    4.25   0
   1  -7   1   31.71    4.81   0
  -1   7  -1   31.96    4.38   0
  -2   7  -1   22.47    4.35   0
   2  -7   1   19.52    5.00   0
  -2   7  -1   22.42    4.16   0
  -3   7  -1   90.03    4.84   0
  -3   7  -1   89.87    6.66   0
   3  -7   1   88.66    8.36   0
  -4   7  -1    5.58    4.48   0
  -5   7  -1    3.46    4.43   0
  -6   7  -1    6.87    4.62   0
  -7   7  -1   67.00    5.08   0
  -8   7  -1    2.12    4.35   0
  -9   7  -1   -0.36    5.53   0
 -10   7  -1    0.57    5.91   0
 -11   7  -1    2.65    9.29   0
   9   6  -1    7.45    4.91   0
  -9  -6   1   -0.43    4.87   0
  -8  -6   1   -0.78    3.22   0
   8   6  -1    6.58    4.60   0
  -7  -6   1   -0.39    3.02   0
   7   6  -1   -2.79    2.96   0
  -6  -6   1    8.50    4.39   0
  -6  -6   1   10.98    3.22   0
   6   6  -1   13.17    3.08   0
   6   6  -1   12.04    4.93   0
  -5  -6   1   24.94    4.36   0
   5   6  -1   20.39    5.18   0
  -5  -6   1   29.18    4.57   0
   5   6  -1   24.21    3.25   0
  -4  -6   1    0.21    4.31   0
   4   6  -1    5.07    4.04   0
  -4  -6   1   -3.82    2.84   0
   4   6  -1    4.94    4.63   0
   3   6  -1    2.95    4.91   0
   3   6  -1    6.70    2.99   0
  -3  -6   1    8.64    4.14   0
  -3  -6   1    2.32    3.25   0
  -2  -6   1  105.04    4.17   0
   2   6  -1  113.98    5.21   0
   2   6  -1  117.15    5.03   0
  -2  -6   1  103.89    4.93   0
   1   6  -1  179.97    5.60   0
  -1  -6   1  192.40    5.54   0
   1   6  -1  194.68    5.66   0
  -1  -6   1  195.56    6.22   0
   0   6  -1  144.98    5.08   0
   0  -6   1  162.86    6.15   0
   0  -6   1  156.75    4.95   0
   0   6  -1  159.71    5.77   0
   1  -6   1  181.95    6.20   0
   1  -6   1  185.95    4.27   0
  -1   6  -1  189.48    5.97   0
  -1   6  -1  175.61    5.22   0
   2  -6   1    4.39    6.22   0
  -2   6  -1    7.52    4.45   0
  -2   6  -1    8.97    4.67   0
  -3   6  -1  426.97   11.97   0
   3  -6   1  411.20   13.12   0
  -3   6  -1  423.51    6.68   0
  -4   6  -1  118.89    5.05   0
  -5   6  -1    0.66    4.43   0
  -6   6  -1    7.74    4.35   0
  -7   6  -1   14.49    4.70   0
  -8   6  -1   16.13    4.39   0
  -9   6  -1   15.55    4.60   0
  -9   6  -1   14.34   10.31   0
  -9   6  -1   14.05   10.34   0
 -10   6  -1    1.81    6.65   0
 -10   6  -1    2.62    8.34   0
 -10   6  -1    0.51    8.33   0
 -11   6  -1    1.02    9.70   0
 -11   6  -1    1.04    9.72   0
 -10  -5   1   -8.97    4.74   0
  10   5  -1   -0.66    3.67   0
   9   5  -1    5.92    4.96   0
  -9  -5   1    4.31    4.69   0
  -8  -5   1   -0.12    4.69   0
   8   5  -1    3.41    3.21   0
   7   5  -1   -4.35    3.19   0
  -7  -5   1    9.01    4.51   0
  -7  -5   1   -0.92    4.43   0
   6   5  -1    5.85    4.80   0
   6   5  -1   -2.13    2.95   0
  -6  -5   1    3.67    4.42   0
  -6  -5   1   -3.36    3.07   0
   5   5  -1  102.73    3.62   0
  -5  -5   1  103.44    4.18   0
   5   5  -1  106.08    5.70   0
  -5  -5   1  116.22    4.92   0
  -4  -5   1  120.30    5.05   0
   4   5  -1  128.52    3.68   0
   4   5  -1  132.52    5.35   0
  -4  -5   1  120.44    3.81   0
   3   5  -1   37.86    4.35   0
  -3  -5   1   28.32    4.52   0
   3   5  -1   25.81    3.60   0
  -3  -5   1   29.79    3.27   0
   2   5  -1    4.89    4.46   0
  -2  -5   1    4.01    4.64   0
   2   5  -1    4.86    4.73   0
  -2  -5   1    5.99    3.40   0
  -1  -5   1    0.96    3.06   0
   1   5  -1    0.08    4.45   0
   1   5  -1   -1.00    4.57   0
  -1  -5   1   -2.66    4.76   0
   0   5  -1  882.54    9.57   0
   0   5  -1  847.59    8.32   0
   0  -5   1  903.60    9.86   0
   0  -5   1  836.98    8.22   0
   1  -5   1  281.02    5.99   0
  -1   5  -1  286.88    7.14   0
  -1   5  -1  289.97    5.15   0
   1  -5   1  272.08    7.44   0
  -2   5  -1  273.28    8.00   0
  -2   5  -1  268.83    6.05   0
   2  -5   1  246.49    9.20   0
  -3   5  -1  288.34    5.42   0
  -4   5  -1  226.50    6.14   0
  -5   5  -1    4.11    3.91   0
  -6   5  -1   12.96    8.19   0
  -6   5  -1    9.05    4.49   0
  -6   5  -1    9.81    8.29   0
  -7   5  -1   80.64    7.23   0
  -7   5  -1   76.55    4.92   0
  -7   5  -1   79.33    7.31   0
  -8   5  -1    4.83    6.23   0
  -8   5  -1    2.53    5.56   0
  -8   5  -1    3.90    4.49   0
  -9   5  -1    3.84    5.40   0
  -9   5  -1    2.92    5.40   0
  -9   5  -1    2.90    5.57   0
 -10   5  -1    1.49    5.76   0
 -10   5  -1    1.07    5.80   0
 -11   5  -1    1.45    6.24   0
 -11   5  -1   -1.29    6.02   0
 -12   5  -1    1.25    5.37   0
 -12   5  -1    2.85    6.51   0
  10   4  -1    9.88    5.17   0
 -10  -4   1    0.15    5.00   0
  -9  -4   1    6.27    4.83   0
   9   4  -1   -1.31    3.41   0
   8   4  -1    3.92    4.55   0
  -8  -4   1    3.80    4.62   0
  -7  -4   1   -1.67    4.32   0
  -7  -4   1    3.30    3.24   0
   7   4  -1    1.86    4.52   0
  -6  -4   1   14.58    4.20   0
  -6  -4   1    7.09    5.35   0
   6   4  -1   10.23    3.08   0
  -5  -4   1   22.98    4.36   0
   5   4  -1   26.90    4.96   0
   5   4  -1   35.56    3.17   0
  -5  -4   1   24.53    4.62   0
   4   4  -1    2.22    2.98   0
  -4  -4   1    0.73    4.26   0
  -4  -4   1    2.93    4.17   0
   4   4  -1    1.45    4.46   0
  -3  -4   1    3.62    2.78   0
   3   4  -1    3.35    3.14   0
   3   4  -1   -0.71    4.52   0
  -3  -4   1    5.09    4.71   0
   2   4  -1  668.84    7.64   0
  -2  -4   1  656.97    7.69   0
  -2  -4   1  667.98    8.32   0
   2   4  -1  698.05    8.63   0
   1   4  -1 1654.53   11.67   0
  -1  -4   1 1643.43   11.47   0
   1   4  -1 1624.43   11.51   0
  -1  -4   1 1636.94   12.18   0
   0   4  -1  170.88    4.73   0
   0  -4   1  182.68    6.47   0
   0   4  -1  168.67    5.28   0
   0  -4   1  168.44    5.52   0
  -1   4  -1   60.17    5.34   0
   1  -4   1   60.50    3.78   0
   1  -4   1   62.24    5.91   0
  -1   4  -1   55.26    4.82   0
   2  -4   1   91.97    4.12   0
  -2   4  -1   86.29    5.16   0
  -2   4  -1   88.70    8.42   0
   2  -4   1   78.70    7.98   0
  -3   4  -1 1110.04   10.30   0
  -4   4  -1  464.33    7.60   0
  -5   4  -1   13.59    6.47   0
  -5   4  -1   15.83    5.75   0
  -5   4  -1   10.92    5.15   0
  -6   4  -1    8.07    5.62   0
  -6   4  -1    6.70    4.55   0
  -6   4  -1    5.43    4.32   0
  -7   4  -1   32.64    5.96   0
  -7   4  -1   26.56    5.55   0
  -7   4  -1   30.90    4.63   0
  -8   4  -1   14.07    5.27   0
  -8   4  -1    7.44    5.35   0
  -8   4  -1    9.70    5.92   0
  -9   4  -1   -0.72    4.50   0
  -9   4  -1    3.66    5.43   0
 -10   4  -1    0.38    4.76   0
 -10   4  -1   -0.24    4.44   0
 -11   4  -1    2.82    4.99   0
 -11   4  -1    0.81    5.14   0
 -12   4  -1   -0.75    6.37   0
 -12   4  -1   -0.61    6.21   0
  11   3  -1    2.71    4.01   0
 -11  -3   1   -0.85    5.21   0
  10   3  -1    1.35    4.93   0
 -10  -3   1   -3.66    3.57   0
  -9  -3   1    2.42    4.58   0
   9   3  -1    8.69    4.63   0
  -8  -3   1   11.77    4.50   0
   8   3  -1   -4.31    4.46   0
  -7  -3   1   14.05    5.60   0
  -7  -3   1   12.96    4.48   0
   7   3  -1   14.66    3.37   0
  -6  -3   1    2.30    4.32   0
  -6  -3   1    6.37    4.55   0
   6   3  -1    5.87    3.15   0
  -5  -3   1  145.39    5.64   0
   5   3  -1  149.42    3.88   0
  -5  -3   1  152.54    4.09   0
   4   3  -1  133.74    3.93   0
  -4  -3   1  124.02    5.34   0
  -4  -3   1  138.84    4.00   0
   4   3  -1  127.54    5.56   0
   3   3  -1  266.36    4.81   0
  -3  -3   1  268.78    6.46   0
   3   3  -1  267.53    6.82   0
  -3  -3   1  267.13    4.88   0
   2   3  -1   11.65    4.94   0
  -2  -3   1    9.68    4.82   0
   2   3  -1   13.08    4.49   0
  -2  -3   1   12.34    4.60   0
   1   3  -1    4.92    3.36   0
  -1  -3   1    5.30    4.99   0
  -1  -3   1    6.38    3.64   0
   1   3  -1    5.86    3.51   0
   0  -3   1  640.48    9.31   0
   0   3  -1  649.47    8.77   0
   0   3  -1  666.01   10.61   0
   0  -3   1  679.71   10.84   0
   1  -3   1  324.76    6.73   0
   1  -3   1  349.13   11.39   0
  -1   3  -1  337.38    6.83   0
  -1   3  -1  340.73   11.01   0
  -2   3  -1   37.96    5.62   0
  -3   3  -1  267.48   14.27   0
  -3   3  -1  233.77   14.13   0
  -3   3  -1  225.76    6.61   0
  -4   3  -1  312.61    7.53   0
  -4   3  -1  315.35    9.47   0
  -5   3  -1   42.12    5.63   0
  -5   3  -1   44.45    5.02   0
   5  -3   1   42.21    5.03   0
  -6   3  -1  151.12    7.13   0
   6  -3   1  157.61    6.80   0
  -6   3  -1  159.33    5.90   0
  -7   3  -1   41.59    6.29   0
   7  -3   1   51.28    6.05   0
  -7   3  -1   53.85    5.05   0
  -8   3  -1   -0.21    4.72   0
   8  -3   1    0.50    4.68   0
  -9   3  -1    2.93    4.53   0
 -10   3  -1    2.74    4.41   0
 -10   3  -1    0.81    4.63   0
 -11   3  -1    3.59    5.02   0
 -11   3  -1    6.62    4.70   0
 -12   3  -1   -0.85    5.47   0
 -12   3  -1    1.85    5.18   0
 -11  -2   1   -4.22    3.65   0
  11   2  -1   -2.23    5.38   0
 -10  -2   1   -4.23    4.96   0
  10   2  -1    8.60    4.98   0
  -9  -2   1   -2.00    3.22   0
   9   2  -1    7.23    4.86   0
   8   2  -1   12.27    3.19   0
  -8  -2   1   21.15    4.49   0
  -8  -2   1   10.81    5.71   0
  -7  -2   1    9.84    5.34   0
  -7  -2   1    7.11    4.52   0
   7   2  -1   13.41    4.57   0
  -6  -2   1   27.44    5.74   0
   6   2  -1   24.80    4.58   0
  -6  -2   1   27.48    3.64   0
   5   2  -1   35.63    4.94   0
  -5  -2   1   36.08    4.81   0
  -5  -2   1   38.75    3.63   0
   4   2  -1   57.02    4.92   0
  -4  -2   1   53.38    3.99   0
  -4  -2   1   55.87    5.07   0
  -3  -2   1  237.89    5.81   0
   3   2  -1  227.66    6.90   0
  -3  -2   1  221.50    6.62   0
   3   2  -1  229.01    4.83   0
   2   2  -1  863.88   11.25   0
   2   2  -1  881.55    9.54   0
  -2  -2   1  905.28    8.97   0
  -2  -2   1  880.98   11.23   0
   1   2  -1 1585.04   13.82   0
   1   2  -1 1595.63   15.43   0
  -1  -2   1 1572.81   14.49   0
  -1  -2   1 1592.54   13.74   0
   0  -2   1  321.67    8.02   0
   0   2  -1  298.46    8.92   0
   0  -2   1  329.97    9.96   0
   0   2  -1  323.30    9.86   0
  -1   2  -1    5.08    8.66   0
  -1   2  -1    4.12    4.39   0
   1  -2   1    2.94    6.26   0
   1  -2   1    2.64    8.68   0
   2  -2   1 3642.27   50.37   0
  -2   2  -1 3307.83   23.54   0
  -2   2  -1 1975.99   35.60   0
  -3   2  -1 1148.74   14.47   0
  -3   2  -1 1246.51   16.36   0
   3  -2   1 1227.13   16.50   0
   4  -2   1   30.91    5.04   0
  -4   2  -1   29.13    4.99   0
  -4   2  -1   31.22    5.73   0
  -5   2  -1   20.22    4.51   0
  -5   2  -1   22.72    6.43   0
   5  -2   1   25.28    4.38   0
  -6   2  -1   11.90    4.53   0
   6  -2   1   10.37    4.76   0
  -6   2  -1    7.90    7.31   0
   7  -2   1   25.91    4.92   0
  -7   2  -1   23.23    5.03   0
   8  -2   1    8.73    4.84   0
  -8   2  -1   11.90    4.84   0
   9  -2   1   -1.35    3.17   0
  -9   2  -1    7.37    4.34   0
 -10   2  -1    2.33    3.72   0
  10  -2   1    0.59    5.15   0
 -11   2  -1    6.23    4.87   0
 -12   2  -1    5.97    3.49   0
 -12   2  -1    1.64    5.36   0
  11   1  -1   -0.42    5.16   0
 -11  -1   1   -6.53    3.68   0
  10   1  -1    0.74    4.88   0
 -10  -1   1    4.24    4.98   0
   9   1  -1   17.34    4.73   0
  -9  -1   1   24.76    4.86   0
  -8  -1   1    5.10    7.35   0
   8   1  -1    7.65    3.22   0
  -8  -1   1   13.82    4.37   0
   7   1  -1    6.47    3.23   0
  -7  -1   1    4.69    5.28   0
  -7  -1   1    5.58    4.62   0
   6   1  -1   55.12    3.64   0
  -6  -1   1   54.59    5.98   0
  -6  -1   1   58.23    5.09   0
  -5  -1   1   77.06    5.40   0
   5   1  -1   82.40    5.10   0
  -5  -1   1   74.27    3.93   0
  -4  -1   1   48.47    3.81   0
  -4  -1   1   46.69    5.22   0
   4   1  -1   45.44    3.71   0
  -3  -1   1  168.48    6.61   0
   3   1  -1  157.09    4.74   0
  -3  -1   1  161.63    4.73   0
   2   1  -1    2.06    3.73   0
  -2  -1   1    3.10    5.66   0
   2   1  -1   -0.38    5.46   0
  -2  -1   1    2.47    5.38   0
   1   1  -1  987.09   16.07   0
  -1  -1   1  940.48   12.65   0
   1   1  -1  963.33   13.63   0
  -1  -1   1  990.92   15.76   0
   0   1  -1   17.68    8.17   0
   0   1  -1   18.01    8.32   0
   0  -1   1   16.30    8.23   0
   0  -1   1   12.47    6.03   0
  -1   1  -1 1262.76   22.43   0
   1  -1   1 1233.23   21.57   0
  -1   1  -1 1284.70   29.33   0
   1  -1   1 1225.90   29.84   0
  -2   1  -1  259.92   12.29   0
  -2   1  -1  274.24    9.63   0
   2  -1   1  267.59    9.65   0
  -3   1  -1   28.32    5.34   0
  -3   1  -1   30.11    8.08   0
   3  -1   1   28.29    5.19   0
   4  -1   1   15.79    4.75   0
  -4   1  -1   18.24    4.76   0
  -4   1  -1   15.47    7.40   0
  -5   1  -1  105.34   12.50   0
  -5   1  -1  106.21    5.26   0
   5  -1   1   99.76    5.15   0
   6  -1   1  256.45    6.14   0
  -6   1  -1  258.49    6.29   0
   7  -1   1   29.31    4.72   0
  -7   1  -1   22.99    4.83   0
  -8   1  -1    6.54    4.77   0
   8  -1   1    1.82    4.50   0
  -9   1  -1    5.65    4.61   0
   9  -1   1    1.08    4.53   0
 -10   1  -1    8.18    5.14   0
  10  -1   1   10.22    5.14   0
  11  -1   1    4.05    5.34   0
 -11   1  -1    2.54    5.05   0
 -12   1  -1   -2.30    5.54   0
 -11   0   1    3.01    5.07   0
  11   0  -1   -0.32    3.53   0
 -10   0   1    4.56    4.73   0
  10   0  -1    7.04    4.71   0
   9   0  -1   10.79    4.67   0
  -9   0   1    5.50    4.74   0
  -8   0   1    6.84    4.27   0
   8   0  -1    0.03    4.32   0
  -8   0   1    4.38    7.92   0
  -7   0   1   30.21    6.61   0
  -7   0   1   23.52    4.58   0
   7   0  -1   41.13    4.46   0
  -6   0   1  144.70    7.35   0
   6   0  -1  146.51    4.46   0
  -6   0   1  143.71    4.47   0
  -5   0   1   36.19    6.19   0
   5   0  -1   34.53    3.69   0
  -5   0   1   36.83    4.91   0
   4   0  -1    8.18    4.66   0
  -4   0   1    4.14    5.60   0
  -4   0   1    6.77    4.64   0
  -3   0   1  550.41    8.64   0
   3   0  -1  543.75    8.73   0
   2   0  -1  839.54   11.90   0
  -2   0   1  872.26   11.96   0
   1   0  -1  740.58   15.28   0
  -1   0   1  751.18   14.25   0
   1   0   1   28.45    7.86   0
  -1   0  -1   24.96    7.77   0
  -2   0  -1 5283.38   26.58   0
   2   0   1 5381.70   27.24   0
  -3   0  -1  548.87   20.08   0
   3   0   1  510.70    7.82   0
  -3   0  -1  517.28    8.69   0
   4   0   1   90.54    4.13   0
  -4   0  -1   96.85   10.22   0
  -4   0  -1   94.83    5.27   0
  -5   0  -1   26.28    4.95   0
   5   0   1   26.58    3.55   0
   6   0   1   21.18    4.87   0
  -6   0  -1   20.46    4.98   0
  -7   0  -1   25.76    3.46   0
   7   0   1   29.20    4.53   0
  -8   0  -1    7.73    4.41   0
   8   0   1   10.24    4.36   0
  -9   0  -1   10.65    4.63   0
   9   0   1   -0.07    4.85   0
  10   0   1   -1.45    4.95   0
 -10   0  -1    2.14    3.26   0
 -11   0  -1   -1.93    4.71   0
  11   0   1   -1.62    3.45   0
 -12   1   1    0.34    5.68   0
 -12   1   1    0.79    3.80   0
 -11   1   1   -5.88    5.44   0
 -11   1   1   -1.80    5.16   0
 -10   1   1   11.04    3.32   0
  -9   1   1    6.29    4.78   0
   9  -1  -1   -0.93    4.82   0
  -8   1   1    4.89    4.89   0
  -8   1   1    4.05    7.41   0
   8  -1  -1    6.62    4.28   0
  -7   1   1    8.60    5.72   0
  -7   1   1   11.58    4.50   0
   7  -1  -1   10.06    4.81   0
  -6   1   1   33.64    6.00   0
  -6   1   1   42.67    4.80   0
   6  -1  -1   41.00    4.86   0
   5  -1  -1  156.90    5.88   0
  -5   1   1  147.31    5.67   0
   4  -1  -1  142.46    5.94   0
  -4   1   1  147.96    5.71   0
  -3   1   1  332.58    6.87   0
   3  -1  -1  319.93    7.79   0
  -2   1   1 1341.65   16.23   0
  -2   1   1 1307.86   16.50   0
   1  -1  -1  251.49   11.15   0
  -1   1   1  244.95   10.92   0
   0   1   1   44.21    6.40   0
   0  -1  -1   38.23    8.16   0
  -1  -1  -1 1344.04   14.32   0
   1   1   1 1280.60   14.16   0
   1   1   1 1283.01   17.79   0
  -2  -1  -1 7582.09   27.12   0
   2   1   1 7140.59   26.17   0
  -2  -1  -1 7484.63   40.06   0
   2   1   1 7408.43   41.53   0
  -3  -1  -1   36.25    4.99   0
  -3  -1  -1   32.17    6.17   0
   3   1   1   29.67    4.83   0
   3   1   1   29.89    6.54   0
  -4  -1  -1    1.77    5.47   0
   4   1   1    0.87    4.71   0
  -4  -1  -1    6.07    4.77   0
  -5  -1  -1  242.31    6.08   0
   5   1   1  237.14    5.97   0
  -5  -1  -1  230.35    9.51   0
   6   1   1   72.43    4.05   0
  -6  -1  -1   78.49    5.16   0
   7   1   1    9.57    3.17   0
  -7  -1  -1    7.15    3.34   0
   8   1   1   26.79    4.83   0
  -8  -1  -1   34.10    4.85   0
   9   1   1   -0.55    4.72   0
  -9  -1  -1   10.41    4.57   0
 -10  -1  -1    1.76    4.73   0
  10   1   1    3.84    5.02   0
  11   1   1   -3.73    5.42   0
 -11  -1  -1   -2.65    5.03   0
 -12   2   1    1.50    5.39   0
 -12   2   1   -1.44    5.68   0
 -11   2   1    6.30    4.94   0
 -11   2   1    0.96    5.10   0
 -10   2   1    7.73    4.91   0
 -10   2   1    5.87    5.10   0
  -9   2   1    2.38    4.47   0
  -8   2   1    7.43    5.64   0
  -8   2   1    8.20    4.94   0
  -8   2   1    8.22    6.79   0
  -7   2   1  131.56    5.38   0
   7  -2  -1  127.60    5.70   0
  -6   2   1   21.96    4.54   0
   6  -2  -1   18.00    4.59   0
  -5   2   1    3.98    4.20   0
  -4   2   1   50.30    5.14   0
  -4   2   1   50.46    5.32   0
  -3   2   1  681.20   11.45   0
  -3   2   1  667.55   11.01   0
   2  -2  -1 9999.99   47.54   0
  -2   2   1 9379.28   45.70   0
   1  -2  -1  189.78    9.28   0
  -1   2   1  188.60    8.84   0
   0   2   1   71.64    6.40   0
   0  -2  -1   71.56    5.66   0
   0   2   1   77.48    5.66   0
   1   2   1  705.34   10.80   0
  -1  -2  -1  751.07    9.56   0
   1   2   1  726.60   10.22   0
  -2  -2  -1  337.16    7.77   0
   2   2   1  339.73    8.11   0
   2   2   1  346.94    7.06   0
  -2  -2  -1  346.36    6.04   0
  -3  -2  -1  169.43    5.66   0
   3   2   1  160.21    7.43   0
   3   2   1  162.38    4.39   0
  -3  -2  -1  154.94    6.19   0
   4   2   1   66.00    6.57   0
  -4  -2  -1   61.19    5.05   0
  -4  -2  -1   68.26    5.22   0
   4   2   1   70.86    5.06   0
   5   2   1   11.20    3.34   0
  -5  -2  -1    7.52    5.47   0
  -5  -2  -1    5.49    4.46   0
   6   2   1    8.28    4.50   0
  -6  -2  -1   12.86    3.30   0
  -7  -2  -1   55.47    3.68   0
   7   2   1   52.69    4.82   0
   8   2   1    2.45    4.28   0
  -8  -2  -1   10.78    4.35   0
  -9  -2  -1   -1.81    4.68   0
   9   2   1   -7.55    4.81   0
 -10  -2  -1    3.19    3.47   0
  10   2   1    3.01    3.58   0
  11   2   1   -5.46    3.89   0
 -11  -2  -1   11.86    5.07   0
 -12   3   1    5.31    5.21   0
 -12   3   1   -2.37    4.97   0
 -11   3   1    1.62    4.76   0
 -11   3   1    4.14    5.16   0
 -10   3   1    5.12    4.64   0
 -10   3   1    7.01    4.57   0
  -9   3   1    1.81    6.33   0
  -9   3   1   -3.83    4.93   0
  -9   3   1    1.48    6.42   0
  -9   3   1   -0.49    4.65   0
  -8   3   1    2.33    4.53   0
  -8   3   1   -0.85    5.25   0
  -8   3   1    1.37    4.43   0
  -7   3   1    8.08    4.56   0
  -7   3   1    0.95    4.63   0
  -6   3   1   68.64    5.19   0
  -6   3   1   64.88    5.27   0
  -5   3   1   12.97    4.42   0
  -5   3   1   14.70    4.42   0
  -4   3   1    2.82    4.68   0
  -4   3   1    2.43    5.67   0
  -3   3   1  251.34    8.16   0
   2  -3  -1  212.28    9.38   0
  -2   3   1  197.01    8.07   0
  -1   3   1   83.25    5.46   0
   1  -3  -1   78.54    6.69   0
  -1   3   1   81.29    6.40   0
   0   3   1  551.55    8.58   0
   0   3   1  620.09    8.76   0
   0  -3  -1  580.13    9.92   0
   1   3   1 1444.71   11.09   0
  -1  -3  -1 1440.13   11.74   0
   1   3   1 1424.41   12.36   0
   2   3   1   17.71    4.68   0
   2   3   1   18.81    4.50   0
  -2  -3  -1   20.16    4.67   0
  -2  -3  -1   15.05    4.60   0
  -3  -3  -1   15.17    4.25   0
   3   3   1   13.80    3.03   0
   3   3   1   17.21    4.72   0
  -3  -3  -1   14.30    4.43   0
  -4  -3  -1  157.74    5.43   0
   4   3   1  145.89    4.08   0
   4   3   1  143.80    5.90   0
  -4  -3  -1  142.76    5.42   0
   5   3   1  164.17    5.29   0
   5   3   1  176.80    7.34   0
  -5  -3  -1  184.53    5.28   0
  -6  -3  -1  154.97    4.33   0
   6   3   1  143.04    5.28   0
  -7  -3  -1   12.98    4.31   0
   7   3   1    3.13    3.05   0
  -8  -3  -1   12.91    3.44   0
   8   3   1   10.31    3.12   0
  -9  -3  -1    4.45    4.16   0
   9   3   1    0.68    3.12   0
  10   3   1   -3.21    3.60   0
 -10  -3  -1   -2.90    3.47   0
  11   3   1   -2.20    4.20   0
 -12   4   1    0.91    5.30   0
 -12   4   1    0.78    5.27   0
 -11   4   1    0.93    5.76   0
 -11   4   1   -0.16    4.79   0
 -10   4   1   -0.84    7.59   0
 -10   4   1    5.17    4.68   0
 -10   4   1    6.98    4.58   0
 -10   4   1    3.10    7.74   0
  -9   4   1    0.42    4.39   0
  -9   4   1    0.95    5.62   0
  -9   4   1    3.40    4.52   0
  -8   4   1   15.68    5.29   0
  -8   4   1   18.81    5.53   0
  -8   4   1   12.81    4.33   0
  -7   4   1   52.61    4.70   0
  -7   4   1   51.00    4.97   0
  -7   4   1   60.15    4.92   0
  -6   4   1  126.60    5.79   0
  -6   4   1  128.84    6.67   0
  -6   4   1  114.24    5.15   0
  -5   4   1   16.36    4.60   0
  -5   4   1   15.29    4.68   0
  -4   4   1 1521.80   16.76   0
  -4   4   1 1329.47   16.17   0
   3  -4  -1  643.43   12.33   0
  -3   4   1  652.17    8.03   0
  -3   4   1  571.39   11.05   0
  -2   4   1  499.48    6.61   0
   2  -4  -1  476.46    9.97   0
  -2   4   1  487.94   10.00   0
  -1   4   1   19.86    4.98   0
  -1   4   1   22.68    4.18   0
   1  -4  -1   18.45    4.94   0
   0   4   1   23.66    4.48   0
   0   4   1   19.03    5.03   0
   0  -4  -1   20.79    5.29   0
   1   4   1  422.13    6.34   0
   1   4   1  388.93    7.15   0
  -1  -4  -1  412.67    7.46   0
  -2  -4  -1  402.31    6.70   0
  -2  -4  -1  380.91    6.80   0
   2   4   1  392.19    6.34   0
   2   4   1  358.62    6.98   0
  -3  -4  -1   15.31    3.24   0
   3   4   1   13.16    4.64   0
   3   4   1   14.58    3.12   0
  -3  -4  -1   13.76    4.20   0
   4   4   1   93.20    5.49   0
  -4  -4  -1   99.04    3.68   0
   4   4   1   95.96    4.74   0
   5   4   1   89.18    5.90   0
   5   4   1   79.02    4.76   0
  -5  -4  -1  103.95    4.78   0
   6   4   1    2.76    4.36   0
   6   4   1    4.30    5.39   0
  -6  -4  -1    7.12    4.42   0
  -7  -4  -1    2.94    4.44   0
   7   4   1   -3.00    4.40   0
  -8  -4  -1    0.54    4.38   0
   8   4   1    6.62    4.63   0
   9   4   1   -4.26    4.73   0
  -9  -4  -1   -0.03    3.30   0
  10   4   1   -1.02    5.19   0
 -10  -4  -1    8.68    4.81   0
 -12   5   1    1.86    6.34   0
 -12   5   1    3.46    5.19   0
 -11   5   1    1.83    6.02   0
 -11   5   1    5.69    6.00   0
 -10   5   1    1.82    4.75   0
 -10   5   1   -0.44    4.72   0
 -10   5   1    2.64    5.74   0
  -9   5   1    3.31    5.32   0
  -9   5   1    3.98    4.31   0
  -9   5   1    2.30    4.39   0
  -8   5   1    2.53    4.22   0
  -8   5   1    3.09    5.40   0
  -8   5   1    3.37    5.33   0
  -7   5   1    0.35    4.32   0
  -7   5   1    0.97    5.21   0
  -7   5   1    3.66    5.33   0
  -6   5   1   85.57    5.06   0
  -6   5   1   83.92    6.38   0
  -6   5   1   79.60    6.48   0
  -5   5   1   15.15    7.00   0
  -5   5   1   11.63    4.40   0
  -5   5   1   15.97    5.84   0
  -4   5   1  129.81    7.43   0
  -4   5   1  138.66    5.31   0
  -3   5   1  115.85    4.05   0
   3  -5  -1  111.40    6.49   0
  -3   5   1  107.58    6.96   0
  -2   5   1   96.37    5.84   0
   2  -5  -1   83.26    6.02   0
  -2   5   1   92.10    4.80   0
   1  -5  -1  195.59    5.52   0
  -1   5   1  210.24    4.38   0
  -1   5   1  216.75    5.40   0
   0  -5  -1  281.07    6.73   0
   0   5   1  282.67    5.49   0
   0   5   1  278.88    5.04   0
  -1  -5  -1 1055.05    9.63   0
   1   5   1 1047.31    8.54   0
   1   5   1 1075.87    8.76   0
   2   5   1    5.86    4.34   0
  -2  -5  -1   12.45    3.28   0
   2   5   1    9.73    3.39   0
  -3  -5  -1   33.63    4.53   0
   3   5   1   31.72    4.26   0
   3   5   1   25.60    3.42   0
   4   5   1  243.36    5.58   0
  -4  -5  -1  248.80    5.70   0
   4   5   1  245.02    6.40   0
  -5  -5  -1  110.05    4.04   0
   5   5   1   96.76    5.59   0
   5   5   1  103.25    4.87   0
   6   5   1   23.92    5.96   0
  -6  -5  -1   22.93    3.17   0
   6   5   1   19.54    3.06   0
  -7  -5  -1   -1.25    4.48   0
   7   5   1    2.00    3.29   0
  -8  -5  -1    1.17    4.65   0
   8   5   1    1.03    4.65   0
   9   5   1    8.45    4.78   0
  -9  -5  -1    0.63    4.67   0
  10   5   1   -4.35    5.24   0
 -10  -5  -1    1.92    3.58   0
 -12   6   1    1.36    8.66   0
 -12   6   1    2.22    8.77   0
 -11   6   1    1.07    7.17   0
 -11   6   1    0.28    7.43   0
 -11   6   1   -0.40    7.25   0
 -10   6   1    0.70    6.44   0
 -10   6   1   -0.05    5.53   0
 -10   6   1    1.93    5.76   0
  -9   6   1   -0.53    6.57   0
  -9   6   1    0.62    5.68   0
  -9   6   1    1.98    5.24   0
  -8   6   1   68.05    6.08   0
  -8   6   1   67.07    7.79   0
  -8   6   1   83.02    7.86   0
  -7   6   1    2.51    6.68   0
  -7   6   1    3.33    4.63   0
  -7   6   1    1.66    7.21   0
  -6   6   1  149.81    9.03   0
  -6   6   1  135.81    9.67   0
  -6   6   1  144.22    5.52   0
  -5   6   1    0.15    7.18   0
  -5   6   1    0.37    3.12   0
  -5   6   1    0.84    6.97   0
   4  -6  -1  129.08    8.08   0
  -4   6   1  118.89    3.89   0
  -4   6   1  128.49    7.66   0
   3  -6  -1  441.60    9.54   0
  -3   6   1  471.48    9.47   0
  -3   6   1  440.21    6.66   0
  -2   6   1  120.64    4.95   0
   2  -6  -1  115.45    6.01   0
  -2   6   1  121.36    5.55   0
  -1   6   1   36.99    3.23   0
  -1   6   1   45.90    4.62   0
   1  -6  -1   43.80    5.12   0
   0   6   1   59.61    3.78   0
   0  -6  -1   56.03    4.07   0
   0   6   1   66.03    4.54   0
  -1  -6  -1  161.72    5.68   0
   1   6   1  164.30    5.41   0
   1   6   1  184.98    5.48   0
   2   6   1   22.92    4.80   0
  -2  -6  -1   26.41    4.81   0
   2   6   1   26.45    4.36   0
  -3  -6  -1  170.33    5.41   0
   3   6   1  152.40    5.68   0
   3   6   1  170.51    4.96   0
   4   6   1   96.52    5.74   0
   4   6   1  103.72    3.57   0
  -4  -6  -1  109.92    3.88   0
   5   6   1    4.11    4.87   0
   5   6   1    5.73    4.02   0
  -5  -6  -1    5.99    3.01   0
   6   6   1    3.80    5.26   0
  -6  -6  -1   -2.21    3.03   0
   6   6   1    3.33    2.90   0
  -7  -6  -1    3.86    4.29   0
   7   6   1    6.33    4.34   0
   7   6   1    2.22    5.25   0
   8   6   1    4.27    3.29   0
  -8  -6  -1    2.18    4.50   0
   9   6   1    6.60    4.84   0
  -9  -6  -1    7.23    4.84   0
 -11   7   1   -0.11    5.20   0
 -10   7   1   -1.98    4.65   0
  -9   7   1   -1.10    4.29   0
  -8   7   1    4.00    4.45   0
  -7   7   1   14.38    4.51   0
  -6   7   1   11.59    4.25   0
  -5   7   1  175.77   10.39   0
  -5   7   1  169.62    5.39   0
  -5   7   1  186.90   11.20   0
  -4   7   1   92.98    3.92   0
  -4   7   1   98.46    6.64   0
   4  -7  -1   94.22    7.51   0
   3  -7  -1   39.00    6.73   0
  -3   7   1   41.34    5.83   0
  -3   7   1   45.09    4.38   0
  -2   7   1    3.69    4.23   0
   2  -7  -1    6.35    4.92   0
  -2   7   1    8.10    4.02   0
  -1   7   1   88.47    4.45   0
   1  -7  -1   80.20    5.50   0
  -1   7   1   95.91    5.19   0
   0   7   1  305.64    6.13   0
   0  -7  -1  277.29    6.55   0
   0   7   1  302.46    5.50   0
  -1  -7  -1  218.32    4.88   0
   1   7   1  230.25    4.69   0
   1   7   1  258.70    5.76   0
  -2  -7  -1   33.82    4.78   0
   2   7   1   48.92    3.33   0
   2   7   1   41.26    4.79   0
   3   7   1  116.78    3.85   0
  -3  -7  -1  101.03    3.92   0
   3   7   1  105.88    5.16   0
   4   7   1   30.10    4.97   0
   4   7   1   22.69    4.16   0
  -4  -7  -1   29.83    4.32   0
   5   7   1    9.58    4.21   0
   5   7   1    6.93    3.61   0
  -5  -7  -1    6.56    4.31   0
  -6  -7  -1   10.20    4.17   0
   6   7   1    4.61    2.97   0
   6   7   1    8.71    5.35   0
   7   7   1    4.28    5.39   0
  -7  -7  -1   -2.57    4.42   0
   7   7   1    6.23    4.44   0
   8   7   1    2.93    3.35   0
  -8  -7  -1    8.05    4.74   0
   9   7   1    1.04    4.69   0
 -11   8   1   -0.52    5.24   0
 -10   8   1    3.59    5.00   0
  -9   8   1    0.23    4.61   0
  -8   8   1   58.03    5.13   0
  -7   8   1    4.10    3.25   0
  -6   8   1    7.48    4.21   0
  -5   8   1    2.78    7.79   0
  -5   8   1   -2.09    4.33   0
  -5   8   1    1.16    8.37   0
   4  -8  -1   65.59    7.70   0
  -4   8   1   60.29    4.60   0
  -4   8   1   57.46    6.22   0
   3  -8  -1  116.35    6.54   0
  -3   8   1  121.99    3.82   0
  -3   8   1  124.13    6.49   0
  -2   8   1   12.98    2.99   0
  -2   8   1   17.19    4.51   0
   2  -8  -1   12.45    5.18   0
   1  -8  -1    5.16    4.69   0
  -1   8   1    4.35    4.10   0
  -1   8   1    3.97    4.23   0
   0   8   1   -1.57    2.97   0
   0  -8  -1    3.39    3.43   0
   0   8   1   -0.17    2.73   0
  -1  -8  -1  170.18    5.61   0
   1   8   1  179.46    5.41   0
   1   8   1  185.78    5.39   0
   2   8   1   13.16    4.64   0
  -2  -8  -1    8.25    3.32   0
   2   8   1   13.97    4.30   0
  -3  -8  -1    7.37    4.54   0
   3   8   1    0.16    4.51   0
   3   8   1   11.27    4.28   0
  -4  -8  -1    2.02    2.98   0
   4   8   1    2.15    3.09   0
   4   8   1    4.59    3.39   0
   5   8   1    1.13    4.71   0
  -5  -8  -1    0.47    4.31   0
   5   8   1   -1.90    4.25   0
  -6  -8  -1    4.22    3.15   0
   6   8   1    7.08    4.34   0
   6   8   1   -0.05    3.97   0
   7   8   1   -0.23    7.01   0
   7   8   1    0.93    4.42   0
  -7  -8  -1   -1.97    3.09   0
  -8  -8  -1    3.37    4.55   0
   8   8   1    2.13    3.11   0
 -11   9   1    2.58    5.31   0
 -10   9   1    5.16    4.88   0
  -9   9   1    1.90    4.75   0
  -8   9   1    0.04    4.37   0
  -7   9   1    5.11    4.39   0
  -6   9   1    9.39    4.34   0
   5  -9  -1   11.99    9.02   0
  -5   9   1   18.83    4.43   0
  -5   9   1    8.71    7.88   0
  -4   9   1   23.17    3.07   0
   4  -9  -1   21.46    7.64   0
  -4   9   1   22.78    5.94   0
  -3   9   1    3.89    2.88   0
  -3   9   1    2.13    5.16   0
   3  -9  -1    2.55    6.44   0
   2  -9  -1    6.53    5.13   0
  -2   9   1    9.42    2.69   0
  -2   9   1    9.31    4.58   0
  -1   9   1  131.39    5.31   0
   1  -9  -1  122.62    5.74   0
  -1   9   1  115.74    4.70   0
   0  -9  -1  120.14    5.37   0
   0   9   1  132.21    3.93   0
   0   9   1  138.00    5.16   0
   1   9   1   86.59    4.71   0
   1   9   1   92.04    5.02   0
  -1  -9  -1   85.76    5.26   0
  -2  -9  -1    8.25    3.22   0
   2   9   1    3.66    2.92   0
   2   9   1    5.45    4.34   0
   3   9   1   14.19    4.41   0
  -3  -9  -1    6.15    4.65   0
   3   9   1   11.33    4.34   0
   4   9   1   17.40    3.15   0
   4   9   1   12.51    4.89   0
  -4  -9  -1   11.97    3.52   0
  -5  -9  -1    4.25    3.01   0
   5   9   1   11.31    3.23   0
   5   9   1    7.82    5.13   0
   6   9   1    2.83    5.46   0
  -6  -9  -1    9.07    4.53   0
   6   9   1    3.34    3.28   0
  -7  -9  -1    3.65    4.66   0
   7   9   1    0.66    6.21   0
   7   9   1    1.82    3.22   0
 -10  10   1    0.01    5.62   0
  -9  10   1   -0.89    4.92   0
  -8  10   1    5.69    4.59   0
  -7  10   1    6.37    4.44   0
  -6  10   1   -1.50    4.15   0
  -5  10   1    9.97    4.37   0
   5 -10  -1   10.68    8.09   0
  -5  10   1   10.27    7.25   0
  -4  10   1   20.27    4.83   0
   4 -10  -1   18.71    6.60   0
  -4  10   1   24.32    2.92   0
  -3  10   1    6.87    4.43   0
   3 -10  -1    4.13    5.41   0
  -3  10   1    8.05    2.83   0
   2 -10  -1    3.00    5.04   0
  -2  10   1    1.75    4.35   0
  -2  10   1    0.97    2.87   0
   1 -10  -1    7.30    4.91   0
  -1  10   1    3.89    4.25   0
  -1  10   1    4.18    4.00   0
   0  10   1   -2.45    2.97   0
   0  10   1    6.22    4.12   0
   0 -10  -1    2.65    3.27   0
   1  10   1    9.31    4.49   0
  -1 -10  -1   -9.46    4.67   0
   1  10   1    7.77    3.19   0
   2  10   1    7.02    4.32   0
  -2 -10  -1   -2.06    4.32   0
   2  10   1    8.90    4.32   0
  -3 -10  -1    4.53    4.49   0
   3  10   1    4.77    3.02   0
   3  10   1   -0.37    3.10   0
  -4 -10  -1    2.84    4.72   0
   4  10   1   -6.71    4.47   0
   4  10   1   -8.54    4.76   0
   5  10   1   -4.02    5.08   0
   5  10   1    4.12    3.15   0
  -5 -10  -1    3.12    4.71   0
   6  10   1    4.61    4.79   0
   6  10   1    4.26    6.02   0
  -6 -10  -1    2.67    3.36   0
 -10  11   1    5.59    5.56   0
  -9  11   1    2.08    3.68   0
  -8  11   1   -1.58    4.65   0
  -7  11   1   -0.95    4.60   0
  -6  11   1    9.02    4.41   0
  -5  11   1    7.10    8.00   0
  -5  11   1    7.65    4.48   0
   5 -11  -1    8.27    9.02   0
  -4  11   1    5.61    5.47   0
   4 -11  -1    6.56    6.36   0
  -4  11   1   11.86    2.99   0
  -3  11   1    2.33    3.15   0
  -3  11   1    2.20    5.48   0
   3 -11  -1    4.43    5.24   0
  -2  11   1   17.91    3.01   0
   2 -11  -1   14.08    5.44   0
  -2  11   1   22.92    4.45   0
  -1  11   1   46.27    3.46   0
  -1  11   1   70.18    4.76   0
   1 -11  -1   51.27    4.12   0
   0 -11  -1   16.11    4.77   0
   0  11   1   16.46    3.10   0
   0  11   1   11.68    4.34   0
   1  11   1    7.21    4.34   0
   1  11   1    4.50    4.48   0
  -1 -11  -1    4.32    3.39   0
  -2 -11  -1   -0.70    4.49   0
   2  11   1    4.35    4.34   0
   2  11   1    5.13    4.53   0
  -3 -11  -1   14.37    4.81   0
   3  11   1   10.30    3.56   0
   3  11   1   13.45    4.65   0
   4  11   1    9.93    4.81   0
   4  11   1   10.06    4.98   0
  -4 -11  -1   -3.22    4.65   0
   5  11   1   -4.82    3.47   0
   5  11   1   -0.34    3.98   0
  -5 -11  -1   -4.67    5.24   0
  -9  12   1    6.08    5.07   0
  -8  12   1   -0.77    4.90   0
  -7  12   1   -1.16    3.22   0
  -6  12   1    4.31    4.53   0
  -5  12   1    4.15    8.71   0
  -5  12   1    8.16    4.47   0
   5 -12  -1    1.41   10.04   0
  -4  12   1   10.04    3.01   0
   4 -12  -1    3.67    7.94   0
  -4  12   1    6.10    4.59   0
   3 -12  -1   10.06    6.99   0
  -3  12   1    3.58    2.98   0
  -3  12   1    1.33    4.39   0
   2 -12  -1    5.19    5.09   0
  -2  12   1    4.09    4.32   0
  -2  12   1    9.55    4.20   0
  -1  12   1    4.20    4.42   0
   1 -12  -1   11.44    5.13   0
  -1  12   1   -4.10    3.10   0
   0  12   1    1.11    4.42   0
   0 -12  -1   -0.89    4.97   0
   0  12   1    6.80    4.33   0
   1  12   1   -2.55    3.20   0
  -1 -12  -1   -2.71    3.29   0
   1  12   1   -5.23    4.29   0
   2  12   1    5.47    4.58   0
   2  12   1    6.02    4.78   0
  -2 -12  -1    5.52    4.89   0
   3  12   1   -0.55    3.49   0
   3  12   1    5.44    3.72   0
  -3 -12  -1   -4.62    5.05   0
   4  12   1   -4.09    3.46   0
   4  12   1    7.34    3.56   0
  -4 -12  -1    6.97    5.04   0
  -8  13   1    1.83    4.78   0
  -7  13   1   -5.80    4.72   0
  -6  13   1   -5.27    3.28   0
  -5  13   1    4.44    3.04   0
   4 -13  -1    5.42    8.14   0
  -4  13   1    5.73    6.08   0
  -4  13   1    1.44    4.59   0
  -3  13   1    4.66    2.97   0
  -3  13   1    1.21    4.43   0
   3 -13  -1    6.19    7.19   0
  -2  13   1    1.00    4.28   0
   2 -13  -1    7.16    5.16   0
  -2  13   1    4.30    4.67   0
  -1  13   1    7.17    4.73   0
  -1  13   1    6.99    4.51   0
   1 -13  -1   10.20    5.18   0
   0  13   1    3.45    4.65   0
   0  13   1    1.51    4.62   0
   0 -13  -1   -2.86    4.94   0
   1  13   1   -1.27    4.78   0
  -1 -13  -1    8.28    4.96   0
   1  13   1    4.59    3.30   0
   2  13   1    6.16    4.72   0
   2  13   1    2.98    3.28   0
  -2 -13  -1   -4.23    3.65   0
  -6  14   1   -0.50    3.48   0
  -5  14   1    1.37    3.30   0
   4 -14  -1    4.39    8.17   0
  -4  14   1    3.92    6.12   0
  -4  14   1    0.82    4.67   0
   3 -14  -1    1.57    6.36   0
  -3  14   1    2.06    4.89   0
  -3  14   1    1.05    4.61   0
   2 -14  -1    1.86    5.58   0
  -2  14   1   -6.55    4.42   0
  -2  14   1    6.22    5.11   0
   1 -14  -1    0.79    5.59   0
  -1  14   1    8.12    4.72   0
  -1  14   1    0.92    4.96   0
   0 -14  -1    6.75    3.82   0
   0  14   1    2.83    3.20   0
   0  14   1   -1.05    3.50   0
  -3  15  -2   -2.84    4.86   0
   1  14  -2    0.38    3.66   0
  -1 -14   2   -0.15    3.77   0
   1  14  -2    2.10    5.02   0
   0  14  -2   -0.42    3.42   0
   0 -14   2    0.94    5.45   0
   0  14  -2    2.99    4.99   0
  -1  14  -2   -1.37    4.92   0
   1 -14   2    9.33    5.42   0
  -1  14  -2    0.70    4.56   0
  -2  14  -2    0.22    4.89   0
  -2  14  -2    5.64    4.47   0
   2 -14   2   -3.40    5.47   0
   3 -14   2    4.15    6.11   0
  -3  14  -2    6.16    6.34   0
  -3  14  -2    5.39    3.16   0
   4 -14   2   -0.48    8.38   0
   4 -14   2   -0.40    9.93   0
  -4  14  -2   -0.13    4.72   0
  -5  14  -2    9.76    4.53   0
  -6  14  -2   -5.43    3.45   0
  -7  14  -2    2.99    5.16   0
   3  13  -2    6.00    4.91   0
  -3 -13   2    2.36    3.56   0
   3  13  -2    2.51    5.16   0
   2  13  -2   11.81    5.23   0
  -2 -13   2    1.18    3.63   0
   2  13  -2    5.43    4.77   0
   1  13  -2   -0.33    3.38   0
   1  13  -2    0.99    3.52   0
  -1 -13   2    3.07    3.42   0
   0  13  -2    8.37    4.77   0
   0  13  -2    1.39    3.30   0
   0 -13   2    7.62    4.94   0
   1 -13   2    4.16    5.19   0
  -1  13  -2   -3.82    4.93   0
  -1  13  -2    2.12    4.26   0
  -2  13  -2    4.35    4.58   0
  -2  13  -2    3.83    4.15   0
   2 -13   2   -0.28    4.95   0
  -3  13  -2   -0.70    4.60   0
  -3  13  -2    3.92    3.05   0
   3 -13   2   -0.19    6.98   0
  -4  13  -2    9.58    3.13   0
   4 -13   2    1.87    7.26   0
   4 -13   2    1.65    9.17   0
  -5  13  -2   -0.40    4.51   0
  -6  13  -2    4.80    4.58   0
  -7  13  -2    3.67    4.80   0
  -8  13  -2    2.84    3.60   0
   4  12  -2    2.31    4.63   0
  -4 -12   2    4.15    3.55   0
   4  12  -2   -0.55    5.11   0
   3  12  -2    0.42    4.88   0
  -3 -12   2    7.31    4.64   0
   3  12  -2   -2.14    3.28   0
  -2 -12   2   10.37    4.86   0
   2  12  -2    7.08    3.40   0
   2  12  -2    5.47    4.76   0
   1  12  -2    8.57    3.25   0
  -1 -12   2   -1.10    4.62   0
   1  12  -2    8.49    4.41   0
   0  12  -2   -1.14    4.73   0
   0 -12   2    4.06    5.20   0
   0  12  -2    4.22    3.06   0
   1 -12   2    6.11    3.60   0
  -1  12  -2    7.91    4.21   0
  -1  12  -2    2.90    4.67   0
  -2  12  -2    8.36    4.58   0
   2 -12   2    7.98    4.88   0
  -2  12  -2    6.92    4.10   0
  -3  12  -2   19.89    3.06   0
   3 -12   2   14.68    6.88   0
  -3  12  -2   12.38    4.73   0
   4 -12   2    6.17    9.37   0
  -4  12  -2    5.24    3.09   0
  -5  12  -2    6.00    4.28   0
  -6  12  -2   -3.44    4.45   0
  -7  12  -2    5.29    4.73   0
  -8  12  -2    0.74    4.86   0
  -9  12  -2    5.38    5.20   0
   6  11  -2   -7.25    4.85   0
   6  11  -2    4.50    6.05   0
  -6 -11   2    3.26    3.63   0
   5  11  -2    1.72    5.30   0
   5  11  -2   -0.86    3.22   0
  -5 -11   2   -1.42    3.30   0
   4  11  -2    9.46    4.61   0
   4  11  -2   -5.68    4.86   0
  -4 -11   2    1.43    4.70   0
  -3 -11   2   -4.00    4.43   0
   3  11  -2   -0.34    3.00   0
   3  11  -2   -7.54    4.64   0
   2  11  -2    4.81    3.14   0
  -2 -11   2    9.71    4.45   0
   2  11  -2   12.37    4.25   0
   1  11  -2   20.80    4.57   0
   1  11  -2   20.94    3.26   0
  -1 -11   2   16.61    4.77   0
   0  11  -2   10.04    4.24   0
   0 -11   2    5.93    4.86   0
   0  11  -2    3.22    2.93   0
   1 -11   2    7.90    4.95   0
  -1  11  -2   13.31    4.20   0
  -1  11  -2    4.94    4.41   0
   2 -11   2    0.96    5.01   0
  -2  11  -2   -1.77    4.05   0
  -2  11  -2    4.44    4.55   0
  -3  11  -2    2.67    5.40   0
   3 -11   2    7.84    6.47   0
  -3  11  -2    3.16    3.14   0
  -4  11  -2    0.13    3.09   0
   4 -11   2    1.78    9.60   0
  -5  11  -2   -0.40    4.42   0
  -6  11  -2    5.15    3.12   0
  -7  11  -2    4.40    3.15   0
  -8  11  -2    1.83    4.86   0
  -9  11  -2    4.09    4.88   0
 -10  11  -2    0.71    5.21   0
   7  10  -2    5.28    3.42   0
   6  10  -2    2.06    5.60   0
   6  10  -2   -3.03    4.47   0
  -6 -10   2    4.91    4.98   0
  -5 -10   2   -3.02    4.65   0
   5  10  -2    0.22    3.89   0
   5  10  -2    4.46    4.47   0
  -4 -10   2   -2.62    3.24   0
   4  10  -2    4.37    4.38   0
   4  10  -2    5.06    4.79   0
  -3 -10   2   11.11    3.41   0
   3  10  -2   10.35    3.16   0
   3  10  -2   15.84    4.73   0
  -2 -10   2   39.29    4.57   0
   2  10  -2   32.11    4.36   0
   2  10  -2   33.44    4.69   0
   1  10  -2   45.96    3.53   0
   1  10  -2   36.52    3.44   0
  -1 -10   2   42.18    4.88   0
   0 -10   2    0.87    4.54   0
   0  10  -2    0.23    4.03   0
   0  10  -2    3.77    3.25   0
  -1  10  -2    6.93    3.90   0
   1 -10   2    3.48    4.75   0
  -1  10  -2    3.08    3.14   0
  -2  10  -2  103.94    5.36   0
  -2  10  -2  103.94    4.53   0
   2 -10   2  103.79    5.66   0
  -3  10  -2   43.16    5.00   0
   3 -10   2   38.73    6.67   0
  -3  10  -2   41.26    3.17   0
   4 -10   2    0.91   10.43   0
  -4  10  -2    2.47    3.04   0
  -5  10  -2   15.34    4.20   0
  -6  10  -2    4.23    2.95   0
  -7  10  -2    8.10    4.46   0
  -8  10  -2   -0.32    4.57   0
  -9  10  -2   -4.20    5.30   0
 -10  10  -2    6.34    4.99   0
   7   9  -2   -0.37    3.21   0
  -7  -9   2    6.97    3.45   0
   6   9  -2    0.41    5.72   0
  -6  -9   2   15.77    4.61   0
   6   9  -2   10.18    4.51   0
   5   9  -2    9.98    5.18   0
   5   9  -2    3.97    3.10   0
  -5  -9   2   13.62    4.62   0
  -4  -9   2   11.16    4.74   0
  -4  -9   2    3.13    4.39   0
   4   9  -2    3.68    3.27   0
   4   9  -2    3.25    3.50   0
  -3  -9   2   -0.25    4.22   0
   3   9  -2   -2.71    4.07   0
  -3  -9   2   -5.37    4.31   0
   3   9  -2    0.24    4.45   0
  -2  -9   2   19.91    3.16   0
  -2  -9   2   13.23    3.31   0
   2   9  -2   14.43    3.03   0
   2   9  -2   14.27    4.48   0
  -1  -9   2   38.79    5.00   0
   1   9  -2   29.83    4.38   0
   1   9  -2   32.24    3.40   0
  -1  -9   2   33.53    4.40   0
   0  -9   2    2.92    4.65   0
   0   9  -2   -1.40    3.17   0
   0  -9   2    5.59    4.00   0
   0   9  -2   -1.34    3.09   0
   1  -9   2   15.91    4.92   0
  -1   9  -2   10.03    4.43   0
  -1   9  -2   16.17    2.99   0
   2  -9   2   33.78    5.07   0
  -2   9  -2   35.69    4.33   0
  -2   9  -2   37.90    4.68   0
   3  -9   2   16.08    6.50   0
  -3   9  -2   21.45    4.50   0
  -3   9  -2   16.59    3.07   0
  -4   9  -2   -1.46    3.07   0
  -5   9  -2   23.97    3.41   0
  -6   9  -2   26.27    4.82   0
  -7   9  -2    3.94    2.95   0
  -8   9  -2    0.67    4.59   0
  -9   9  -2   -4.59    4.80   0
 -10   9  -2    2.35    4.82   0
 -11   9  -2   -1.03    6.65   0
   8   8  -2    3.26    4.72   0
  -8  -8   2    3.27    4.81   0
  -7  -8   2   -0.84    4.77   0
   7   8  -2    2.50    3.28   0
   6   8  -2    0.94    4.47   0
   6   8  -2   10.48    5.46   0
  -6  -8   2    2.31    4.66   0
  -5  -8   2    0.94    3.01   0
  -5  -8   2    3.12    3.00   0
   5   8  -2    5.02    5.03   0
   5   8  -2    2.89    2.84   0
  -4  -8   2    6.27    3.12   0
   4   8  -2    7.69    2.95   0
   4   8  -2    6.22    3.33   0
  -4  -8   2    0.92    2.98   0
   3   8  -2   83.58    3.67   0
  -3  -8   2   90.19    4.94   0
  -3  -8   2  110.25    5.09   0
   3   8  -2   92.65    5.00   0
   2   8  -2   75.65    4.73   0
  -2  -8   2   75.40    3.87   0
   2   8  -2   69.71    3.68   0
  -2  -8   2   68.98    4.76   0
  -1  -8   2    2.33    4.61   0
  -1  -8   2   -0.62    3.06   0
   1   8  -2    5.49    4.31   0
   1   8  -2    9.83    4.29   0
   0  -8   2   -2.37    4.72   0
   0   8  -2    4.77    4.29   0
   0  -8   2    5.07    3.00   0
   0   8  -2    2.71    4.12   0
   1  -8   2  192.17    5.15   0
  -1   8  -2  196.59    5.17   0
  -1   8  -2  196.50    5.81   0
   1  -8   2  185.42    6.11   0
  -2   8  -2  159.06    6.58   0
   2  -8   2  147.20    6.37   0
  -2   8  -2  151.84    3.79   0
   3  -8   2  144.62    8.30   0
  -3   8  -2  151.42    5.12   0
  -3   8  -2  154.10    7.37   0
  -4   8  -2    5.34    4.30   0
  -5   8  -2    5.44    4.44   0
  -6   8  -2    9.49    2.84   0
  -7   8  -2    3.08    3.25   0
  -8   8  -2   -1.38    4.76   0
  -9   8  -2    2.16    5.41   0
 -10   8  -2   -0.50    6.14   0
 -11   8  -2    0.87    7.50   0
  -9  -7   2   -1.46    3.55   0
   9   7  -2    1.13    3.45   0
  -8  -7   2   -1.82    4.69   0
   8   7  -2   -1.96    3.24   0
  -7  -7   2    3.78    4.52   0
   7   7  -2    0.23    4.48   0
  -6  -7   2   19.76    4.51   0
  -6  -7   2   16.07    4.60   0
   6   7  -2   16.75    5.32   0
   6   7  -2   16.33    4.42   0
  -5  -7   2    5.16    3.12   0
   5   7  -2    3.61    5.05   0
  -5  -7   2    6.40    3.13   0
   5   7  -2    3.27    4.08   0
  -4  -7   2    3.79    3.05   0
   4   7  -2   -3.20    3.04   0
   4   7  -2    1.90    4.34   0
  -4  -7   2    4.57    4.37   0
  -3  -7   2    7.52    4.24   0
  -3  -7   2    5.19    3.08   0
   3   7  -2    4.51    4.60   0
   3   7  -2    3.20    3.18   0
   2   7  -2   38.48    3.50   0
  -2  -7   2   40.77    4.58   0
  -2  -7   2   47.87    3.58   0
   2   7  -2   41.19    4.55   0
   1   7  -2   66.64    3.71   0
   1   7  -2   75.15    4.87   0
  -1  -7   2   63.86    3.60   0
  -1  -7   2   68.19    3.95   0
   0  -7   2  108.94    5.44   0
   0   7  -2  101.94    5.06   0
   0   7  -2  103.88    4.77   0
   0  -7   2  102.76    4.69   0
   1  -7   2  114.63    4.78   0
   1  -7   2  123.45    5.77   0
  -1   7  -2  116.22    5.24   0
  -1   7  -2  111.03    4.79   0
   2  -7   2   -0.57    5.00   0
   2  -7   2   -1.15    3.07   0
  -2   7  -2   -0.24    4.35   0
  -2   7  -2   -0.08    5.05   0
  -3   7  -2   24.22    7.05   0
  -3   7  -2   23.68    4.63   0
   3  -7   2   23.69    7.14   0
  -4   7  -2   55.94    4.71   0
  -5   7  -2   85.16    4.84   0
  -6   7  -2    3.75    3.08   0
  -7   7  -2    6.38    4.49   0
  -8   7  -2    6.58    4.54   0
  -9   7  -2    8.91    4.80   0
 -10   7  -2    1.09    6.05   0
   9   6  -2    2.69    3.62   0
  -9  -6   2   -2.10    4.92   0
  -8  -6   2    1.73    3.27   0
   8   6  -2    1.62    3.15   0
   7   6  -2    6.43    2.90   0
  -7  -6   2   -1.05    4.31   0
  -7  -6   2    5.19    4.57   0
   6   6  -2    9.94    4.25   0
  -6  -6   2    6.96    4.43   0
   6   6  -2    7.56    5.06   0
  -6  -6   2   18.37    4.44   0
  -5  -6   2    2.97    4.68   0
  -5  -6   2    6.87    4.46   0
   5   6  -2    6.67    3.10   0
   5   6  -2    2.42    5.10   0
   4   6  -2   15.32    4.09   0
   4   6  -2   13.16    3.27   0
  -4  -6   2   15.76    4.41   0
  -4  -6   2   13.46    3.14   0
   3   6  -2  208.18    5.90   0
  -3  -6   2  201.03    4.35   0
   3   6  -2  201.31    5.07   0
  -3  -6   2  206.92    5.71   0
   2   6  -2  139.35    4.15   0
   2   6  -2  141.04    5.27   0
  -2  -6   2  131.89    4.12   0
  -2  -6   2  137.01    5.47   0
  -1  -6   2  194.68    4.60   0
   1   6  -2  204.53    5.74   0
  -1  -6   2  202.16    5.97   0
   1   6  -2  195.41    4.61   0
   0  -6   2   92.37    5.47   0
   0   6  -2   81.29    3.58   0
   0  -6   2   80.68    3.68   0
   0   6  -2   81.53    5.01   0
  -1   6  -2  813.15    7.79   0
   1  -6   2  828.65   10.08   0
  -1   6  -2  813.01    9.70   0
   1  -6   2  803.29    7.33   0
   2  -6   2  742.15    7.95   0
  -2   6  -2  769.26   11.12   0
  -2   6  -2  776.82    8.00   0
   2  -6   2  702.56   11.17   0
  -3   6  -2   13.77    4.68   0
   3  -6   2   11.99    9.64   0
  -4   6  -2   21.90    4.52   0
  -5   6  -2   16.22    4.50   0
  -6   6  -2   40.41    4.70   0
  -7   6  -2    1.38    4.43   0
  -8   6  -2   11.03    5.68   0
  -9   6  -2    5.27    4.85   0
 -10  -5   2    3.71    4.86   0
  10   5  -2    5.91    5.05   0
  -9  -5   2   -1.43    4.77   0
   9   5  -2   -3.81    3.43   0
  -8  -5   2    3.99    4.65   0
   8   5  -2    5.07    3.31   0
  -8  -5   2   10.48    4.57   0
  -7  -5   2    5.43    3.04   0
  -7  -5   2    5.70    4.54   0
   7   5  -2    3.44    3.17   0
   6   5  -2    9.81    4.33   0
  -6  -5   2   14.38    4.48   0
  -6  -5   2   21.38    4.14   0
   5   5  -2   -3.92    2.83   0
   5   5  -2    4.05    4.86   0
  -5  -5   2   -3.60    2.82   0
  -5  -5   2   -1.52    4.33   0
  -4  -5   2   10.06    4.48   0
  -4  -5   2    6.24    3.08   0
   4   5  -2    5.60    4.98   0
   4   5  -2    9.86    4.10   0
  -3  -5   2    4.07    3.13   0
   3   5  -2    0.01    4.06   0
  -3  -5   2   -2.77    4.29   0
   3   5  -2    1.13    4.72   0
  -2  -5   2   37.04    4.82   0
   2   5  -2   39.93    5.07   0
  -2  -5   2   36.75    4.83   0
   2   5  -2   36.01    3.54   0
  -1  -5   2    8.63    3.29   0
   1   5  -2    6.49    3.25   0
   1   5  -2    6.82    4.63   0
  -1  -5   2   10.23    4.75   0
   0   5  -2  421.75    7.36   0
   0  -5   2  431.69    7.66   0
   0  -5   2  410.89    6.55   0
   0   5  -2  443.10    6.71   0
  -1   5  -2    8.50    3.25   0
   1  -5   2   11.09    5.08   0
  -1   5  -2    8.85    5.66   0
   1  -5   2    4.41    4.27   0
  -2   5  -2    5.80    4.48   0
  -2   5  -2    6.03    5.60   0
   2  -5   2    5.58    5.99   0
   2  -5   2    6.48    3.35   0
  -3   5  -2   -1.86    4.68   0
  -4   5  -2    5.60    4.39   0
  -5   5  -2  221.66    5.85   0
  -6   5  -2    3.54    4.37   0
  -7   5  -2   -1.69    5.20   0
  -7   5  -2    2.14    5.87   0
  -7   5  -2    0.69    6.05   0
  -8   5  -2    5.27    5.72   0
  -8   5  -2    7.13    5.86   0
  -8   5  -2    8.54    5.58   0
  -9   5  -2   24.34    7.91   0
  -9   5  -2   27.27    5.75   0
  -9   5  -2   20.61    5.65   0
 -10   5  -2    6.09    5.55   0
 -10   5  -2   -0.74    5.64   0
 -11   5  -2    2.04    6.20   0
 -11   5  -2    1.26    6.23   0
 -12   5  -2    1.00    6.69   0
 -12   5  -2    3.32    6.57   0
 -10  -4   2    0.15    4.91   0
  10   4  -2    1.64    3.83   0
  -9  -4   2   -2.93    4.82   0
   9   4  -2   -1.22    4.96   0
  -8  -4   2   24.33    3.42   0
  -8  -4   2   21.80    4.90   0
   8   4  -2   29.72    4.82   0
   7   4  -2   19.42    4.37   0
  -7  -4   2   12.08    3.15   0
  -7  -4   2   14.18    4.57   0
   6   4  -2    1.04    3.16   0
  -6  -4   2    6.31    4.25   0
  -6  -4   2    0.25    4.32   0
   5   4  -2    1.60    4.48   0
   5   4  -2   -3.87    4.10   0
  -5  -4   2    4.41    4.22   0
  -5  -4   2    2.91    4.17   0
  -4  -4   2  104.96    5.17   0
   4   4  -2  101.79    4.23   0
   4   4  -2  100.05    3.62   0
  -4  -4   2  110.55    4.81   0
  -3  -4   2  734.11    8.25   0
   3   4  -2  713.36    6.80   0
  -3  -4   2  700.87    6.84   0
   3   4  -2  733.40    8.02   0
   2   4  -2   97.45    4.97   0
  -2  -4   2   97.94    5.24   0
   2   4  -2   95.64    5.43   0
  -2  -4   2   97.73    5.02   0
   1   4  -2  455.24    6.77   0
  -1  -4   2  441.12    7.63   0
  -1  -4   2  445.98    7.46   0
   1   4  -2  446.28    7.55   0
   0   4  -2  599.64    8.75   0
   0  -4   2  600.73    8.25   0
   0  -4   2  565.18    7.13   0
   0   4  -2  587.34    7.88   0
  -1   4  -2 1125.55   13.50   0
  -1   4  -2 1099.64   10.12   0
   1  -4   2 1157.15   13.88   0
   1  -4   2 1122.79    9.72   0
   2  -4   2  476.24   15.25   0
  -2   4  -2  456.64    6.95   0
   2  -4   2  491.26    7.92   0
  -3   4  -2  391.10    7.24   0
  -4   4  -2    0.88    4.20   0
  -5   4  -2   35.89    7.15   0
  -5   4  -2   36.89    7.05   0
  -5   4  -2   37.57    5.55   0
  -6   4  -2   29.84    4.76   0
  -6   4  -2   32.26    4.78   0
  -7   4  -2    6.94    5.47   0
  -7   4  -2    4.10    5.49   0
  -8   4  -2    0.82    7.97   0
  -8   4  -2    0.52    5.23   0
  -9   4  -2    0.81    5.35   0
  -9   4  -2    4.48    5.60   0
 -10   4  -2    4.21    6.00   0
 -10   4  -2   -1.28    5.49   0
 -11   4  -2   -0.61    5.10   0
 -11   4  -2    2.06    5.29   0
 -12   4  -2   -3.04    5.20   0
 -12   4  -2    2.15    5.07   0
 -11  -3   2   -8.90    5.44   0
  11   3  -2    1.47    5.60   0
 -10  -3   2    0.24    4.80   0
  10   3  -2    3.42    3.23   0
   9   3  -2   -3.55    3.15   0
  -9  -3   2   10.65    4.64   0
  -8  -3   2    0.69    5.22   0
  -8  -3   2   -2.03    3.24   0
   8   3  -2    5.20    4.38   0
  -7  -3   2   19.57    4.48   0
  -7  -3   2   29.02    4.61   0
   7   3  -2   25.17    3.25   0
  -6  -3   2   82.95    5.01   0
   6   3  -2   85.42    4.80   0
  -6  -3   2   87.07    5.23   0
   5   3  -2   13.03    3.99   0
  -5  -3   2    7.89    4.53   0
  -5  -3   2   10.86    2.93   0
   4   3  -2   94.64    4.55   0
  -4  -3   2   97.13    3.75   0
   4   3  -2   98.51    4.28   0
  -4  -3   2   93.77    5.05   0
  -3  -3   2   50.25    3.35   0
  -3  -3   2   48.98    3.75   0
   3   3  -2   50.96    3.39   0
   3   3  -2   51.56    5.08   0
   2   3  -2  100.89    4.06   0
  -2  -3   2  107.73    5.68   0
  -2  -3   2  103.06    5.20   0
   2   3  -2  100.36    4.55   0
  -1  -3   2   66.97    5.60   0
   1   3  -2   64.51    5.48   0
   1   3  -2   63.14    5.40   0
  -1  -3   2   61.21    5.42   0
   0   3  -2 3047.47   17.64   0
   0   3  -2 3088.96   20.14   0
   0  -3   2 3085.71   20.20   0
   0  -3   2 2950.76   17.19   0
  -1   3  -2  269.15    7.48   0
   1  -3   2  267.73    7.53   0
  -1   3  -2  260.37   10.24   0
   1  -3   2  271.83   10.12   0
   2  -3   2  637.25    9.87   0
  -2   3  -2  650.68    9.77   0
  -3   3  -2   22.01    8.63   0
   3  -3   2   20.50    8.88   0
  -3   3  -2   23.22    4.68   0
  -4   3  -2  314.14    8.83   0
  -4   3  -2  312.54    7.89   0
   4  -3   2  336.26    9.88   0
   5  -3   2  332.12    8.89   0
  -5   3  -2  307.98    8.31   0
  -5   3  -2  319.76    8.85   0
   6  -3   2   14.74    5.43   0
  -6   3  -2   15.87    6.64   0
  -6   3  -2   16.07    4.48   0
  -7   3  -2   23.12    4.65   0
   7  -3   2   25.31    5.72   0
  -8   3  -2   20.92    4.46   0
   8  -3   2   23.12    4.85   0
   9  -3   2   16.88    4.90   0
  -9   3  -2   13.31    4.70   0
  10  -3   2   -0.10    4.53   0
 -10   3  -2    6.67    4.37   0
 -11   3  -2    5.15    5.25   0
 -11   3  -2    2.99    4.83   0
 -12   3  -2    4.80    6.60   0
 -12   3  -2    3.17    5.22   0
 -11  -2   2   -0.27    3.57   0
  11   2  -2    0.23    3.78   0
  10   2  -2    3.45    4.58   0
 -10  -2   2    0.11    5.05   0
  -9  -2   2    2.48    6.81   0
  -9  -2   2    6.51    4.75   0
   9   2  -2    8.19    4.84   0
  -8  -2   2    5.30    4.47   0
  -8  -2   2    2.47    4.42   0
   8   2  -2    4.23    4.40   0
   7   2  -2   -1.87    4.50   0
  -7  -2   2    6.24    3.19   0
  -7  -2   2    3.09    4.12   0
  -6  -2   2    2.44    4.53   0
  -6  -2   2    4.46    4.57   0
   6   2  -2    3.11    4.40   0
  -5  -2   2   72.89    4.99   0
  -5  -2   2   67.83    4.90   0
   5   2  -2   67.67    3.55   0
  -4  -2   2  134.90    5.87   0
   4   2  -2  147.88    5.53   0
  -4  -2   2  142.01    5.78   0
  -3  -2   2 1832.03   13.61   0
   3   2  -2 1872.72   14.53   0
  -3  -2   2 1894.51   11.64   0
   3   2  -2 1837.27   11.10   0
   2   2  -2   73.57    3.91   0
  -2  -2   2   73.40    5.31   0
  -2  -2   2   75.86    4.70   0
   2   2  -2   76.96    4.62   0
  -1  -2   2    1.38    5.70   0
   1   2  -2    5.81    5.51   0
  -1  -2   2    1.76    3.87   0
   1   2  -2    5.79    5.78   0
   0  -2   2  190.36    6.55   0
   0   2  -2  191.17    8.39   0
   0  -2   2  206.94    8.40   0
   0   2  -2  186.24    6.58   0
   1  -2   2 1553.11   16.56   0
  -1   2  -2 1551.54   16.33   0
   1  -2   2 1515.74   24.03   0
   2  -2   2  258.08    8.57   0
  -2   2  -2  273.93    8.62   0
  -2   2  -2  260.47   13.04   0
   2  -2   2  267.62   12.74   0
  -3   2  -2  118.48    7.54   0
   3  -2   2  119.22    7.40   0
  -3   2  -2  115.13    7.55   0
   4  -2   2    6.67    4.75   0
  -4   2  -2    5.37    5.54   0
  -4   2  -2    5.08    5.87   0
  -5   2  -2   64.89    4.92   0
   5  -2   2   61.80    4.89   0
  -5   2  -2   57.95    9.28   0
   6  -2   2   38.54    4.68   0
  -6   2  -2   39.67    4.99   0
   7  -2   2   28.31    4.92   0
  -7   2  -2   36.98    5.08   0
   8  -2   2    7.56    4.78   0
  -8   2  -2    4.65    4.70   0
   9  -2   2   -0.65    4.49   0
  -9   2  -2    5.30    4.50   0
 -10   2  -2    5.24    5.08   0
  10  -2   2    9.61    4.94   0
  11  -2   2    6.15    5.32   0
 -11   2  -2   -1.41    3.48   0
 -12   2  -2   -3.26    5.20   0
 -11  -1   2   -2.87    3.67   0
 -10  -1   2    4.55    4.66   0
  10   1  -2   -0.19    3.35   0
  -9  -1   2    2.28    7.35   0
  -9  -1   2    1.29    4.58   0
   9   1  -2    4.34    3.36   0
  -8  -1   2   13.18    4.59   0
  -8  -1   2    8.02    5.72   0
   8   1  -2    9.46    3.34   0
  -7  -1   2   19.34    5.35   0
  -7  -1   2   24.29    4.47   0
   7   1  -2   24.82    4.59   0
   6   1  -2    3.69    4.68   0
  -6  -1   2    5.42    5.34   0
  -6  -1   2    4.58    4.63   0
   5   1  -2  102.69    5.26   0
  -5  -1   2  113.12    5.20   0
  -5  -1   2  101.50    5.38   0
  -4  -1   2    2.05    4.52   0
  -4  -1   2   -0.87    4.55   0
   4   1  -2    0.92    4.59   0
  -3  -1   2   86.83    5.41   0
   3   1  -2   77.33    4.94   0
  -3  -1   2   84.07    5.13   0
   2   1  -2   51.38    5.54   0
  -2  -1   2   55.82    4.40   0
  -2  -1   2   55.22    6.13   0
  -1  -1   2 1562.39   16.12   0
  -1  -1   2 1465.71   15.32   0
   1   1  -2 1520.54   15.16   0
   0   1  -2 1153.11   16.17   0
   0   1  -2 1157.40   18.11   0
   0  -1   2 1138.10   15.96   0
   0  -1   2 1115.35   18.21   0
   1  -1   2   48.70    7.53   0
  -1   1  -2   47.55    7.58   0
   1  -1   2   40.07    7.73   0
  -1   1  -2   46.07    7.59   0
  -2   1  -2    9.58    6.17   0
  -2   1  -2    9.80    7.44   0
   2  -1   2   10.47    6.40   0
   2  -1   2   10.14    7.70   0
   3  -1   2  224.49    6.92   0
  -3   1  -2  232.84    7.35   0
  -4   1  -2 1546.62   12.69   0
   4  -1   2 1523.15   12.64   0
  -5   1  -2  169.69    4.93   0
   5  -1   2  156.55    5.51   0
   6  -1   2   19.94    4.77   0
  -6   1  -2   22.23    4.84   0
   7  -1   2    9.07    4.80   0
  -7   1  -2   12.14    4.89   0
   8  -1   2   33.11    4.67   0
  -8   1  -2   27.40    4.85   0
   9  -1   2   -3.13    4.66   0
  -9   1  -2    6.42    4.59   0
 -10   1  -2   10.97    4.78   0
  10  -1   2    9.94    5.02   0
  11  -1   2    6.16    3.58   0
 -11   1  -2   -0.87    5.44   0
 -11   0   2    2.14    3.77   0
 -11   0   2    1.50    3.68   0
  10   0  -2    1.17    3.58   0
 -10   0   2    8.02    4.74   0
   9   0  -2    1.58    3.24   0
  -9   0   2   -0.53    7.98   0
  -9   0   2   -3.66    4.71   0
  -8   0   2   29.22    4.68   0
  -8   0   2   24.39    6.86   0
   8   0  -2   23.68    4.48   0
  -7   0   2   38.11    3.39   0
   7   0  -2   43.20    4.72   0
  -7   0   2   36.72    4.98   0
  -6   0   2    1.39    4.31   0
  -6   0   2    2.86    3.37   0
   6   0  -2    0.76    4.84   0
   5   0  -2  534.80    7.56   0
  -5   0   2  522.94    7.37   0
  -5   0   2  510.45    8.65   0
  -4   0   2  782.87    8.14   0
   4   0  -2  769.02    8.16   0
  -3   0   2  793.09    9.64   0
   3   0  -2  791.88    8.93   0
  -2   0   2   19.85    5.81   0
   2   0  -2   20.30    6.02   0
   1   0  -2  503.44   11.69   0
  -1   0   2  495.31   11.70   0
   0   0  -2 1957.19   22.35   0
   0   0   2 1815.62   21.96   0
  -1   0  -2 2233.31   20.54   0
   1   0   2 2177.62   20.73   0
  -2   0  -2 5536.93   25.83   0
   2   0   2 5711.71   26.29   0
  -3   0  -2  115.31    4.78   0
   3   0   2  113.66    5.80   0
   4   0   2    8.38    3.47   0
  -4   0  -2   16.68    4.87   0
  -5   0  -2   31.24    5.08   0
   5   0   2   28.36    5.04   0
   6   0   2    2.54    3.35   0
  -6   0  -2    3.78    4.86   0
  -7   0  -2   13.16    4.49   0
   7   0   2   16.39    3.17   0
   8   0   2    4.25    4.37   0
  -8   0  -2    2.37    4.41   0
   9   0   2    2.20    3.46   0
  -9   0  -2    1.43    3.29   0
  10   0   2    8.24    4.86   0
 -10   0  -2    3.14    3.28   0
  11   0   2    3.22    3.91   0
 -11   0  -2    6.98    5.09   0
 -12   1   2    1.49    5.58   0
 -12   1   2    2.84    3.92   0
 -11   1   2    2.07    5.14   0
 -11   1   2    1.78    5.15   0
 -10   1   2   -0.54    4.83   0
 -10   1   2    0.45    4.77   0
  -9   1   2    3.69    3.12   0
  -9   1   2    2.55    6.87   0
   8  -1  -2    7.91    4.53   0
  -8   1   2    9.66    5.72   0
  -8   1   2    9.50    3.11   0
  -7   1   2    7.57    4.46   0
  -7   1   2   10.95    5.51   0
   7  -1  -2   13.08    4.26   0
  -6   1   2    9.71    3.32   0
   6  -1  -2    6.85    3.20   0
  -5   1   2  133.57    5.69   0
   5  -1  -2  135.75    5.53   0
  -4   1   2   -1.36    4.60   0
   4  -1  -2    1.77    4.70   0
  -3   1   2   99.72    6.06   0
  -3   1   2   98.96    5.57   0
  -2   1   2 1522.88   15.68   0
   2  -1  -2 1586.01   16.22   0
  -1   1   2 1503.83   17.12   0
   1  -1  -2 1540.50   17.89   0
   0   1   2  346.87   10.15   0
   0  -1  -2  357.81   10.16   0
  -1  -1  -2   30.56    6.45   0
   1   1   2   28.74    4.73   0
   2   1   2    6.77    5.39   0
  -2  -1  -2   11.33    5.47   0
   2   1   2    5.52    5.32   0
  -3  -1  -2  575.60    8.36   0
   3   1   2  567.75   12.74   0
   3   1   2  573.30    8.07   0
  -4  -1  -2 2462.34   12.77   0
   4   1   2 2402.80   13.08   0
   4   1   2 2531.70   26.48   0
   5   1   2    4.53    4.77   0
  -5  -1  -2    8.19    3.45   0
   6   1   2   42.77    3.67   0
  -6  -1  -2   40.21    3.74   0
   7   1   2    0.56    2.99   0
  -7  -1  -2    0.94    4.63   0
  -8  -1  -2   49.45    5.05   0
   8   1   2   60.64    4.92   0
   9   1   2    0.68    3.25   0
  -9  -1  -2   -1.97    4.77   0
  10   1   2    8.74    4.76   0
 -10  -1  -2   -0.33    3.12   0
  11   1   2    3.14    3.62   0
 -11  -1  -2    1.08    3.45   0
 -12   2   2    4.45    5.73   0
 -12   2   2   -2.19    5.45   0
 -11   2   2    5.76    4.93   0
 -11   2   2    8.09    4.87   0
 -10   2   2   -2.24    3.66   0
 -10   2   2    3.96    4.98   0
  -9   2   2    4.65    6.54   0
  -9   2   2    5.72    5.39   0
  -9   2   2    3.87    3.35   0
  -9   2   2    9.97    4.48   0
  -8   2   2   20.82    4.87   0
  -8   2   2   20.56    4.86   0
  -8   2   2   20.86    5.85   0
  -7   2   2   14.27    3.55   0
  -7   2   2   20.83    4.76   0
  -6   2   2   38.78    4.67   0
  -6   2   2   40.12    4.63   0
  -5   2   2  571.94    8.23   0
  -5   2   2  590.88    8.11   0
  -4   2   2  350.96    7.36   0
  -4   2   2  337.96    7.30   0
  -3   2   2  116.15    5.82   0
  -3   2   2  120.12    6.04   0
  -2   2   2   18.85    5.85   0
   2  -2  -2   21.11    5.80   0
  -1   2   2  516.71   10.67   0
   1  -2  -2  532.25   11.00   0
   0   2   2  263.15    6.98   0
   0  -2  -2  259.19    8.31   0
   1   2   2  412.85    8.63   0
   1   2   2  420.74    7.26   0
  -1  -2  -2  397.38    8.14   0
   2   2   2  491.17    8.80   0
  -2  -2  -2  480.79    7.49   0
   2   2   2  500.36    7.45   0
   3   2   2   13.58    4.92   0
  -3  -2  -2   16.22    3.37   0
   3   2   2   11.99    3.34   0
  -4  -2  -2  166.94    4.63   0
   4   2   2  158.09    6.69   0
   4   2   2  159.37    5.78   0
   5   2   2   44.05    3.67   0
  -5  -2  -2   46.58    3.86   0
   5   2   2   46.78    6.76   0
  -6  -2  -2    7.54    3.39   0
   6   2   2    7.02    3.25   0
  -7  -2  -2    6.25    4.73   0
   7   2   2   -1.01    3.23   0
   8   2   2   -1.53    4.41   0
  -8  -2  -2    0.55    4.25   0
   9   2   2    5.10    4.79   0
  -9  -2  -2    2.33    3.39   0
  10   2   2    2.51    3.64   0
 -10  -2  -2   -0.37    4.75   0
  11   2   2    4.68    5.37   0
 -11  -2  -2    6.34    5.23   0
 -12   3   2    7.86    5.39   0
 -12   3   2    2.56    5.25   0
 -11   3   2   -3.73    4.79   0
 -11   3   2   -2.40    4.83   0
 -10   3   2    4.06    4.98   0
 -10   3   2    0.76    7.61   0
 -10   3   2    1.09    4.88   0
 -10   3   2   -0.23    6.59   0
  -9   3   2    0.57    4.61   0
  -9   3   2   -0.28    5.50   0
  -9   3   2    3.05    4.39   0
  -9   3   2    1.23    5.63   0
  -8   3   2    6.51    4.63   0
  -8   3   2    9.67    4.44   0
  -7   3   2    2.12    5.46   0
  -7   3   2    1.63    4.53   0
  -6   3   2   60.05    4.84   0
  -6   3   2   54.00    4.88   0
  -5   3   2  183.03    5.81   0
  -5   3   2  170.24    5.82   0
  -4   3   2  944.56   11.40   0
  -4   3   2  878.42   11.16   0
  -3   3   2    3.30    4.67   0
   3  -3  -2    2.40    4.77   0
  -2   3   2   10.75    5.01   0
   2  -3  -2   10.19    5.17   0
  -1   3   2 1461.87   14.03   0
   1  -3  -2 1407.42   14.13   0
   0   3   2  756.25    8.23   0
   0  -3  -2  696.05    9.84   0
   0   3   2  586.49    9.11   0
   1   3   2    3.04    4.65   0
  -1  -3  -2    4.09    4.76   0
   1   3   2    6.03    3.33   0
  -2  -3  -2  283.39    5.24   0
   2   3   2  298.22    5.39   0
   2   3   2  297.32    6.84   0
   3   3   2  536.85    6.88   0
   3   3   2  529.20    8.40   0
  -3  -3  -2  593.93    7.21   0
   4   3   2  185.21    4.48   0
  -4  -3  -2  182.08    5.75   0
   4   3   2  174.12    6.18   0
   5   3   2   10.04    4.27   0
  -5  -3  -2   14.70    4.34   0
   5   3   2    9.18    4.97   0
  -6  -3  -2  160.76    5.55   0
   6   3   2  152.40    6.75   0
   6   3   2  158.52    4.28   0
  -7  -3  -2    6.36    4.32   0
   7   3   2   -0.59    4.43   0
  -8  -3  -2    7.92    4.50   0
   8   3   2   13.40    4.29   0
   9   3   2   -1.56    3.02   0
  -9  -3  -2    2.56    3.18   0
  10   3   2    2.49    5.16   0
 -10  -3  -2    7.34    4.98   0
 -12   4   2    3.21    5.00   0
 -12   4   2    6.30    6.47   0
 -11   4   2   -5.92    5.72   0
 -11   4   2    1.70    5.49   0
 -10   4   2    0.44    5.74   0
 -10   4   2    1.74    5.72   0
 -10   4   2    4.02    5.59   0
 -10   4   2    1.88    4.47   0
  -9   4   2   19.71    5.91   0
  -9   4   2   20.70    4.98   0
  -9   4   2   18.40    4.55   0
  -8   4   2    7.46    4.15   0
  -8   4   2    7.01    4.18   0
  -8   4   2    8.44    4.19   0
  -7   4   2    0.68    4.33   0
  -7   4   2    2.88    4.16   0
  -6   4   2   46.36    4.74   0
  -6   4   2   49.38    4.90   0
  -5   4   2  178.71    6.34   0
  -5   4   2  177.68    6.31   0
  -4   4   2  831.87   11.45   0
  -4   4   2  927.94   12.12   0
   3  -4  -2    1.41    5.13   0
  -3   4   2    6.77    4.86   0
   2  -4  -2    3.24    5.07   0
  -2   4   2    4.08    4.53   0
   1  -4  -2  330.99    6.68   0
  -1   4   2  364.46    5.58   0
  -1   4   2  371.93    7.58   0
   0   4   2  341.44    6.19   0
   0   4   2  348.27    7.33   0
   0  -4  -2  321.69    7.38   0
  -1  -4  -2    5.75    4.86   0
   1   4   2    2.81    4.61   0
   1   4   2    0.06    4.75   0
  -2  -4  -2  227.73    5.67   0
   2   4   2  229.19    5.28   0
   2   4   2  246.53    5.70   0
   3   4   2    3.63    4.06   0
  -3  -4  -2    5.18    3.05   0
   3   4   2    4.42    4.43   0
   4   4   2   73.21    4.50   0
  -4  -4  -2   80.61    3.47   0
   4   4   2   71.98    5.41   0
  -5  -4  -2   41.20    3.31   0
   5   4   2   41.41    3.31   0
   5   4   2   40.60    5.15   0
  -6  -4  -2   17.15    3.26   0
   6   4   2   18.86    4.95   0
   6   4   2   20.19    4.46   0
  -7  -4  -2    5.75    4.58   0
   7   4   2    7.89    4.50   0
  -8  -4  -2   -2.46    3.11   0
   8   4   2    1.52    4.63   0
  -9  -4  -2    2.18    3.58   0
   9   4   2    1.43    3.77   0
 -10  -4  -2   -1.19    4.72   0
  10   4   2   -3.16    3.76   0
 -12   5   2    3.93    6.72   0
 -12   5   2   -2.81    6.55   0
 -11   5   2    2.58    7.34   0
 -11   5   2    2.11    4.99   0
 -11   5   2   -1.89    4.93   0
 -11   5   2    2.30    7.34   0
 -10   5   2   -3.16    4.87   0
 -10   5   2    1.18    5.65   0
 -10   5   2    1.24    5.65   0
  -9   5   2   -0.72    4.42   0
  -9   5   2    4.49    4.38   0
  -9   5   2   -0.82    4.28   0
  -8   5   2    2.57    5.34   0
  -8   5   2    3.51    4.58   0
  -8   5   2    2.41    5.07   0
  -7   5   2    1.96    5.06   0
  -7   5   2    1.02    4.26   0
  -7   5   2   -0.42    4.91   0
  -6   5   2    3.97    4.19   0
  -6   5   2    1.28    4.59   0
  -6   5   2    3.09    4.59   0
  -5   5   2   13.98    4.76   0
  -5   5   2   12.37    5.77   0
  -4   5   2   53.03    6.23   0
   4  -5  -2   64.18    6.51   0
   3  -5  -2    1.53    5.06   0
  -3   5   2    0.15    5.71   0
  -3   5   2    1.16    4.32   0
  -2   5   2  654.41    9.28   0
   2  -5  -2  657.70    9.89   0
  -2   5   2  676.64    6.74   0
  -1   5   2  459.38    6.44   0
   1  -5  -2  411.55    6.81   0
  -1   5   2  489.23    7.97   0
   0  -5  -2   19.20    4.90   0
   0   5   2   18.10    4.77   0
   0   5   2   15.31    4.35   0
  -1  -5  -2   15.10    5.00   0
   1   5   2   13.52    4.72   0
   1   5   2   12.71    4.85   0
   2   5   2  304.64    5.98   0
  -2  -5  -2  274.04    5.01   0
   2   5   2  270.22    6.07   0
   3   5   2  235.62    6.18   0
   3   5   2  234.43    4.38   0
  -3  -5  -2  225.65    4.39   0
   4   5   2  253.72    5.48   0
  -4  -5  -2  233.32    4.60   0
   4   5   2  251.26    6.54   0
   5   5   2   -2.36    2.87   0
   5   5   2   -0.52    4.84   0
  -5  -5  -2    2.19    3.14   0
   6   5   2    6.02    6.11   0
   6   5   2    5.20    2.95   0
  -6  -5  -2    2.66    4.23   0
  -7  -5  -2    7.76    3.20   0
   7   5   2   10.66    3.19   0
   8   5   2   -1.50    3.35   0
  -8  -5  -2    3.54    4.56   0
   9   5   2    2.68    3.54   0
  -9  -5  -2    8.81    4.77   0
 -10  -5  -2    3.90    3.42   0
  10   5   2   -1.07    3.75   0
 -11   6   2    1.65    6.24   0
 -11   6   2    2.00    6.28   0
 -11   6   2    0.60    6.79   0
 -10   6   2    1.01    5.70   0
 -10   6   2    0.63    5.67   0
 -10   6   2    3.68    5.80   0
  -9   6   2    7.31    5.94   0
  -9   6   2    7.35    5.56   0
  -9   6   2   10.81    6.12   0
  -8   6   2    4.17    5.54   0
  -8   6   2    9.93    4.26   0
  -8   6   2    4.69    5.44   0
  -7   6   2    4.15    5.50   0
  -7   6   2    1.97    5.71   0
  -7   6   2    5.56    4.34   0
  -6   6   2  302.90    9.73   0
  -6   6   2  339.72    9.29   0
  -6   6   2  312.77    5.39   0
  -5   6   2   37.37    5.85   0
  -5   6   2   43.89    6.20   0
  -5   6   2   36.89    4.54   0
  -4   6   2   44.57    6.25   0
   4  -6  -2   47.62    5.72   0
  -4   6   2   50.65    4.67   0
  -3   6   2   43.48    5.00   0
  -3   6   2   47.88    3.50   0
   3  -6  -2   46.12    6.64   0
  -2   6   2   -1.05    2.80   0
   2  -6  -2    0.45    4.56   0
  -2   6   2    1.78    4.29   0
  -1   6   2   91.30    4.13   0
   1  -6  -2   87.92    5.67   0
  -1   6   2   90.96    4.53   0
   0  -6  -2   38.36    3.80   0
   0   6   2   38.64    4.61   0
   0   6   2   40.70    4.79   0
  -1  -6  -2   41.10    5.30   0
   1   6   2   55.63    3.71   0
   1   6   2   52.51    3.53   0
   2   6   2   24.31    3.32   0
   2   6   2   23.03    3.40   0
  -2  -6  -2   26.54    4.57   0
   3   6   2   24.16    3.32   0
  -3  -6  -2   28.83    3.40   0
   3   6   2   25.68    4.29   0
   4   6   2    1.35    4.09   0
   4   6   2    4.95    3.23   0
  -4  -6  -2    2.47    2.94   0
  -5  -6  -2    1.38    2.77   0
   5   6   2    4.40    4.82   0
   5   6   2    0.08    3.91   0
   6   6   2    6.43    3.14   0
   6   6   2    5.75    5.34   0
  -6  -6  -2   11.65    4.59   0
   7   6   2    2.76    6.66   0
   7   6   2    3.83    3.17   0
  -7  -6  -2    5.48    3.17   0
   8   6   2   -6.19    4.66   0
  -8  -6  -2    4.06    4.67   0
   9   6   2    1.16    4.94   0
  -9  -6  -2    9.25    4.97   0
 -11   7   2    1.36    6.19   0
 -10   7   2   -1.45    4.36   0
  -9   7   2    5.47    4.58   0
  -8   7   2    5.37    8.72   0
  -8   7   2    1.17    3.34   0
  -8   7   2    5.45    9.39   0
  -7   7   2    0.55    4.35   0
  -7   7   2    2.15    7.90   0
  -7   7   2   -0.74    7.66   0
  -6   7   2   49.94    3.39   0
  -6   7   2   55.18    7.47   0
  -6   7   2   50.29    7.90   0
  -5   7   2   58.71    4.60   0
  -5   7   2   43.14    6.36   0
  -4   7   2    2.28    3.00   0
   4  -7  -2    4.61    6.60   0
  -4   7   2    7.01    5.70   0
  -3   7   2   87.89    4.81   0
   3  -7  -2   88.91    5.85   0
  -3   7   2   97.35    5.30   0
   2  -7  -2  230.19    6.85   0
  -2   7   2  250.17    6.24   0
  -2   7   2  241.12    5.06   0
  -1   7   2  259.56    6.13   0
   1  -7  -2  227.25    6.37   0
  -1   7   2  239.68    5.16   0
   0   7   2   30.20    4.67   0
   0  -7  -2   28.51    3.83   0
   0   7   2   31.11    4.03   0
   1   7   2    8.32    3.07   0
   1   7   2    7.94    4.56   0
  -1  -7  -2    7.45    3.44   0
  -2  -7  -2  403.21    5.45   0
   2   7   2  427.78    6.63   0
   2   7   2  446.48    5.70   0
  -3  -7  -2   45.43    3.45   0
   3   7   2   46.69    4.89   0
   3   7   2   47.86    4.51   0
   4   7   2   15.87    4.05   0
   4   7   2   10.01    4.52   0
  -4  -7  -2   11.35    4.33   0
   5   7   2   12.33    5.11   0
  -5  -7  -2    7.83    4.42   0
   5   7   2   12.14    3.04   0
   6   7   2    0.92    5.24   0
   6   7   2    1.84    4.19   0
  -6  -7  -2   -0.22    2.98   0
  -7  -7  -2   -1.12    3.08   0
   7   7   2    2.74    5.24   0
   7   7   2   -0.89    3.13   0
   8   7   2    4.84    4.62   0
  -8  -7  -2    3.70    4.54   0
 -11   8   2    2.93    5.07   0
 -10   8   2    3.54    4.76   0
  -9   8   2    1.84    4.57   0
  -8   8   2   15.76    4.75   0
  -7   8   2    6.96    3.20   0
  -6   8   2   23.13    9.09   0
  -6   8   2   22.42    8.54   0
  -6   8   2   21.16    3.12   0
  -5   8   2   46.37    6.23   0
   5  -8  -2   50.96    6.96   0
  -5   8   2   45.55    4.33   0
   4  -8  -2    7.78    5.35   0
  -4   8   2    7.02    4.39   0
  -4   8   2    8.79    3.04   0
  -3   8   2  109.93    5.28   0
  -3   8   2  112.75    4.70   0
   3  -8  -2  111.08    6.38   0
  -2   8   2    7.75    4.14   0
   2  -8  -2    2.32    5.28   0
  -2   8   2    1.36    4.55   0
   1  -8  -2   53.55    5.24   0
  -1   8   2   54.39    3.18   0
  -1   8   2   50.71    5.09   0
   0   8   2    1.21    4.22   0
   0   8   2   -3.49    3.97   0
   0  -8  -2    4.23    4.39   0
  -1  -8  -2   12.03    4.72   0
   1   8   2   11.10    4.32   0
   1   8   2   13.01    3.13   0
   2   8   2   35.21    3.42   0
   2   8   2   37.12    3.23   0
  -2  -8  -2   31.30    4.70   0
  -3  -8  -2    1.99    4.47   0
   3   8   2    0.57    2.77   0
   3   8   2    1.00    4.29   0
   4   8   2    1.67    3.42   0
   4   8   2    2.43    4.21   0
  -4  -8  -2    6.37    4.55   0
   5   8   2    9.71    4.28   0
  -5  -8  -2   14.87    4.31   0
   5   8   2   17.33    5.13   0
   6   8   2    2.11    3.04   0
  -6  -8  -2    3.57    3.17   0
   6   8   2   10.77    5.39   0
  -7  -8  -2    4.64    3.22   0
   7   8   2   -0.05    4.31   0
   7   8   2   -1.40    6.03   0
  -8  -8  -2    1.33    4.81   0
   8   8   2    0.58    3.02   0
 -11   9   2   -1.89    6.57   0
 -10   9   2    7.19    5.01   0
  -9   9   2    3.02    4.85   0
  -8   9   2    2.43    4.34   0
  -7   9   2    7.21    4.53   0
  -6   9   2   11.79    4.28   0
   5  -9  -2    2.30    6.72   0
  -5   9   2    1.32    6.53   0
  -5   9   2   -2.57    4.27   0
  -4   9   2    5.92    5.16   0
   4  -9  -2    8.93    5.30   0
  -4   9   2    9.44    4.20   0
  -3   9   2   26.90    4.76   0
  -3   9   2   29.69    3.03   0
   3  -9  -2   27.17    5.88   0
   2  -9  -2   88.54    5.97   0
  -2   9   2   90.00    3.64   0
  -2   9   2   98.57    5.28   0
   1  -9  -2   29.36    5.29   0
  -1   9   2   43.55    4.88   0
  -1   9   2   30.15    4.39   0
   0  -9  -2   65.98    5.12   0
   0   9   2   71.48    4.65   0
   0   9   2   65.50    3.42   0
   1   9   2   31.20    4.46   0
   1   9   2   24.14    3.27   0
  -1  -9  -2   26.48    4.80   0
   2   9   2   36.85    4.48   0
   2   9   2   43.29    4.25   0
  -2  -9  -2   31.77    4.57   0
  -3  -9  -2   16.32    3.21   0
   3   9   2   19.18    4.52   0
   3   9   2   12.32    4.24   0
   4   9   2    3.35    4.88   0
   4   9   2   10.51    4.34   0
  -4  -9  -2    7.46    4.49   0
   5   9   2   -6.09    5.08   0
  -5  -9  -2    1.43    3.20   0
   5   9   2    8.49    4.32   0
   6   9   2    4.05    4.60   0
  -6  -9  -2   -5.09    4.71   0
   6   9   2   -0.04    5.85   0
  -7  -9  -2   -3.10    4.63   0
   7   9   2   -0.09    3.24   0
   7   9   2    5.72    6.03   0
 -10  10   2    2.96    5.20   0
  -9  10   2    0.18    4.77   0
  -8  10   2    2.99    3.41   0
  -7  10   2    8.86    4.62   0
  -6  10   2   17.35    4.41   0
   5 -10  -2    7.23    7.50   0
  -5  10   2    4.18    4.25   0
  -5  10   2    2.44    5.29   0
  -4  10   2    9.81    3.02   0
  -4  10   2    2.15    5.15   0
   4 -10  -2    5.54    5.85   0
  -3  10   2    6.53    5.21   0
  -3  10   2   11.37    4.17   0
   3 -10  -2    2.89    5.55   0
   2 -10  -2   -1.68    5.00   0
  -2  10   2   -1.04    4.21   0
  -2  10   2    2.60    3.97   0
   1 -10  -2   50.62    5.05   0
  -1  10   2   49.60    4.38   0
  -1  10   2   55.01    4.78   0
   0  10   2   18.40    4.28   0
   0 -10  -2   12.58    4.95   0
   0  10   2   20.11    4.59   0
  -1 -10  -2    8.65    3.43   0
   1  10   2   10.01    4.41   0
   1  10   2    8.40    4.43   0
   2  10   2   -3.07    4.46   0
   2  10   2    0.51    4.32   0
  -2 -10  -2    7.30    4.62   0
   3  10   2    4.53    3.21   0
   3  10   2   -1.04    4.69   0
  -3 -10  -2    5.83    4.40   0
  -4 -10  -2    4.92    3.28   0
   4  10   2    4.37    5.16   0
   4  10   2    8.69    3.17   0
   5  10   2    4.03    4.62   0
   5  10   2   -0.76    5.27   0
  -5 -10  -2   -2.51    4.63   0
  -6 -10  -2   -4.02    3.55   0
   6  10   2   -2.05    4.99   0
   6  10   2   -1.33    6.05   0
  -9  11   2    1.57    3.64   0
  -8  11   2    5.51    4.75   0
  -7  11   2    2.49    4.37   0
  -6  11   2    2.54    3.12   0
  -5  11   2    1.75    5.71   0
   5 -11  -2   -2.56    7.09   0
  -5  11   2   -0.60    3.03   0
  -4  11   2    3.36    4.21   0
   4 -11  -2    5.44    6.16   0
  -4  11   2   -0.46    4.38   0
  -3  11   2   31.86    4.62   0
   3 -11  -2   33.07    5.81   0
  -3  11   2   29.52    4.21   0
   2 -11  -2   42.29    5.73   0
  -2  11   2   57.32    4.89   0
  -2  11   2   53.58    4.44   0
  -1  11   2    4.31    4.33   0
  -1  11   2    4.79    4.47   0
   1 -11  -2    5.16    4.88   0
   0 -11  -2    7.80    4.90   0
   0  11   2    8.36    4.20   0
   0  11   2    4.77    2.96   0
   1  11   2    8.41    2.98   0
   1  11   2   12.28    4.59   0
  -1 -11  -2    9.95    4.87   0
  -2 -11  -2    4.18    3.31   0
   2  11   2    5.74    4.51   0
   2  11   2    9.23    4.48   0
  -3 -11  -2    3.17    4.66   0
   3  11   2   -4.36    3.39   0
   3  11   2    1.60    3.35   0
  -4 -11  -2    6.38    4.61   0
   4  11   2    6.15    3.31   0
   4  11   2    1.01    4.64   0
  -5 -11  -2    2.59    5.25   0
   5  11   2   -0.85    3.60   0
   5  11   2    2.75    4.02   0
  -8  12   2   -4.06    4.94   0
  -7  12   2    4.59    4.60   0
  -6  12   2   -0.68    3.05   0
   5 -12  -2   -2.08    7.36   0
  -5  12   2    3.85    3.23   0
  -5  12   2    2.16    6.82   0
  -4  12   2    4.35    4.34   0
   4 -12  -2   13.19    7.45   0
  -4  12   2   10.70    4.52   0
  -3  12   2    3.33    4.51   0
   3 -12  -2    6.01    5.87   0
  -3  12   2    9.06    4.35   0
   2 -12  -2    5.83    5.35   0
  -2  12   2    3.42    4.72   0
  -2  12   2   -3.65    4.10   0
   1 -12  -2   -0.05    3.57   0
  -1  12   2   -5.65    4.25   0
  -1  12   2    3.27    4.39   0
   0 -12  -2    1.45    3.40   0
   0  12   2   -0.81    4.55   0
   0  12   2    1.90    4.46   0
  -1 -12  -2    5.50    4.78   0
   1  12   2    1.35    3.51   0
   1  12   2   -0.10    3.24   0
   2  12   2   -2.46    4.33   0
  -2 -12  -2    7.51    4.79   0
   2  12   2   -0.55    4.75   0
  -3 -12  -2    1.53    5.14   0
   3  12   2    3.68    3.42   0
   3  12   2   -0.71    4.72   0
  -4 -12  -2   -5.04    5.26   0
   4  12   2   -2.52    3.54   0
   4  12   2   -5.54    5.50   0
  -7  13   2    6.62    4.85   0
  -6  13   2    2.51    3.28   0
  -5  13   2   -1.59    3.40   0
   5 -13  -2    1.76    8.77   0
  -5  13   2    0.33    8.28   0
   4 -13  -2   -1.01    6.82   0
  -4  13   2    2.27    4.88   0
  -4  13   2    8.30    4.64   0
   3 -13  -2    8.46    5.96   0
  -3  13   2    9.77    3.08   0
  -3  13   2    9.50    4.47   0
  -2  13   2    8.16    4.14   0
   2 -13  -2   -0.90    5.67   0
  -2  13   2    6.54    4.72   0
  -1  13   2    1.44    3.31   0
  -1  13   2    0.72    4.57   0
   1 -13  -2    3.23    5.01   0
   0  13   2   -0.26    4.42   0
   0 -13  -2   -3.94    4.82   0
   0  13   2   -0.71    4.68   0
   1  13   2   -0.36    4.58   0
   1  13   2   -0.71    4.70   0
  -1 -13  -2    3.41    5.32   0
  -2 -13  -2    2.71    5.17   0
   2  13   2    1.78    5.19   0
   2  13   2    1.92    3.30   0
  -5  14   2    1.21    9.78   0
   5 -14  -2    2.63   10.67   0
  -5  14   2   -0.45    3.45   0
  -4  14   2    1.19    5.19   0
   4 -14  -2   -2.17    8.28   0
  -4  14   2    1.49    4.88   0
   3 -14  -2    1.01    7.70   0
  -3  14   2   -4.20    5.20   0
  -3  14   2    4.31    3.39   0
   2 -14  -2    3.50    6.16   0
  -2  14   2    0.90    5.04   0
  -2  14   2   -4.89    4.06   0
  -1  14   2   -1.10    5.05   0
   1 -14  -2   -2.04    5.77   0
  -1  14   2   -0.11    4.33   0
   0  14   2   -2.95    4.87   0
   0  14   2   -2.77    5.13   0
  -2  15  -3    4.05    5.29   0
  -2  15  -3    0.39    3.11   0
   3 -15   3    1.97    7.94   0
  -3  15  -3    5.58    4.79   0
   3 -15   3   -1.57    6.89   0
  -4  15  -3    3.02    4.83   0
   1  14  -3    4.36    4.95   0
  -1 -14   3    2.60    3.77   0
   1  14  -3   -1.25    3.49   0
   0  14  -3   -0.13    5.23   0
   0  14  -3    2.41    3.53   0
   0 -14   3    1.01    5.56   0
  -1  14  -3    2.23    4.98   0
   1 -14   3    4.48    5.27   0
  -1  14  -3    3.73    3.33   0
  -2  14  -3   -0.99    5.02   0
  -2  14  -3   -1.18    3.18   0
   2 -14   3    1.82    5.57   0
  -3  14  -3   -5.81    4.67   0
   3 -14   3   -0.22    7.68   0
  -4  14  -3   -7.99    4.72   0
  -5  14  -3    3.67    4.77   0
  -6  14  -3    1.22    4.87   0
  -7  14  -3    4.39    5.18   0
   3  13  -3    0.47    3.45   0
  -3 -13   3   -0.47    5.12   0
   3  13  -3    0.88    5.23   0
  -2 -13   3    1.37    3.58   0
   2  13  -3    7.71    4.58   0
   2  13  -3    5.90    5.04   0
   1  13  -3    0.66    3.37   0
  -1 -13   3   -0.08    3.46   0
   1  13  -3    9.75    5.03   0
   0  13  -3    0.64    4.46   0
   0 -13   3    0.38    5.04   0
   0  13  -3    1.85    3.47   0
  -1  13  -3   -2.14    5.01   0
  -1  13  -3    1.57    2.97   0
   1 -13   3   -0.84    5.28   0
   2 -13   3    0.74    5.09   0
  -2  13  -3   -0.13    3.09   0
  -2  13  -3   -1.04    4.66   0
  -3  13  -3   -5.98    4.31   0
   3 -13   3    3.00    6.97   0
  -3  13  -3    1.13    5.98   0
   4 -13   3    1.08   11.07   0
   4 -13   3    1.67    9.39   0
  -4  13  -3    8.64    4.54   0
  -5  13  -3   -0.02    4.26   0
  -6  13  -3    9.05    4.38   0
  -7  13  -3    4.08    4.91   0
  -8  13  -3   -0.14    3.66   0
   5  12  -3    3.50    4.83   0
   4  12  -3    8.01    3.47   0
  -4 -12   3   10.28    4.76   0
   4  12  -3   -1.46    4.93   0
   3  12  -3    1.37    4.39   0
  -3 -12   3    4.67    4.64   0
   3  12  -3   -0.45    3.73   0
   2  12  -3    3.17    3.06   0
  -2 -12   3    2.24    3.30   0
   2  12  -3   -4.75    3.32   0
  -1 -12   3   -1.26    4.53   0
   1  12  -3    7.75    4.57   0
   1  12  -3    3.08    3.32   0
   0  12  -3   15.02    4.84   0
   0 -12   3   17.98    4.61   0
   0  12  -3   16.71    4.48   0
  -1  12  -3   22.23    3.05   0
  -1  12  -3   25.17    4.86   0
   1 -12   3   22.66    5.30   0
  -2  12  -3    1.23    4.36   0
   2 -12   3   -2.38    4.78   0
  -2  12  -3   -6.73    2.88   0
  -3  12  -3    0.00    5.02   0
  -3  12  -3    6.90    4.21   0
   3 -12   3    2.11    6.50   0
   4 -12   3    1.31   10.88   0
  -4  12  -3   -0.83    2.99   0
   4 -12   3    1.94    8.03   0
  -5  12  -3    3.65    4.33   0
  -6  12  -3    3.27    3.13   0
  -7  12  -3    4.11    3.20   0
  -8  12  -3   -3.31    4.58   0
  -9  12  -3    3.52    5.21   0
   6  11  -3    7.53    4.86   0
   6  11  -3    0.27    5.99   0
  -6 -11   3    1.99    5.04   0
  -5 -11   3    9.02    4.76   0
   5  11  -3    6.59    5.64   0
   5  11  -3    2.63    4.61   0
  -4 -11   3    6.87    4.76   0
   4  11  -3    2.44    5.14   0
   4  11  -3    3.67    3.39   0
   3  11  -3    1.69    3.36   0
   3  11  -3    1.54    3.14   0
  -3 -11   3   -1.31    4.40   0
   2  11  -3    1.06    3.11   0
   2  11  -3    9.32    4.50   0
  -2 -11   3    3.29    3.26   0
   1  11  -3    6.12    3.51   0
  -1 -11   3    4.79    4.71   0
   1  11  -3    8.90    3.12   0
   0  11  -3    7.50    2.93   0
   0 -11   3    4.18    4.75   0
   0  11  -3    1.46    4.52   0
   1 -11   3   12.26    4.50   0
  -1  11  -3    1.64    4.11   0
  -1  11  -3    5.54    4.31   0
  -2  11  -3    3.40    4.58   0
   2 -11   3    1.73    4.87   0
  -2  11  -3   -3.54    4.11   0
   3 -11   3   15.27    6.64   0
  -3  11  -3   16.36    3.19   0
  -3  11  -3   18.47    5.85   0
  -4  11  -3   31.88    3.21   0
   4 -11   3   32.04   12.75   0
   4 -11   3   30.52   10.15   0
  -5  11  -3    2.20    2.99   0
  -6  11  -3   -0.36    4.59   0
  -7  11  -3    5.06    4.55   0
  -8  11  -3   -0.03    4.86   0
  -9  11  -3    3.19    5.21   0
 -10  11  -3    1.56    5.33   0
  -7 -10   3    9.24    5.02   0
   7  10  -3    6.88    5.00   0
   6  10  -3   -2.82    5.55   0
   6  10  -3    3.15    4.58   0
  -6 -10   3    4.28    3.29   0
  -5 -10   3    1.73    4.73   0
   5  10  -3    2.29    5.40   0
   5  10  -3    2.51    4.43   0
   4  10  -3    7.87    4.26   0
  -4 -10   3    4.59    3.15   0
  -4 -10   3    3.44    4.66   0
   4  10  -3   10.02    3.40   0
  -3 -10   3    5.20    4.74   0
   3  10  -3    5.95    3.26   0
  -3 -10   3    7.24    4.44   0
   3  10  -3   11.10    4.40   0
   2  10  -3    2.11    4.78   0
  -2 -10   3    3.74    4.42   0
  -2 -10   3    3.62    3.10   0
   2  10  -3   -0.51    4.09   0
   1  10  -3   41.20    4.63   0
   1  10  -3   35.62    3.31   0
  -1 -10   3   39.74    3.18   0
  -1 -10   3   50.59    4.91   0
   0  10  -3   30.15    4.62   0
   0 -10   3   23.39    4.21   0
   0  10  -3   28.21    4.24   0
   0 -10   3   27.90    3.47   0
  -1  10  -3  116.66    5.43   0
  -1  10  -3   95.84    3.56   0
   1 -10   3  105.36    5.64   0
   2 -10   3    5.32    4.82   0
  -2  10  -3    1.15    5.28   0
  -2  10  -3   -1.69    2.89   0
   3 -10   3    2.91    6.37   0
  -3  10  -3    0.23    5.58   0
  -3  10  -3   -5.44    4.15   0
  -4  10  -3   23.93    4.40   0
  -5  10  -3   31.89    4.46   0
  -6  10  -3   -2.84    3.20   0
  -7  10  -3    5.67    4.40   0
  -8  10  -3   -0.32    3.40   0
  -9  10  -3    5.49    4.69   0
 -10  10  -3   -0.67    5.03   0
  -7  -9   3    4.84    4.84   0
   7   9  -3    1.96    4.62   0
   6   9  -3    1.99    3.29   0
  -6  -9   3   -3.45    4.57   0
   6   9  -3   -3.70    3.92   0
   5   9  -3   -1.05    4.81   0
  -5  -9   3    7.77    4.54   0
   5   9  -3   -0.44    3.04   0
  -5  -9   3   -0.22    4.52   0
   4   9  -3    3.69    4.54   0
  -4  -9   3    3.63    4.62   0
   4   9  -3   -0.01    3.31   0
  -4  -9   3    3.56    4.41   0
  -3  -9   3   20.49    4.46   0
   3   9  -3    9.26    3.06   0
  -3  -9   3   16.94    4.18   0
   3   9  -3   15.30    4.51   0
   2   9  -3    3.68    3.04   0
   2   9  -3    2.44    3.32   0
  -2  -9   3    1.83    3.24   0
  -2  -9   3   10.26    3.13   0
   1   9  -3   47.74    3.49   0
   1   9  -3   47.45    4.67   0
  -1  -9   3   47.49    3.75   0
  -1  -9   3   53.80    4.56   0
   0   9  -3   -0.23    4.00   0
   0   9  -3    5.22    4.53   0
   0  -9   3    3.73    4.55   0
   0  -9   3   -0.99    4.20   0
  -1   9  -3   -4.33    4.31   0
   1  -9   3   -2.52    2.85   0
   1  -9   3   -3.34    4.64   0
  -1   9  -3   -5.89    2.83   0
   2  -9   3    5.25    4.24   0
  -2   9  -3    4.76    4.08   0
   2  -9   3    4.02    5.71   0
  -2   9  -3    2.50    4.24   0
  -3   9  -3    0.45    5.29   0
  -3   9  -3    4.33    3.06   0
   3  -9   3    3.46    6.25   0
  -4   9  -3   77.53    4.75   0
  -5   9  -3    2.69    4.49   0
  -6   9  -3    5.52    3.11   0
  -7   9  -3    9.21    4.43   0
  -8   9  -3    4.67    4.74   0
  -9   9  -3    5.42    5.51   0
 -10   9  -3   -2.08    4.99   0
 -11   9  -3   -1.35    7.92   0
   8   8  -3   -0.89    4.73   0
  -8  -8   3    4.68    4.80   0
  -7  -8   3   -1.53    3.37   0
   7   8  -3    3.37    4.63   0
  -7  -8   3    7.79    4.63   0
   6   8  -3    0.47    3.75   0
   6   8  -3    7.75    4.30   0
  -6  -8   3    2.13    4.53   0
  -6  -8   3    2.85    4.88   0
  -5  -8   3   45.89    4.69   0
  -5  -8   3   48.04    4.78   0
   5   8  -3   32.14    4.60   0
   5   8  -3   50.64    5.27   0
  -4  -8   3   38.18    4.39   0
  -4  -8   3   56.21    4.66   0
   4   8  -3   42.87    4.46   0
   4   8  -3   41.94    4.98   0
   3   8  -3   34.32    3.27   0
  -3  -8   3   38.91    4.57   0
  -3  -8   3   46.30    4.68   0
   3   8  -3   34.06    4.89   0
   2   8  -3    7.68    3.11   0
  -2  -8   3    2.27    4.68   0
   2   8  -3    3.66    3.18   0
  -2  -8   3   -3.27    3.17   0
   1   8  -3   90.85    4.77   0
  -1  -8   3   93.66    5.17   0
   1   8  -3  100.23    5.08   0
  -1  -8   3   90.37    4.66   0
   0   8  -3  365.43    5.06   0
   0  -8   3  364.28    5.92   0
   0  -8   3  394.86    6.76   0
   0   8  -3  361.73    6.46   0
   1  -8   3   48.87    3.37   0
   1  -8   3   52.39    5.12   0
  -1   8  -3   47.60    3.33   0
  -1   8  -3   47.94    3.54   0
   2  -8   3    2.03    2.87   0
  -2   8  -3    0.74    3.91   0
   2  -8   3    5.02    4.69   0
  -2   8  -3    5.03    4.25   0
   3  -8   3   38.06    6.91   0
  -3   8  -3   42.62    3.38   0
  -4   8  -3   40.71    3.34   0
  -5   8  -3    7.42    4.23   0
  -6   8  -3    3.54    4.70   0
  -7   8  -3    8.59    4.28   0
  -8   8  -3    0.90    4.52   0
  -9   8  -3   -0.40    4.47   0
 -10   8  -3    0.81    6.10   0
  -9  -7   3   14.44    4.96   0
   9   7  -3    5.62    4.89   0
  -8  -7   3    3.84    3.39   0
   8   7  -3   -2.69    3.28   0
   7   7  -3    1.40    4.53   0
  -7  -7   3   -0.79    4.52   0
  -7  -7   3    1.62    4.64   0
  -6  -7   3    0.50    3.02   0
   6   7  -3   -7.66    4.90   0
  -6  -7   3    1.98    3.23   0
   6   7  -3    2.67    3.12   0
   5   7  -3    4.38    4.19   0
  -5  -7   3    7.69    4.34   0
   5   7  -3    1.15    4.77   0
  -5  -7   3    4.67    3.12   0
   4   7  -3    1.32    4.72   0
  -4  -7   3    7.04    4.33   0
   4   7  -3    9.33    3.00   0
  -4  -7   3    4.73    3.15   0
  -3  -7   3   15.42    3.34   0
  -3  -7   3   26.13    4.56   0
   3   7  -3   18.84    4.54   0
   3   7  -3   19.28    4.50   0
  -2  -7   3    9.83    3.36   0
   2   7  -3   12.29    4.64   0
  -2  -7   3   20.60    4.23   0
   2   7  -3    9.27    3.43   0
   1   7  -3  178.52    5.54   0
  -1  -7   3  193.99    5.91   0
  -1  -7   3  166.61    4.15   0
   1   7  -3  168.07    5.30   0
   0   7  -3   73.10    4.85   0
   0   7  -3   71.26    4.62   0
   0  -7   3   67.75    4.45   0
   0  -7   3   66.23    3.91   0
   1  -7   3  228.36    5.41   0
   1  -7   3  238.76    6.35   0
  -1   7  -3  238.16    6.16   0
  -1   7  -3  237.78    5.37   0
   2  -7   3   45.27    3.30   0
  -2   7  -3   45.43    3.50   0
  -2   7  -3   53.06    6.01   0
   2  -7   3   42.94    5.45   0
   3  -7   3  276.81   10.96   0
  -3   7  -3  260.36    4.83   0
   3  -7   3  279.89    5.87   0
   3  -7   3  250.96   11.47   0
  -4   7  -3   91.75    5.02   0
  -5   7  -3   14.01    4.42   0
  -6   7  -3    0.01    4.46   0
  -7   7  -3   18.27    4.40   0
  -8   7  -3    6.49    4.60   0
  -9   7  -3    0.97    5.85   0
 -10   7  -3    1.50    7.16   0
  -9  -6   3   -1.15    3.49   0
   9   6  -3    0.04    4.96   0
   8   6  -3    2.41    4.58   0
  -8  -6   3    6.54    4.74   0
  -8  -6   3   -0.34    3.19   0
  -7  -6   3    2.36    4.36   0
   7   6  -3   -0.75    3.04   0
  -7  -6   3   -0.78    4.14   0
  -6  -6   3    8.05    3.13   0
   6   6  -3    2.54    4.21   0
  -6  -6   3    8.48    4.70   0
  -5  -6   3   93.76    4.75   0
   5   6  -3   87.05    4.68   0
   5   6  -3   86.38    4.45   0
  -5  -6   3   87.72    5.22   0
  -4  -6   3   54.31    4.60   0
   4   6  -3   57.35    4.42   0
   4   6  -3   59.66    5.00   0
  -4  -6   3   54.29    3.35   0
   3   6  -3    3.57    3.78   0
   3   6  -3    3.27    3.37   0
  -3  -6   3    4.94    2.81   0
  -3  -6   3    2.16    4.57   0
  -2  -6   3   49.97    3.65   0
   2   6  -3   47.77    4.93   0
   2   6  -3   48.74    4.83   0
  -2  -6   3   44.56    4.64   0
  -1  -6   3  332.96    6.63   0
   1   6  -3  324.06    6.40   0
   1   6  -3  324.49    6.14   0
  -1  -6   3  339.21    6.07   0
   0  -6   3  260.64    4.79   0
   0   6  -3  263.63    4.87   0
   0   6  -3  273.43    5.49   0
   0  -6   3  277.36    6.50   0
   1  -6   3  306.95    5.75   0
   1  -6   3  313.35    7.00   0
  -1   6  -3  309.75    5.94   0
  -1   6  -3  305.75    6.69   0
   2  -6   3    1.50    4.68   0
   2  -6   3    0.33    5.80   0
  -2   6  -3   -1.09    4.63   0
  -2   6  -3    1.87    5.50   0
  -3   6  -3    7.11    3.25   0
   3  -6   3    9.95    4.61   0
  -4   6  -3  289.20    6.13   0
  -5   6  -3   -2.21    3.00   0
  -6   6  -3    5.94    4.27   0
  -7   6  -3   -1.06    4.31   0
  -8   6  -3    2.68    5.47   0
  -9   6  -3    1.11    5.80   0
 -10  -5   3    6.71    3.77   0
  10   5  -3   -0.28    3.36   0
  -9  -5   3    7.77    4.52   0
   9   5  -3    3.59    3.17   0
   8   5  -3   -2.66    3.24   0
  -8  -5   3   -0.26    5.39   0
  -8  -5   3    2.61    4.48   0
  -7  -5   3   -7.81    4.50   0
  -7  -5   3    3.59    4.49   0
   7   5  -3    7.70    4.29   0
   6   5  -3    4.07    2.73   0
  -6  -5   3    9.92    4.02   0
  -6  -5   3    4.64    4.53   0
   5   5  -3   -1.72    4.50   0
  -5  -5   3   -0.62    2.86   0
   5   5  -3    1.77    2.98   0
  -5  -5   3   -1.64    4.36   0
   4   5  -3   32.93    3.02   0
  -4  -5   3   29.03    3.53   0
  -4  -5   3   26.50    4.29   0
   4   5  -3   26.21    5.05   0
   3   5  -3    3.77    4.57   0
  -3  -5   3    1.26    4.36   0
  -3  -5   3    2.68    4.21   0
   3   5  -3   -0.47    2.85   0
  -2  -5   3  557.31    7.42   0
   2   5  -3  554.56    7.60   0
   2   5  -3  574.64    7.33   0
  -2  -5   3  575.90    7.46   0
   1   5  -3   42.35    4.77   0
  -1  -5   3   46.11    5.11   0
   1   5  -3   43.05    3.63   0
  -1  -5   3   46.19    4.68   0
   0   5  -3    4.47    4.13   0
   0  -5   3    0.03    4.59   0
   0  -5   3    3.12    4.26   0
   0   5  -3    0.87    3.14   0
   1  -5   3   24.20    4.97   0
   1  -5   3   25.90    4.44   0
  -1   5  -3   24.69    4.92   0
  -1   5  -3   27.94    4.45   0
  -2   5  -3 1190.55   10.03   0
   2  -5   3 1181.22   16.35   0
   2  -5   3 1221.84   16.59   0
   2  -5   3 1142.81    9.41   0
   3  -5   3  279.95    6.48   0
  -3   5  -3  267.81    6.10   0
  -4   5  -3   66.24    4.82   0
  -5   5  -3   16.78    4.67   0
  -6   5  -3   27.28    4.78   0
  -7   5  -3   60.65    7.21   0
  -7   5  -3   55.42    5.66   0
  -7   5  -3   54.45    8.02   0
  -8   5  -3    3.57    5.72   0
  -8   5  -3    3.49    5.55   0
  -8   5  -3    1.93    5.45   0
  -9   5  -3    2.08    5.32   0
  -9   5  -3    0.53    5.53   0
 -10   5  -3    2.29    5.57   0
 -10   5  -3    2.31    5.65   0
 -11   5  -3   -2.83    6.24   0
 -11   5  -3    0.88    6.06   0
 -12   5  -3    1.81    7.51   0
 -12   5  -3   -1.56    6.60   0
  10   4  -3   -0.99    5.04   0
 -10  -4   3   -1.24    4.86   0
   9   4  -3   15.44    4.78   0
  -9  -4   3    2.92    4.80   0
  -9  -4   3    3.29    5.67   0
  -8  -4   3    1.17    4.28   0
   8   4  -3    2.50    3.34   0
  -8  -4   3   -0.66    3.19   0
  -7  -4   3    6.13    4.43   0
  -7  -4   3    6.20    4.60   0
   7   4  -3    0.95    4.30   0
   6   4  -3   79.42    3.44   0
  -6  -4   3   74.56    5.21   0
  -6  -4   3   79.85    4.74   0
  -5  -4   3  134.79    5.46   0
   5   4  -3  120.67    3.75   0
  -5  -4   3  120.77    4.82   0
   4   4  -3   82.49    4.74   0
  -4  -4   3   75.89    4.01   0
  -4  -4   3   81.48    3.53   0
   4   4  -3   83.86    5.42   0
   3   4  -3   49.65    4.52   0
  -3  -4   3   46.09    4.41   0
   3   4  -3   48.49    4.02   0
  -3  -4   3   41.50    5.06   0
   2   4  -3   70.87    3.66   0
   2   4  -3   68.79    5.23   0
  -2  -4   3   68.66    4.94   0
  -2  -4   3   67.20    3.94   0
  -1  -4   3 1902.86   12.88   0
   1   4  -3 1906.57   12.81   0
   1   4  -3 1867.45   12.13   0
  -1  -4   3 1816.96   11.41   0
   0  -4   3  671.14    9.35   0
   0   4  -3  707.96    9.22   0
   0   4  -3  652.34    7.37   0
   0  -4   3  654.77    7.34   0
   1  -4   3   49.02    4.87   0
  -1   4  -3   43.69    5.22   0
  -1   4  -3   42.42    3.51   0
   1  -4   3   45.73    5.16   0
  -2   4  -3    8.40    4.72   0
   2  -4   3    6.40    4.83   0
   2  -4   3    3.97    7.18   0
   2  -4   3    1.55    6.60   0
  -3   4  -3  356.59    6.47   0
   3  -4   3  358.00    6.52   0
  -4   4  -3  250.26    6.66   0
   5  -4   3   53.04    6.74   0
  -5   4  -3   52.26    4.87   0
  -5   4  -3   47.88    7.25   0
  -6   4  -3   25.29    5.77   0
  -6   4  -3   24.13    4.74   0
   6  -4   3   26.22    5.98   0
  -7   4  -3    6.09    4.51   0
   7  -4   3    9.13    5.44   0
  -7   4  -3    4.95    6.45   0
   8  -4   3   19.46    5.47   0
  -8   4  -3   16.97    4.34   0
   9  -4   3    2.45    4.49   0
  -9   4  -3    3.11    4.35   0
 -10   4  -3    2.10    4.61   0
 -10   4  -3    1.58    5.06   0
 -11   4  -3   -0.42    4.85   0
 -11   4  -3    0.65    5.16   0
 -12   4  -3   -0.57    6.38   0
 -12   4  -3    1.56    5.37   0
  11   3  -3   -3.39    3.93   0
 -11  -3   3    2.39    5.28   0
 -10  -3   3   11.30    5.17   0
  10   3  -3    4.02    3.26   0
  -9  -3   3   -0.43    5.61   0
   9   3  -3    1.42    3.34   0
  -9  -3   3    1.09    3.21   0
  -8  -3   3   -0.07    4.57   0
  -8  -3   3    0.74    4.26   0
   8   3  -3    7.04    4.46   0
   7   3  -3    2.70    4.39   0
  -7  -3   3    3.10    4.17   0
  -7  -3   3    2.72    4.29   0
   6   3  -3   56.17    4.66   0
  -6  -3   3   56.97    3.49   0
  -6  -3   3   58.16    4.85   0
  -5  -3   3    3.16    4.31   0
  -5  -3   3    6.28    4.09   0
   5   3  -3    3.23    4.12   0
   4   3  -3   54.06    4.54   0
  -4  -3   3   48.44    4.55   0
  -4  -3   3   46.80    3.75   0
  -3  -3   3    3.41    3.97   0
   3   3  -3    3.16    2.97   0
   3   3  -3    3.61    3.38   0
  -3  -3   3    0.76    3.35   0
   2   3  -3  669.33    7.83   0
  -2  -3   3  645.94    8.47   0
  -2  -3   3  652.23    7.76   0
   2   3  -3  629.01    8.05   0
   1   3  -3    5.69    4.87   0
  -1  -3   3    2.56    4.66   0
  -1  -3   3    0.97    4.71   0
   1   3  -3    7.71    4.66   0
   0   3  -3   96.84    6.37   0
   0   3  -3   94.25    4.45   0
   0  -3   3   99.48    5.12   0
   0  -3   3   96.71    5.73   0
   1  -3   3   51.09    6.08   0
  -1   3  -3   49.59    5.61   0
   1  -3   3   46.37    6.04   0
   1  -3   3   49.11    5.77   0
   2  -3   3 1642.14   24.44   0
  -2   3  -3 1854.05   24.65   0
   2  -3   3 1792.51   14.77   0
  -2   3  -3 1727.76   14.43   0
   3  -3   3  363.90   12.21   0
  -3   3  -3  351.25   11.74   0
   3  -3   3  348.88    7.90   0
  -3   3  -3  360.00    7.86   0
  -4   3  -3   69.56    6.68   0
   4  -3   3   81.24    6.71   0
  -4   3  -3   76.31    5.62   0
  -5   3  -3    2.06    5.29   0
  -5   3  -3    0.34    5.43   0
   5  -3   3    1.42    4.42   0
  -6   3  -3   57.11    9.27   0
  -6   3  -3   57.25    5.97   0
   6  -3   3   57.34    4.99   0
   7  -3   3  120.56    5.53   0
  -7   3  -3  108.54    5.42   0
  -8   3  -3    0.97    4.18   0
   8  -3   3    6.82    4.34   0
  -9   3  -3    3.64    4.44   0
   9  -3   3    1.16    5.91   0
 -10   3  -3    5.46    4.62   0
  10  -3   3    0.34    4.79   0
 -11   3  -3    2.80    4.95   0
 -12   3  -3   -3.57    5.21   0
 -12   3  -3   -1.51    5.61   0
 -11  -2   3    3.97    3.63   0
 -10  -2   3    1.92    3.48   0
  10   2  -3    7.15    4.58   0
   9   2  -3    3.08    3.38   0
  -9  -2   3    8.27    3.25   0
  -9  -2   3    1.87    5.90   0
   8   2  -3    6.40    4.44   0
  -8  -2   3   -0.90    4.11   0
  -8  -2   3   -4.04    2.98   0
  -7  -2   3    7.28    4.44   0
   7   2  -3    6.27    3.20   0
  -7  -2   3    9.64    4.35   0
   6   2  -3   93.17    3.70   0
  -6  -2   3   97.78    4.95   0
  -6  -2   3  100.28    5.45   0
   5   2  -3  405.02    6.43   0
  -5  -2   3  396.95    5.54   0
  -5  -2   3  386.37    7.05   0
  -4  -2   3  106.74    5.05   0
  -4  -2   3   96.86    5.24   0
   4   2  -3   92.74    5.44   0
  -3  -2   3  293.46    5.33   0
  -3  -2   3  304.57    6.84   0
   3   2  -3  301.84    5.33   0
   2   2  -3  369.38    6.06   0
  -2  -2   3  366.31    6.76   0
   2   2  -3  397.05    8.01   0
  -2  -2   3  389.90    7.90   0
  -1  -2   3 1625.93   13.14   0
   1   2  -3 1683.69   14.23   0
  -1  -2   3 1620.69   13.43   0
   1   2  -3 1564.72   13.33   0
   0  -2   3   88.56    6.92   0
   0  -2   3   81.15    5.35   0
   0  -2   3   87.12    6.78   0
   0   2  -3   80.10    6.75   0
   1  -2   3  449.90   11.53   0
   1  -2   3  468.83    9.94   0
  -1   2  -3  487.42    9.91   0
  -1   2  -3  486.06   11.33   0
  -2   2  -3  143.79    7.07   0
   2  -2   3  129.27    7.76   0
  -2   2  -3  136.85    8.79   0
   2  -2   3  136.84    7.08   0
  -3   2  -3  164.73    8.20   0
  -3   2  -3  147.78    6.62   0
   3  -2   3  160.10    6.84   0
   3  -2   3  153.26    7.16   0
  -4   2  -3   79.65    5.58   0
  -4   2  -3   85.81    8.18   0
   4  -2   3   86.96    5.77   0
   5  -2   3  115.68    5.18   0
  -5   2  -3  109.30    5.14   0
   6  -2   3    1.00    4.60   0
  -6   2  -3    2.14    4.31   0
   7  -2   3    2.07    4.45   0
  -7   2  -3   -1.27    4.56   0
   8  -2   3    2.33    4.57   0
  -8   2  -3    4.75    4.60   0
   9  -2   3    2.27    4.57   0
  -9   2  -3    5.67    4.70   0
  10  -2   3    2.82    3.54   0
 -10   2  -3   -1.36    4.65   0
  11  -2   3    4.69    5.12   0
 -11   2  -3   -0.04    4.72   0
  12  -2   3    3.39    5.89   0
 -12   2  -3    0.99    5.22   0
 -11  -1   3    6.10    5.08   0
 -11  -1   3    3.33    3.34   0
  10   1  -3    4.99    3.53   0
 -10  -1   3   -5.11    4.77   0
   9   1  -3    8.59    4.61   0
  -9  -1   3    9.51    3.31   0
  -9  -1   3    4.48    5.57   0
  -8  -1   3    6.49    4.54   0
  -8  -1   3    3.25    4.30   0
   8   1  -3   -3.44    3.25   0
  -7  -1   3   32.96    3.43   0
  -7  -1   3   27.73    4.48   0
   7   1  -3   31.48    3.49   0
  -6  -1   3   12.21    4.61   0
  -6  -1   3   21.04    3.50   0
   6   1  -3   19.54    4.84   0
  -5  -1   3   61.32    4.70   0
  -5  -1   3   70.98    5.03   0
   5   1  -3   62.54    4.98   0
   4   1  -3   12.59    4.62   0
  -4  -1   3    5.83    4.59   0
  -4  -1   3    7.05    4.50   0
   3   1  -3  261.36    6.32   0
  -3  -1   3  242.88    6.47   0
  -3  -1   3  253.98    6.21   0
  -2  -1   3 1759.70   13.97   0
   2   1  -3 1688.89   12.74   0
  -2  -1   3 1742.51   12.80   0
  -1  -1   3  265.51    8.07   0
  -1  -1   3  267.14    8.19   0
   0   1  -3    2.08    6.51   0
   0  -1   3    5.12    6.77   0
   1  -1   3  715.10   13.27   0
   1  -1   3  821.47   13.54   0
  -1   1  -3  748.22   13.00   0
   2  -1   3  873.09   16.87   0
   2  -1   3  800.35   12.05   0
  -2   1  -3  800.68   11.91   0
  -3   1  -3  521.59    8.64   0
   3  -1   3  566.12   20.62   0
   3  -1   3  568.02    9.13   0
   4  -1   3    2.68    4.75   0
  -4   1  -3    3.24    4.77   0
   5  -1   3  114.08    5.56   0
  -5   1  -3  101.66    4.35   0
  -6   1  -3  112.01    5.56   0
   6  -1   3  116.71    5.64   0
   7  -1   3   50.62    3.90   0
  -7   1  -3   45.51    5.15   0
  -8   1  -3    0.85    3.20   0
   8  -1   3    2.47    4.61   0
   9  -1   3    4.89    4.68   0
  -9   1  -3    4.69    3.38   0
  10  -1   3    4.54    5.02   0
 -10   1  -3    1.65    4.77   0
  11  -1   3   -1.62    3.99   0
 -11   1  -3    5.87    4.92   0
 -11   0   3   -2.24    4.96   0
 -11   0   3    5.50    3.90   0
 -10   0   3    1.72    3.47   0
 -10   0   3    3.29    4.58   0
 -10   0   3   -0.47    8.93   0
  -9   0   3    2.60    5.51   0
  -9   0   3   -0.40    4.70   0
   8   0  -3    6.34    4.48   0
  -8   0   3    0.27    4.57   0
  -8   0   3   -0.14    5.45   0
  -7   0   3   22.44    4.33   0
   7   0  -3   20.90    4.58   0
  -7   0   3   18.47    5.48   0
   6   0  -3  187.62    5.80   0
  -6   0   3  188.82    5.72   0
  -6   0   3  179.84    6.03   0
   5   0  -3  381.45    6.81   0
  -5   0   3  365.17    5.75   0
  -4   0   3    2.95    4.72   0
   4   0  -3    2.31    3.34   0
  -3   0   3   55.67    5.10   0
  -2   0   3  890.53   10.98   0
  -2   0   3  858.85   11.03   0
   1   0  -3  851.85   12.34   0
  -1   0   3  817.43   11.33   0
   0   0  -3    1.00    4.62   0
   0   0   3    3.10    4.70   0
   1   0   3  393.31    9.68   0
  -1   0  -3  386.69    9.47   0
   2   0   3 1590.11   14.10   0
  -2   0  -3 1753.23   13.80   0
   3   0   3  225.09    6.62   0
  -3   0  -3  226.56    6.55   0
   3   0   3  226.28   13.76   0
   4   0   3   18.54    5.12   0
  -4   0  -3   18.93    3.56   0
  -5   0  -3  123.62    5.43   0
   5   0   3  142.69    5.56   0
   6   0   3  113.30    5.34   0
  -6   0  -3  103.59    5.34   0
  -7   0  -3    1.10    4.30   0
   7   0   3    3.58    4.28   0
  -8   0  -3    3.49    4.50   0
   8   0   3    0.03    4.43   0
   9   0   3    4.49    4.63   0
  -9   0  -3    4.27    4.65   0
 -10   0  -3   -3.59    4.77   0
  10   0   3    4.76    4.92   0
  11   0   3    3.25    5.41   0
 -11   0  -3    2.89    4.94   0
 -12   1   3   -6.53    5.79   0
 -12   1   3    0.50    5.61   0
 -11   1   3    3.79    3.49   0
 -11   1   3   -3.85    3.48   0
 -10   1   3    6.61    4.56   0
 -10   1   3    3.72    3.18   0
 -10   1   3    0.96    7.50   0
  -9   1   3    1.77    5.72   0
  -9   1   3    5.86    4.54   0
  -9   1   3    9.37    4.51   0
  -8   1   3    9.87    4.60   0
  -8   1   3    8.90    4.58   0
  -8   1   3    9.41    5.58   0
  -7   1   3    4.04    4.24   0
  -7   1   3    4.19    4.18   0
  -6   1   3   18.31    3.49   0
  -6   1   3   21.03    4.79   0
  -5   1   3   12.62    4.63   0
  -5   1   3   12.88    3.50   0
  -4   1   3   85.74    4.12   0
  -4   1   3   85.40    5.29   0
  -3   1   3 2003.15   14.12   0
  -3   1   3 1945.83   14.50   0
  -2   1   3   75.37    6.38   0
   2  -1  -3   79.42    5.05   0
  -1   1   3   14.39    6.43   0
   1  -1  -3   15.99    6.29   0
   0   1   3   81.42    5.68   0
   0  -1  -3   83.51    5.65   0
  -1  -1  -3 2193.82   15.60   0
   1   1   3 2121.24   15.53   0
  -2  -1  -3  991.49   10.22   0
   2   1   3 1098.26   10.54   0
   3   1   3  433.94   10.82   0
   3   1   3  452.96    7.71   0
  -3  -1  -3  419.01    7.44   0
   4   1   3  609.28    7.88   0
   4   1   3  598.35   13.99   0
  -4  -1  -3  542.27    6.59   0
   5   1   3  136.61    5.29   0
  -5  -1  -3  119.68    5.30   0
   6   1   3   79.23    5.25   0
  -6  -1  -3   84.13    5.07   0
   7   1   3    1.24    3.43   0
  -7  -1  -3    3.77    4.26   0
   8   1   3    4.48    3.42   0
  -8  -1  -3    3.36    3.13   0
   9   1   3   -1.56    3.53   0
  -9  -1  -3    1.49    4.59   0
  10   1   3    2.92    5.37   0
 -10  -1  -3    2.37    4.76   0
 -11  -1  -3    5.60    5.02   0
  11   1   3   -1.50    5.43   0
 -12   2   3    8.52    5.37   0
 -12   2   3   -1.52    5.49   0
 -11   2   3    5.93    5.13   0
 -11   2   3    5.72    5.01   0
 -10   2   3    1.72    6.60   0
 -10   2   3    1.55    6.54   0
 -10   2   3    0.44    5.07   0
 -10   2   3   -0.57    4.95   0
  -9   2   3    2.04    5.55   0
  -9   2   3    4.21    4.51   0
  -9   2   3    1.18    4.42   0
  -8   2   3    4.19    4.73   0
  -8   2   3    4.61    4.37   0
  -7   2   3   91.35    4.99   0
  -7   2   3   94.21    5.27   0
  -6   2   3  165.16    5.67   0
  -6   2   3  158.83    4.51   0
  -5   2   3    4.09    4.20   0
  -5   2   3    3.93    3.19   0
  -4   2   3   18.46    4.73   0
  -4   2   3   13.04    4.68   0
  -3   2   3  129.61    5.87   0
   3  -2  -3  131.29    6.08   0
  -2   2   3  925.60   11.70   0
   2  -2  -3 1003.50   11.52   0
   1  -2  -3  113.02    7.27   0
  -1   2   3  105.20    5.61   0
   0   2   3  185.99    5.87   0
   0  -2  -3  186.35    5.94   0
   1   2   3  274.36    6.72   0
  -1  -2  -3  264.91    6.95   0
  -2  -2  -3  784.06    8.58   0
   2   2   3  836.69    8.88   0
   2   2   3  806.55   10.16   0
  -3  -2  -3    5.37    3.21   0
   3   2   3    2.95    4.51   0
   3   2   3    7.50    5.70   0
   4   2   3   42.61    5.10   0
   4   2   3   41.19    5.40   0
  -4  -2  -3   37.96    3.68   0
   5   2   3  111.93    7.65   0
   5   2   3  113.90    5.30   0
  -5  -2  -3   98.58    5.22   0
   6   2   3   68.70    3.71   0
  -6  -2  -3   71.22    3.65   0
  -7  -2  -3    3.84    3.15   0
   7   2   3    9.82    4.71   0
   8   2   3    4.58    3.23   0
  -8  -2  -3    6.31    4.37   0
  -9  -2  -3    9.48    4.84   0
   9   2   3    0.73    3.42   0
  10   2   3   11.98    5.06   0
 -10  -2  -3   -0.08    3.27   0
 -11  -2  -3    6.55    5.28   0
  11   2   3    1.31    4.07   0
 -12   3   3   -0.49    5.36   0
 -12   3   3    6.66    6.52   0
 -11   3   3   -1.57    4.96   0
 -11   3   3   -4.72    5.09   0
 -10   3   3    5.39    4.80   0
 -10   3   3    0.92    5.89   0
 -10   3   3    1.34    6.40   0
 -10   3   3   -4.18    4.65   0
  -9   3   3   -1.46    4.66   0
  -9   3   3   -0.80    4.66   0
  -8   3   3    9.36    4.79   0
  -8   3   3    6.70    4.78   0
  -7   3   3   16.88    4.54   0
  -7   3   3   12.00    4.55   0
  -6   3   3   -0.29    5.59   0
  -6   3   3    0.10    4.51   0
  -5   3   3    6.99    4.16   0
  -5   3   3    3.92    4.24   0
  -4   3   3   25.30    5.07   0
  -4   3   3   27.08    4.93   0
  -3   3   3  970.23   11.18   0
   3  -3  -3 1039.85   11.85   0
  -2   3   3   35.63    3.85   0
   2  -3  -3   41.62    5.60   0
   1  -3  -3    4.00    5.43   0
  -1   3   3   -0.10    5.21   0
   0   3   3  338.92    6.20   0
   0  -3  -3  328.73    7.19   0
   1   3   3 1521.72   11.11   0
  -1  -3  -3 1567.76   10.85   0
   1   3   3 1737.16   11.69   0
   2   3   3  503.08    6.97   0
   2   3   3  473.15    7.72   0
  -2  -3  -3  455.08    6.05   0
  -3  -3  -3   30.30    4.44   0
   3   3   3   35.09    4.70   0
   3   3   3   35.80    4.69   0
  -4  -3  -3   -1.85    3.05   0
   4   3   3    1.56    4.34   0
   4   3   3   -2.18    4.28   0
   5   3   3   20.05    6.12   0
   5   3   3   13.80    4.51   0
  -5  -3  -3   20.00    4.74   0
   6   3   3   24.72    4.66   0
   6   3   3   23.99    6.46   0
  -6  -3  -3   18.17    4.38   0
   7   3   3    3.06    4.51   0
  -7  -3  -3   -3.34    2.96   0
  -8  -3  -3    3.91    4.42   0
   8   3   3    2.04    3.51   0
   9   3   3    2.01    4.92   0
  -9  -3  -3    4.34    4.81   0
 -10  -3  -3    1.17    5.02   0
  10   3   3    0.91    4.00   0
 -12   4   3    2.79    5.26   0
 -12   4   3   -0.66    5.33   0
 -11   4   3    3.88    6.98   0
 -11   4   3    1.94    4.79   0
 -11   4   3   -0.99    7.40   0
 -11   4   3   -1.29    4.76   0
 -10   4   3   -3.56    5.81   0
 -10   4   3    2.04    4.72   0
 -10   4   3    4.13    5.75   0
  -9   4   3    4.20    4.44   0
  -9   4   3    5.30    4.78   0
  -9   4   3    1.74    4.59   0
  -8   4   3    5.98    4.13   0
  -8   4   3    5.83    5.42   0
  -7   4   3   55.14    4.86   0
  -7   4   3   63.42    5.94   0
  -6   4   3   32.97    5.95   0
  -6   4   3   39.00    4.87   0
  -5   4   3    9.06    5.52   0
  -5   4   3   16.07    4.24   0
  -4   4   3   13.69    4.68   0
   4  -4  -3   16.45    4.79   0
   3  -4  -3   85.58    5.98   0
  -3   4   3   83.50    5.48   0
   2  -4  -3  326.50    7.67   0
  -2   4   3  320.48    7.29   0
  -1   4   3   42.77    5.02   0
   1  -4  -3   42.02    5.28   0
   0   4   3   38.97    5.14   0
   0   4   3   40.46    4.79   0
   0  -4  -3   41.05    5.46   0
   1   4   3   92.66    5.02   0
  -1  -4  -3   85.43    5.32   0
   1   4   3   86.85    3.88   0
  -2  -4  -3   14.32    4.64   0
   2   4   3   11.84    4.40   0
   2   4   3   21.85    4.48   0
  -3  -4  -3   18.06    4.43   0
   3   4   3   18.16    3.01   0
   3   4   3   15.23    4.70   0
   4   4   3   31.40    5.12   0
   4   4   3   39.04    4.05   0
  -4  -4  -3   27.20    3.27   0
   5   4   3   33.09    5.25   0
  -5  -4  -3   36.78    4.33   0
   5   4   3   36.43    4.36   0
   6   4   3   -0.12    4.81   0
   6   4   3    0.03    3.02   0
  -6  -4  -3    2.57    3.06   0
   7   4   3    1.08    4.60   0
  -7  -4  -3    3.13    3.20   0
   8   4   3    8.28    3.39   0
  -8  -4  -3    5.85    4.50   0
  -9  -4  -3   -0.54    4.54   0
   9   4   3   -5.04    4.51   0
  10   4   3    2.85    5.03   0
 -10  -4  -3    5.71    4.90   0
 -12   5   3    3.70    5.23   0
 -12   5   3    3.55    6.48   0
 -11   5   3    1.61    6.43   0
 -11   5   3    4.18    4.93   0
 -11   5   3   -0.62    7.25   0
 -11   5   3    4.21    5.10   0
 -10   5   3    4.72    4.67   0
 -10   5   3    1.44    5.79   0
 -10   5   3    0.44    5.73   0
  -9   5   3   -2.22    4.31   0
  -9   5   3    3.23    4.40   0
  -9   5   3    0.75    4.46   0
  -8   5   3    4.56    4.43   0
  -8   5   3    4.43    4.48   0
  -8   5   3    4.13    4.55   0
  -7   5   3   32.03    5.63   0
  -7   5   3   28.13    5.49   0
  -6   5   3   46.82    4.87   0
  -6   5   3   43.71    5.15   0
  -5   5   3    1.32    4.72   0
  -5   5   3   -3.39    5.33   0
  -4   5   3  205.90    6.67   0
   4  -5  -3  229.54    7.30   0
   3  -5  -3  236.68    6.94   0
  -3   5   3  226.31    6.32   0
  -2   5   3  202.01    6.02   0
   2  -5  -3  212.75    6.57   0
  -1   5   3    2.09    2.62   0
   1  -5  -3    4.95    5.00   0
  -1   5   3    4.55    4.88   0
   0   5   3  559.10    7.45   0
   0  -5  -3  505.29    7.71   0
   0   5   3  562.68    6.77   0
   1   5   3  406.40    6.70   0
   1   5   3  386.49    6.54   0
  -1  -5  -3  368.73    6.77   0
  -2  -5  -3  108.21    5.24   0
   2   5   3  120.61    4.03   0
   2   5   3  119.36    5.10   0
   3   5   3   88.50    4.44   0
  -3  -5  -3   86.65    4.77   0
   3   5   3   78.40    5.23   0
  -4  -5  -3   60.40    4.71   0
   4   5   3   69.04    5.36   0
   4   5   3   67.80    3.50   0
   5   5   3    8.45    4.11   0
  -5  -5  -3    2.83    3.22   0
   5   5   3    3.03    4.80   0
   6   5   3    7.83    6.40   0
   6   5   3   13.61    3.08   0
  -6  -5  -3    7.27    4.31   0
  -7  -5  -3    2.51    4.32   0
   7   5   3    2.10    4.33   0
   7   5   3    6.38    6.62   0
  -8  -5  -3    0.88    3.34   0
   8   5   3    3.77    4.80   0
   9   5   3   17.39    5.13   0
  -9  -5  -3   -2.46    4.82   0
 -11   6   3    1.38    6.43   0
 -11   6   3   -0.05    6.13   0
 -11   6   3    3.18    7.20   0
 -10   6   3    2.47    4.78   0
 -10   6   3    1.20    5.91   0
 -10   6   3    4.12    5.79   0
  -9   6   3    6.93    5.45   0
  -9   6   3   -2.97    5.51   0
  -9   6   3    4.19    5.87   0
  -8   6   3    0.36    4.36   0
  -8   6   3    4.25    4.69   0
  -8   6   3    0.85    5.51   0
  -7   6   3   22.62    4.20   0
  -7   6   3   21.39    4.40   0
  -7   6   3   25.58    5.58   0
  -6   6   3    0.05    5.46   0
  -6   6   3   -2.09    2.82   0
  -6   6   3    0.51    4.44   0
  -5   6   3   13.65    4.62   0
  -5   6   3   15.25    5.66   0
   4  -6  -3    2.20    4.88   0
  -4   6   3    2.82    4.39   0
  -4   6   3    0.12    4.34   0
   3  -6  -3   97.32    5.96   0
  -3   6   3  106.63    3.69   0
  -3   6   3  101.11    5.29   0
  -2   6   3  109.01    5.30   0
   2  -6  -3   90.92    5.58   0
  -2   6   3   97.66    3.52   0
  -1   6   3  105.22    5.33   0
   1  -6  -3   83.24    4.32   0
  -1   6   3   92.09    4.54   0
   0  -6  -3  146.44    5.65   0
   0   6   3  157.11    5.44   0
   0   6   3  159.93    5.12   0
   1   6   3   -1.84    4.61   0
  -1  -6  -3   -0.97    4.90   0
   1   6   3   -1.13    4.36   0
   2   6   3   49.12    4.48   0
  -2  -6  -3   53.28    5.10   0
   2   6   3   45.00    3.65   0
   3   6   3    2.63    3.09   0
   3   6   3    6.02    3.24   0
  -3  -6  -3    1.19    4.40   0
   4   6   3   29.54    5.08   0
   4   6   3   30.86    3.01   0
  -4  -6  -3   26.22    4.42   0
   5   6   3   50.84    5.29   0
   5   6   3   52.42    4.36   0
  -5  -6  -3   47.48    3.34   0
   6   6   3    3.08    4.01   0
   6   6   3    5.64    5.37   0
  -6  -6  -3    7.44    4.14   0
   7   6   3   -3.51    4.57   0
   7   6   3    4.45    7.06   0
  -7  -6  -3    4.18    3.30   0
   8   6   3    8.73    4.77   0
  -8  -6  -3    3.67    4.65   0
  -9  -6  -3    1.15    3.21   0
   9   6   3    0.62    5.14   0
 -11   7   3    4.22    5.16   0
 -10   7   3    1.09    8.41   0
 -10   7   3    0.14    7.58   0
 -10   7   3    2.10    4.67   0
  -9   7   3    2.35    6.54   0
  -9   7   3    5.88    6.68   0
  -9   7   3    6.05    4.48   0
  -8   7   3    2.15    5.55   0
  -8   7   3    2.37    5.55   0
  -8   7   3    5.30    3.25   0
  -7   7   3    4.94    6.81   0
  -7   7   3    5.37    5.71   0
  -7   7   3    1.64    4.17   0
  -6   7   3    2.80    5.61   0
  -6   7   3    7.21    4.09   0
  -6   7   3    4.27    5.14   0
  -5   7   3   47.79    6.03   0
  -5   7   3   45.13    3.39   0
   5  -7  -3   50.85    6.61   0
   4  -7  -3  452.81    9.18   0
  -4   7   3  406.22    7.80   0
  -4   7   3  437.50    6.24   0
  -3   7   3   -0.72    5.50   0
  -3   7   3    7.17    3.87   0
   3  -7  -3    3.43    5.09   0
  -2   7   3   10.75    3.37   0
   2  -7  -3   18.58    5.08   0
  -2   7   3   15.17    3.00   0
  -1   7   3    0.27    4.54   0
   1  -7  -3   -1.46    5.13   0
  -1   7   3    3.93    2.70   0
   0  -7  -3  189.34    4.83   0
   0   7   3  228.32    5.79   0
   0   7   3  223.40    5.48   0
   1   7   3   20.51    4.38   0
   1   7   3   21.91    4.35   0
  -1  -7  -3   22.11    4.99   0
   2   7   3   79.31    4.94   0
   2   7   3   83.17    3.87   0
  -2  -7  -3   82.53    5.12   0
   3   7   3   14.63    4.63   0
   3   7   3   21.37    4.45   0
  -3  -7  -3   12.81    4.66   0
  -4  -7  -3   12.09    3.02   0
   4   7   3   13.85    4.15   0
   4   7   3    5.44    4.51   0
  -5  -7  -3    7.65    3.24   0
   5   7   3   10.65    2.91   0
   5   7   3   10.34    4.89   0
   6   7   3   -0.31    2.90   0
   6   7   3    3.01    5.56   0
  -6  -7  -3    4.62    3.10   0
  -7  -7  -3    0.74    3.08   0
   7   7   3    2.19    5.74   0
   7   7   3   -3.06    4.33   0
   8   7   3    4.01    4.81   0
  -8  -7  -3    5.07    4.82   0
 -11   8   3    0.79    6.66   0
 -10   8   3    1.56    4.83   0
  -9   8   3    4.77    4.48   0
  -8   8   3    6.35    4.68   0
  -7   8   3   14.14    4.44   0
  -7   8   3   10.66    7.19   0
  -7   8   3    9.90    7.09   0
  -6   8   3    3.65    5.85   0
  -6   8   3    1.06    7.06   0
  -6   8   3    5.15    4.27   0
  -5   8   3    2.95    5.64   0
  -5   8   3    6.90    4.11   0
   5  -8  -3    4.02    6.36   0
   4  -8  -3    1.33    6.05   0
  -4   8   3   -0.74    5.22   0
  -4   8   3    2.26    2.90   0
  -3   8   3  124.80    5.50   0
   3  -8  -3  119.52    6.30   0
  -3   8   3  108.17    3.73   0
   2  -8  -3    5.27    5.53   0
  -2   8   3    3.54    4.43   0
  -2   8   3    1.13    2.78   0
  -1   8   3   98.22    5.13   0
   1  -8  -3   82.62    5.30   0
  -1   8   3   87.24    3.54   0
   0  -8  -3    6.23    3.23   0
   0   8   3    9.68    4.28   0
   0   8   3    6.33    4.04   0
  -1  -8  -3    6.81    4.74   0
   1   8   3    4.20    3.14   0
   1   8   3    4.67    4.43   0
  -2  -8  -3   -3.47    4.56   0
   2   8   3    7.27    4.32   0
   2   8   3    1.84    4.48   0
  -3  -8  -3   30.67    4.45   0
   3   8   3   29.87    3.30   0
   3   8   3   25.06    4.69   0
  -4  -8  -3   17.55    4.63   0
   4   8   3   12.74    4.41   0
   4   8   3   20.51    3.61   0
  -5  -8  -3    4.65    3.30   0
   5   8   3    7.30    5.08   0
   5   8   3    2.84    3.09   0
  -6  -8  -3    3.08    4.38   0
   6   8   3    6.07    5.20   0
   6   8   3    2.11    4.28   0
  -7  -8  -3   -4.43    3.04   0
   7   8   3    3.04    5.95   0
   7   8   3   -2.14    4.39   0
 -10   9   3   -1.44    5.04   0
  -9   9   3    3.03    4.77   0
  -8   9   3    5.63    2.89   0
  -7   9   3    2.23    4.45   0
  -6   9   3    4.29    6.70   0
  -6   9   3    5.25    6.37   0
  -6   9   3    6.54    4.15   0
  -5   9   3   25.85    5.01   0
   5  -9  -3   33.63    7.52   0
  -5   9   3   31.69    4.34   0
   4  -9  -3   62.51    7.33   0
  -4   9   3   61.54    5.59   0
  -4   9   3   58.35    3.15   0
  -3   9   3   20.31    4.38   0
   3  -9  -3   14.03    5.46   0
  -3   9   3   14.29    2.93   0
   2  -9  -3   17.45    5.51   0
  -2   9   3   20.66    4.73   0
  -2   9   3   15.56    3.00   0
   1  -9  -3   11.40    5.06   0
  -1   9   3   13.37    4.30   0
  -1   9   3   12.75    3.34   0
   0  -9  -3  141.87    5.36   0
   0   9   3  146.30    5.13   0
   0   9   3  139.76    4.11   0
   1   9   3   10.82    4.22   0
  -1  -9  -3    5.97    4.67   0
   1   9   3    5.71    3.18   0
  -2  -9  -3    5.14    4.49   0
   2   9   3    1.68    4.03   0
   2   9   3    4.30    4.23   0
  -3  -9  -3    2.43    4.64   0
   3   9   3    4.99    3.12   0
   3   9   3    6.58    3.33   0
   4   9   3   -0.99    3.20   0
  -4  -9  -3    2.85    4.44   0
   4   9   3   -4.67    2.98   0
   5   9   3    3.85    4.99   0
  -5  -9  -3    1.32    4.51   0
   5   9   3    3.20    4.32   0
   6   9   3    3.24    5.71   0
   6   9   3    3.14    4.49   0
  -6  -9  -3   -1.85    4.56   0
   7   9   3    4.73    6.28   0
   7   9   3    4.41    3.22   0
  -7  -9  -3    3.90    3.43   0
 -10  10   3    0.62    5.22   0
  -9  10   3    4.70    4.54   0
  -8  10   3    1.23    3.23   0
  -7  10   3    1.13    4.60   0
  -6  10   3    1.89    7.62   0
  -6  10   3    6.47    3.09   0
  -6  10   3    2.37    8.10   0
   5 -10  -3    4.33    6.64   0
  -5  10   3    2.18    5.24   0
  -5  10   3    5.66    3.02   0
  -4  10   3    6.45    4.17   0
   4 -10  -3   -0.32    5.72   0
  -4  10   3    1.30    4.48   0
  -3  10   3    5.86    4.20   0
   3 -10  -3    0.29    5.49   0
  -3  10   3    4.93    3.06   0
   2 -10  -3    4.94    3.63   0
  -2  10   3   -2.29    3.15   0
  -2  10   3    4.36    4.03   0
   1 -10  -3   -2.96    4.98   0
  -1  10   3    2.87    4.38   0
  -1  10   3    7.10    2.95   0
   0  10   3    1.74    4.33   0
   0 -10  -3   10.86    4.93   0
   0  10   3    5.71    3.17   0
   1  10   3   -1.33    3.26   0
  -1 -10  -3    9.17    4.73   0
   1  10   3    9.69    4.27   0
   2  10   3    1.71    4.32   0
   2  10   3    3.04    3.27   0
  -2 -10  -3    6.49    4.55   0
  -3 -10  -3    8.80    3.23   0
   3  10   3    0.94    4.14   0
   3  10   3   14.99    4.81   0
   4  10   3   -1.39    4.41   0
  -4 -10  -3    2.53    3.29   0
   4  10   3    2.88    3.33   0
  -5 -10  -3    2.14    4.90   0
   5  10   3   11.04    4.61   0
   5  10   3    1.69    5.46   0
   6  10   3   -0.25    4.88   0
   6  10   3    4.46    5.95   0
  -6 -10  -3    8.61    3.39   0
  -9  11   3   -4.71    5.25   0
  -8  11   3    5.76    4.84   0
  -7  11   3   -3.08    3.28   0
  -6  11   3    5.56    9.55   0
  -6  11   3    6.88    4.40   0
  -6  11   3    2.42    8.85   0
  -5  11   3   10.25    4.73   0
   5 -11  -3   15.49    7.62   0
  -5  11   3   21.74    4.55   0
   4 -11  -3   11.37    6.23   0
  -4  11   3   13.45    3.14   0
  -4  11   3   17.66    4.58   0
  -3  11   3   -3.88    4.05   0
   3 -11  -3    6.26    5.32   0
  -3  11   3    1.47    4.28   0
   2 -11  -3   11.49    5.71   0
  -2  11   3    8.88    3.05   0
  -2  11   3   11.53    4.75   0
  -1  11   3   11.70    4.47   0
  -1  11   3   10.46    4.10   0
   1 -11  -3   11.00    3.74   0
   0 -11  -3   10.84    4.84   0
   0  11   3    5.09    3.30   0
   0  11   3    3.09    4.13   0
   1  11   3    5.89    3.27   0
   1  11   3    9.34    2.92   0
  -1 -11  -3    4.24    3.52   0
   2  11   3    1.96    3.17   0
   2  11   3    3.51    3.09   0
  -2 -11  -3    0.75    4.74   0
   3  11   3   10.61    4.78   0
  -3 -11  -3    7.48    4.74   0
   3  11   3    0.98    4.46   0
  -4 -11  -3   -0.50    4.91   0
   4  11   3   -0.82    3.74   0
   4  11   3   -0.70    4.65   0
   5  11   3    0.09    5.88   0
   5  11   3    2.51    3.44   0
  -5 -11  -3   -3.71    3.56   0
  -8  12   3    1.64    4.79   0
  -7  12   3   -2.24    3.48   0
  -6  12   3    7.53    4.25   0
  -5  12   3    1.96    5.83   0
   5 -12  -3    2.85    7.46   0
  -5  12   3    2.72    4.48   0
   4 -12  -3    2.53    6.18   0
  -4  12   3    4.47    4.64   0
  -4  12   3    3.57    4.50   0
  -3  12   3    6.24    4.46   0
  -3  12   3    3.68    4.39   0
   3 -12  -3    2.26    6.70   0
   2 -12  -3    2.38    5.53   0
  -2  12   3    4.24    3.18   0
  -2  12   3   11.40    4.36   0
  -1  12   3    3.33    4.49   0
   1 -12  -3    9.44    5.21   0
  -1  12   3    9.47    4.50   0
   0  12   3    7.02    4.38   0
   0  12   3    3.62    4.57   0
   0 -12  -3    1.00    3.57   0
  -1 -12  -3    4.16    5.06   0
   1  12   3    4.11    3.34   0
   1  12   3   -0.76    4.43   0
   2  12   3    3.54    4.46   0
  -2 -12  -3   -1.69    3.36   0
   2  12   3    3.12    4.75   0
   3  12   3    4.99    4.80   0
   3  12   3    2.70    5.10   0
  -3 -12  -3   -1.37    3.67   0
  -7  13   3    2.16    4.97   0
  -6  13   3    2.19    3.34   0
   5 -13  -3    0.90    7.65   0
  -5  13   3   -0.56    5.99   0
  -5  13   3   -0.29    3.24   0
  -4  13   3    3.96    6.04   0
  -4  13   3    2.79    4.63   0
   4 -13  -3    0.09    6.59   0
  -3  13   3   -2.41    3.16   0
  -3  13   3   -3.75    4.77   0
   3 -13  -3    0.27    5.84   0
  -2  13   3   -0.82    4.60   0
  -2  13   3   -1.40    4.40   0
   2 -13  -3    2.92    5.43   0
  -1  13   3   -2.73    5.04   0
   1 -13  -3    4.08    5.19   0
  -1  13   3    5.85    3.35   0
   0 -13  -3   -0.42    5.28   0
   0  13   3   -3.31    4.69   0
   0  13   3    4.30    4.67   0
   1  13   3    0.59    3.42   0
  -1 -13  -3    5.45    5.17   0
   1  13   3    5.62    4.95   0
  -2 -13  -3   -3.96    5.13   0
   2  13   3    0.17    5.04   0
   2  13   3    0.80    4.82   0
  -5  14   3    0.27    7.48   0
  -5  14   3   -0.00    3.44   0
  -4  14   3    1.71    5.06   0
  -4  14   3    6.58    3.20   0
   4 -14  -3    1.62    6.56   0
   3 -14  -3    2.65    7.72   0
  -3  14   3    1.09    6.08   0
  -3  14   3    1.90    3.43   0
  -2  14   3    2.38    5.00   0
  -2  14   3    0.83    4.29   0
   2 -14  -3    1.30    5.94   0
  -1  14   3    0.21    4.96   0
  -1  14   3   -0.75    3.16   0
   1 -14  -3    6.27    5.89   0
   2 -15   4    3.82    5.82   0
  -2  15  -4   11.54    4.80   0
   3 -15   4    2.40    6.95   0
  -3  15  -4    0.40    3.37   0
   3 -15   4   -1.55    7.91   0
  -4  15  -4    4.18    3.58   0
   1  14  -4    2.75    3.65   0
   1  14  -4    5.63    3.59   0
  -1 -14   4    1.38    5.44   0
   0 -14   4    0.17    3.85   0
   0  14  -4   -1.23    4.73   0
   0  14  -4    5.79    5.16   0
   1 -14   4   -0.44    5.34   0
  -1  14  -4    1.57    3.28   0
  -1  14  -4    0.62    4.92   0
  -2  14  -4    2.98    4.36   0
  -2  14  -4    2.43    4.93   0
   2 -14   4    4.92    5.43   0
   3 -14   4    2.21    6.55   0
  -3  14  -4    2.49    3.26   0
   3 -14   4    4.25    7.59   0
  -4  14  -4   -6.36    4.80   0
  -5  14  -4    3.79    3.49   0
  -6  14  -4    2.24    3.49   0
  -7  14  -4    3.10    3.81   0
   3  13  -4   -0.22    5.19   0
  -3 -13   4   -0.91    5.04   0
   3  13  -4    7.04    4.83   0
  -2 -13   4    2.74    5.16   0
   2  13  -4    3.32    4.43   0
   2  13  -4    4.21    3.54   0
   1  13  -4    1.81    4.71   0
   1  13  -4    5.89    4.92   0
  -1 -13   4    6.35    4.94   0
   0  13  -4   -1.98    4.50   0
   0  13  -4    1.56    4.49   0
   0 -13   4   -0.18    4.82   0
   1 -13   4    2.87    5.16   0
  -1  13  -4    4.29    4.90   0
  -1  13  -4    0.19    4.20   0
  -2  13  -4   13.29    4.78   0
   2 -13   4   19.28    5.28   0
  -2  13  -4   22.12    4.51   0
   3 -13   4    1.79    5.03   0
  -3  13  -4    8.71    4.46   0
   3 -13   4    3.77    6.93   0
  -4  13  -4    5.30    4.53   0
  -5  13  -4    3.90    4.30   0
  -6  13  -4   -0.16    4.50   0
  -7  13  -4   -1.65    4.72   0
  -8  13  -4    2.17    5.18   0
   5  12  -4    0.48    3.50   0
   5  12  -4   -0.46    5.45   0
   4  12  -4    8.12    5.03   0
  -4 -12   4    1.19    5.09   0
   4  12  -4    8.58    5.30   0
   3  12  -4    5.53    4.43   0
   3  12  -4    0.23    4.93   0
  -3 -12   4    4.70    4.91   0
   2  12  -4    2.73    4.73   0
  -2 -12   4    4.48    3.29   0
   2  12  -4   12.37    4.64   0
   1  12  -4    8.12    4.75   0
  -1 -12   4    1.84    4.79   0
   1  12  -4   13.61    4.65   0
   0  12  -4    4.89    4.25   0
   0 -12   4    6.62    4.79   0
   0  12  -4   10.49    4.50   0
  -1  12  -4   -0.76    2.86   0
   1 -12   4    2.83    4.80   0
  -1  12  -4    3.10    4.52   0
   2 -12   4    0.03    5.65   0
  -2  12  -4   -0.56    5.32   0
  -2  12  -4   -1.58    2.91   0
   3 -12   4   16.52    5.99   0
   3 -12   4   14.14    6.96   0
  -3  12  -4   16.35    4.35   0
  -4  12  -4    0.73    3.08   0
  -5  12  -4    9.34    4.35   0
  -6  12  -4   -8.83    4.60   0
  -7  12  -4    4.25    4.77   0
  -8  12  -4    0.15    4.88   0
  -9  12  -4   -0.68    5.35   0
   6  11  -4   -2.52    3.48   0
   6  11  -4    4.30    5.69   0
  -6 -11   4   -0.58    5.15   0
  -5 -11   4   -0.18    5.00   0
   5  11  -4    4.32    4.69   0
   5  11  -4    4.48    3.78   0
   4  11  -4    4.13    3.61   0
   4  11  -4   -3.97    2.91   0
  -4 -11   4    9.37    4.82   0
  -4 -11   4    3.04    3.00   0
  -3 -11   4    6.14    4.50   0
   3  11  -4   -1.04    3.08   0
   3  11  -4    2.71    4.34   0
  -3 -11   4   -0.17    4.80   0
  -2 -11   4    3.91    3.14   0
  -2 -11   4    0.39    4.76   0
   2  11  -4    0.11    4.54   0
   2  11  -4    3.47    4.64   0
  -1 -11   4   -0.57    3.05   0
   1  11  -4   -0.42    3.16   0
   1  11  -4    0.93    3.10   0
  -1 -11   4    2.57    3.40   0
   0 -11   4    0.59    4.68   0
   0 -11   4    0.23    4.33   0
   0  11  -4   -2.35    3.07   0
   0  11  -4    3.41    4.48   0
  -1  11  -4   18.09    4.52   0
   1 -11   4   22.28    4.72   0
  -1  11  -4   21.24    4.15   0
   1 -11   4   20.31    3.20   0
  -2  11  -4   34.08    4.34   0
   2 -11   4   27.95    4.88   0
  -2  11  -4   35.59    4.90   0
   3 -11   4   11.67    6.36   0
   3 -11   4   13.15    4.87   0
  -3  11  -4   18.12    4.54   0
  -4  11  -4    0.17    4.31   0
  -5  11  -4    6.79    4.20   0
  -6  11  -4    5.52    3.23   0
  -7  11  -4    4.85    4.50   0
  -8  11  -4    3.62    4.88   0
  -9  11  -4   -2.26    4.71   0
 -10  11  -4    3.50    6.42   0
   7  10  -4    1.30    3.36   0
  -7 -10   4   -5.04    3.54   0
  -6 -10   4    6.17    4.88   0
   6  10  -4    7.74    5.41   0
   6  10  -4   -1.84    3.18   0
  -5 -10   4    9.31    3.32   0
   5  10  -4   -2.56    3.15   0
   5  10  -4    4.61    3.55   0
  -5 -10   4    5.34    4.48   0
   4  10  -4    2.83    4.89   0
  -4 -10   4    3.00    3.38   0
   4  10  -4   -2.15    4.30   0
  -4 -10   4    4.08    3.07   0
  -3 -10   4    9.73    4.45   0
   3  10  -4    9.11    4.40   0
   3  10  -4    2.09    3.38   0
  -3 -10   4    7.03    4.64   0
  -2 -10   4   41.45    4.87   0
  -2 -10   4   52.80    4.63   0
   2  10  -4   45.94    3.69   0
   2  10  -4   60.66    4.66   0
   1  10  -4   40.45    4.63   0
   1  10  -4   33.75    4.37   0
  -1 -10   4   35.16    5.16   0
  -1 -10   4   38.21    4.42   0
   0 -10   4    3.51    3.90   0
   0  10  -4    7.83    2.81   0
   0 -10   4    7.05    4.59   0
   0  10  -4    8.00    4.35   0
   1 -10   4    5.57    4.21   0
  -1  10  -4    4.63    4.47   0
  -1  10  -4    2.10    4.01   0
   1 -10   4    6.23    4.87   0
   2 -10   4   20.45    3.04   0
  -2  10  -4   26.21    4.72   0
   2 -10   4   20.25    4.60   0
  -2  10  -4   16.66    4.24   0
   3 -10   4   42.42    6.70   0
  -3  10  -4   40.77    3.36   0
   3 -10   4   47.44    5.29   0
  -4  10  -4   -0.65    4.35   0
  -5  10  -4    5.75    4.26   0
  -6  10  -4   -3.72    4.59   0
  -7  10  -4    8.30    4.43   0
  -8  10  -4    0.35    4.70   0
  -9  10  -4    2.85    4.84   0
 -10  10  -4    0.82    5.00   0
  -7  -9   4    2.77    3.28   0
   7   9  -4    1.80    3.30   0
  -7  -9   4   -2.36    5.11   0
   6   9  -4    4.97    3.43   0
  -6  -9   4   12.30    4.79   0
  -6  -9   4    4.98    3.39   0
   6   9  -4    4.09    5.20   0
   5   9  -4    1.30    4.71   0
   5   9  -4    3.77    4.45   0
  -5  -9   4    0.29    4.37   0
  -5  -9   4    8.47    4.51   0
  -4  -9   4    3.04    3.06   0
   4   9  -4    4.11    3.45   0
  -4  -9   4    0.75    3.12   0
   4   9  -4   -1.02    4.40   0
  -3  -9   4   21.89    4.32   0
  -3  -9   4   19.66    3.35   0
   3   9  -4   20.33    4.30   0
   3   9  -4   22.10    3.38   0
  -2  -9   4   17.69    4.31   0
   2   9  -4   25.28    4.52   0
   2   9  -4   21.97    4.53   0
  -2  -9   4   17.45    3.38   0
  -1  -9   4    3.91    4.20   0
   1   9  -4    2.98    4.33   0
   1   9  -4    4.60    4.57   0
  -1  -9   4    0.88    4.51   0
   0   9  -4    3.14    3.38   0
   0  -9   4    4.46    4.37   0
   0   9  -4    3.86    4.24   0
   0  -9   4   -2.43    4.17   0
   1  -9   4  198.93    5.21   0
   1  -9   4  216.60    6.27   0
  -1   9  -4  198.54    5.84   0
  -1   9  -4  206.91    5.11   0
   2  -9   4  104.84    3.74   0
  -2   9  -4  126.27    4.77   0
   2  -9   4  106.87    5.79   0
  -2   9  -4  118.46    5.43   0
   3  -9   4    8.09    5.35   0
   3  -9   4    3.39    4.50   0
   3  -9   4   10.38    5.97   0
  -3   9  -4    8.94    4.33   0
  -4   9  -4    2.95    4.45   0
  -5   9  -4   13.78    4.39   0
  -6   9  -4   42.54    4.70   0
  -7   9  -4    7.69    4.57   0
  -8   9  -4   -0.19    3.28   0
  -9   9  -4   -2.16    5.61   0
 -10   9  -4    2.97    5.21   0
 -11   9  -4    0.41    7.87   0
   8   8  -4    6.17    3.37   0
  -8  -8   4    7.43    3.49   0
  -7  -8   4    3.59    5.14   0
   7   8  -4    7.57    4.56   0
  -7  -8   4    6.22    4.65   0
  -6  -8   4   12.21    4.63   0
  -6  -8   4    5.72    3.39   0
   6   8  -4    6.40    5.32   0
   6   8  -4   12.36    4.62   0
   5   8  -4    9.18    4.92   0
   5   8  -4    6.28    4.29   0
  -5  -8   4   -6.14    4.42   0
  -5  -8   4    5.82    4.41   0
  -4  -8   4   -1.57    3.18   0
   4   8  -4    2.15    2.97   0
   4   8  -4   -6.26    4.54   0
  -4  -8   4    2.05    4.46   0
   3   8  -4   93.43    5.14   0
   3   8  -4   92.67    3.60   0
  -3  -8   4   97.55    5.01   0
  -3  -8   4   88.31    4.78   0
  -2  -8   4   35.80    3.29   0
  -2  -8   4   33.11    4.71   0
   2   8  -4   39.85    4.70   0
   2   8  -4   36.57    4.38   0
  -1  -8   4   55.34    4.84   0
   1   8  -4   48.64    3.67   0
   1   8  -4   62.98    4.65   0
  -1  -8   4   61.93    4.65   0
   0   8  -4    5.94    3.05   0
   0   8  -4    3.20    4.42   0
   0  -8   4   -0.86    4.71   0
   0  -8   4    4.49    4.24   0
   1  -8   4    3.16    4.60   0
  -1   8  -4    7.21    4.10   0
  -1   8  -4    4.16    4.44   0
   1  -8   4    6.46    4.08   0
  -2   8  -4  165.20    6.01   0
   2  -8   4  162.43    6.25   0
  -2   8  -4  145.90    4.05   0
   2  -8   4  145.81    5.20   0
   3  -8   4   26.88    6.25   0
   3  -8   4   24.70    4.63   0
   3  -8   4   24.12    7.58   0
  -3   8  -4   21.22    4.88   0
  -4   8  -4    9.82    4.31   0
  -5   8  -4    4.29    4.14   0
  -6   8  -4    3.41    4.27   0
  -7   8  -4    3.53    4.48   0
  -8   8  -4    2.49    4.47   0
  -9   8  -4    4.39    5.83   0
 -10   8  -4   -1.12    5.93   0
  -9  -7   4    2.39    3.56   0
   9   7  -4   -3.23    3.30   0
  -8  -7   4   -0.25    3.21   0
   8   7  -4    6.04    4.69   0
  -8  -7   4   -0.94    4.64   0
  -7  -7   4    1.66    4.79   0
  -7  -7   4    3.28    4.50   0
   7   7  -4    3.33    3.18   0
  -6  -7   4    3.49    2.93   0
  -6  -7   4    5.50    4.60   0
   6   7  -4    6.87    2.83   0
  -5  -7   4    3.57    4.33   0
   5   7  -4    9.73    4.06   0
   5   7  -4    8.82    3.29   0
  -5  -7   4    7.39    4.41   0
  -4  -7   4   19.12    3.27   0
   4   7  -4   17.13    3.55   0
  -4  -7   4   18.62    4.68   0
   4   7  -4   13.43    3.06   0
  -3  -7   4  149.88    5.32   0
   3   7  -4  157.72    5.50   0
   3   7  -4  140.20    4.00   0
  -3  -7   4  146.63    5.25   0
  -2  -7   4    3.79    3.15   0
   2   7  -4    7.97    4.35   0
   2   7  -4    3.30    4.57   0
  -2  -7   4    4.86    2.85   0
   1   7  -4   -1.42    2.93   0
   1   7  -4    4.90    4.49   0
  -1  -7   4    4.71    4.64   0
  -1  -7   4    1.77    4.16   0
   0   7  -4  129.78    5.30   0
   0   7  -4  116.64    4.78   0
   0  -7   4  117.90    3.76   0
   0  -7   4  126.11    5.53   0
   1  -7   4  190.03    5.32   0
  -1   7  -4  204.25    5.75   0
   1  -7   4  208.96    6.22   0
  -1   7  -4  186.74    5.23   0
  -2   7  -4  214.94    6.74   0
   2  -7   4  219.15    7.74   0
  -2   7  -4  213.06    5.62   0
   2  -7   4  201.91    4.59   0
   3  -7   4   10.47    7.41   0
   3  -7   4   10.27    7.68   0
  -3   7  -4    6.99    3.19   0
   3  -7   4    8.92    4.65   0
   4  -7   4    3.42    4.91   0
  -4   7  -4   12.03    4.61   0
  -5   7  -4  139.07    4.29   0
  -6   7  -4   15.49    4.45   0
  -7   7  -4    0.99    4.46   0
  -8   7  -4    1.51    4.44   0
  -9   7  -4   -1.14    5.92   0
   9   6  -4   -1.13    4.91   0
  -9  -6   4    6.35    4.84   0
  -9  -6   4    2.16    4.94   0
   8   6  -4   -0.56    4.52   0
  -8  -6   4    1.63    4.85   0
  -8  -6   4    4.35    4.57   0
   7   6  -4    8.22    4.20   0
  -7  -6   4    6.72    4.30   0
  -7  -6   4   11.12    4.80   0
  -6  -6   4   14.33    4.45   0
   6   6  -4   18.54    4.29   0
  -6  -6   4   22.89    4.36   0
   5   6  -4   17.31    4.10   0
   5   6  -4   14.15    4.93   0
  -5  -6   4   13.58    3.46   0
  -5  -6   4   12.60    3.20   0
   4   6  -4    4.77    2.89   0
  -4  -6   4    3.08    4.13   0
   4   6  -4    3.49    4.24   0
  -4  -6   4    0.71    3.06   0
   3   6  -4  113.97    4.76   0
  -3  -6   4  112.76    4.80   0
  -3  -6   4  118.11    5.26   0
   3   6  -4  122.97    5.47   0
   2   6  -4  359.82    6.29   0
  -2  -6   4  360.12    6.35   0
   2   6  -4  379.52    6.49   0
  -2  -6   4  381.85    6.42   0
   1   6  -4    6.40    4.58   0
  -1  -6   4    6.65    4.57   0
   1   6  -4   -0.65    4.35   0
  -1  -6   4    5.42    3.14   0
   0  -6   4   14.99    4.91   0
   0   6  -4   13.99    4.37   0
   0   6  -4    9.09    3.96   0
   0  -6   4   13.05    2.82   0
   1  -6   4    5.50    4.08   0
   1  -6   4    3.19    4.34   0
  -1   6  -4    9.17    4.16   0
  -1   6  -4    0.88    4.13   0
   2  -6   4   99.45    6.74   0
   2  -6   4   95.38    6.60   0
   2  -6   4   99.16    4.08   0
  -2   6  -4   90.42    3.88   0
  -3   6  -4   44.57    4.81   0
   3  -6   4   42.23   10.27   0
   3  -6   4   42.85    9.87   0
   3  -6   4   52.42    5.04   0
  -4   6  -4  113.35    5.10   0
   4  -6   4  109.28    4.14   0
  -5   6  -4   85.25    5.23   0
  -6   6  -4   17.38    4.46   0
  -7   6  -4    3.67    4.02   0
  -8   6  -4    7.13    5.75   0
 -10  -5   4   12.01    5.17   0
  10   5  -4   -4.01    4.81   0
   9   5  -4   -4.23    4.69   0
  -9  -5   4    6.69    4.73   0
  -9  -5   4   -4.29    6.41   0
   8   5  -4    6.36    3.17   0
  -8  -5   4   -4.40    4.67   0
  -8  -5   4   -1.36    5.42   0
  -7  -5   4   -2.57    3.21   0
  -7  -5   4    1.60    4.61   0
   7   5  -4    4.09    3.12   0
   6   5  -4    0.68    2.72   0
  -6  -5   4    2.31    2.85   0
  -6  -5   4    2.29    4.52   0
  -5  -5   4    5.79    4.31   0
   5   5  -4    6.83    3.00   0
  -5  -5   4    4.72    3.01   0
   4   5  -4   76.29    3.50   0
   4   5  -4   75.76    5.29   0
  -4  -5   4   72.90    5.06   0
  -4  -5   4   84.75    3.52   0
   3   5  -4  117.40    4.94   0
   3   5  -4  117.52    5.39   0
  -3  -5   4  111.16    4.92   0
  -3  -5   4  111.18    4.13   0
   2   5  -4   61.51    4.93   0
  -2  -5   4   58.71    4.85   0
  -2  -5   4   57.75    5.03   0
   2   5  -4   57.25    3.86   0
   1   5  -4  337.89    5.46   0
   1   5  -4  351.67    6.54   0
  -1  -5   4  339.75    6.60   0
  -1  -5   4  333.98    6.32   0
   0   5  -4  371.76    6.99   0
   0  -5   4  397.35    7.24   0
   0  -5   4  374.58    6.21   0
   0   5  -4  362.65    5.41   0
  -1   5  -4  667.29    9.83   0
   1  -5   4  690.24    9.88   0
  -1   5  -4  641.26    7.50   0
   1  -5   4  647.33    7.10   0
  -2   5  -4   31.83    4.80   0
   2  -5   4   32.44    5.21   0
   2  -5   4   35.35    4.84   0
   2  -5   4   31.78    5.35   0
  -3   5  -4  156.87    4.51   0
   3  -5   4  144.35   14.69   0
   3  -5   4  150.67    5.71   0
   3  -5   4  168.15   14.38   0
  -4   5  -4   66.78    4.85   0
   4  -5   4   68.28    4.84   0
  -5   5  -4  121.74    5.46   0
  -6   5  -4  139.90   11.70   0
  -6   5  -4  128.72   10.90   0
  -6   5  -4  130.35    6.60   0
  -7   5  -4    1.11    5.30   0
  -7   5  -4    0.91    4.16   0
  -8   5  -4    1.59    5.76   0
  -8   5  -4    1.15    7.22   0
  -8   5  -4    1.00    5.67   0
  -9   5  -4    4.95    5.48   0
  -9   5  -4    8.76    5.86   0
 -10   5  -4   -1.51    5.54   0
 -10   5  -4    1.36    5.65   0
 -11   5  -4    0.30    6.07   0
 -11   5  -4   -1.64    6.17   0
 -12   5  -4    0.54    6.56   0
 -12   5  -4    0.79    7.79   0
  10   4  -4    3.08    5.20   0
 -10  -4   4    5.73    3.56   0
 -10  -4   4    0.30    6.40   0
   9   4  -4   -0.92    4.82   0
  -9  -4   4    1.48    4.85   0
  -9  -4   4    8.24    4.60   0
   8   4  -4    7.21    3.45   0
  -8  -4   4    2.22    4.43   0
  -8  -4   4    0.85    5.60   0
   7   4  -4   49.17    3.54   0
  -7  -4   4   39.81    3.44   0
  -7  -4   4   46.87    4.99   0
   6   4  -4    3.87    3.18   0
  -6  -4   4    9.34    4.35   0
  -6  -4   4    3.97    4.58   0
   5   4  -4    5.52    4.20   0
  -5  -4   4    1.41    4.36   0
  -5  -4   4    1.81    3.03   0
   4   4  -4  140.23    4.50   0
  -4  -4   4  141.64    4.89   0
  -4  -4   4  142.85    5.56   0
   4   4  -4  144.95    4.84   0
  -3  -4   4  343.80    5.74   0
   3   4  -4  361.17    6.03   0
  -3  -4   4  352.47    6.03   0
   3   4  -4  354.93    6.82   0
  -2  -4   4  226.24    5.63   0
   2   4  -4  226.80    6.13   0
   2   4  -4  218.73    5.70   0
  -2  -4   4  217.03    6.00   0
   1   4  -4    8.57    4.54   0
  -1  -4   4    0.55    4.41   0
   1   4  -4   10.99    4.91   0
  -1  -4   4    5.36    4.78   0
   0  -4   4  150.71    4.97   0
   0   4  -4  148.58    6.04   0
   0  -4   4  157.02    5.45   0
   0   4  -4  153.36    5.39   0
   1  -4   4   66.90    5.31   0
   1  -4   4   65.48    3.88   0
  -1   4  -4   70.74    5.09   0
   1  -4   4   70.85    5.27   0
   2  -4   4  232.16    8.86   0
   2  -4   4  216.99    6.18   0
  -2   4  -4  226.50    6.43   0
   2  -4   4  206.63    9.09   0
   3  -4   4  210.29   11.08   0
  -3   4  -4  223.31    6.28   0
  -3   4  -4  238.15   11.03   0
   3  -4   4  222.80    6.40   0
  -4   4  -4  283.43   10.38   0
  -4   4  -4  286.77    6.94   0
   4  -4   4  294.68   11.34   0
   4  -4   4  283.75    6.88   0
  -5   4  -4   23.52    6.40   0
  -5   4  -4   24.96    5.40   0
   5  -4   4   25.56    6.29   0
   6  -4   4   -0.19    5.48   0
  -6   4  -4    1.76    4.48   0
  -6   4  -4    2.50    5.41   0
   7  -4   4    5.08    5.25   0
  -7   4  -4    3.56    4.19   0
   8  -4   4    4.83    4.39   0
  -8   4  -4    5.21    4.28   0
  -9   4  -4    5.01    4.36   0
   9  -4   4    1.02    5.46   0
 -10   4  -4    1.58    5.63   0
  10  -4   4   -3.99    6.26   0
 -11   4  -4    0.15    4.81   0
 -11   4  -4    0.08    5.15   0
 -12   4  -4    4.03    5.68   0
 -12   4  -4    1.29    5.37   0
 -11  -3   4    0.91    3.62   0
 -10  -3   4    0.48    5.74   0
 -10  -3   4    2.23    3.37   0
  10   3  -4    6.24    5.29   0
  -9  -3   4    4.94    5.62   0
   9   3  -4    2.97    3.40   0
  -9  -3   4   -3.04    3.26   0
  -8  -3   4    0.82    5.47   0
  -8  -3   4   -2.94    3.27   0
   8   3  -4    1.66    4.73   0
   7   3  -4    2.91    4.20   0
  -7  -3   4   -4.05    4.37   0
  -7  -3   4    0.88    2.96   0
   6   3  -4    5.31    3.28   0
  -6  -3   4    4.87    3.25   0
  -6  -3   4    4.89    4.53   0
   5   3  -4   21.56    4.21   0
  -5  -3   4   22.66    4.18   0
  -5  -3   4   23.36    4.70   0
  -4  -3   4 1102.50    8.61   0
  -4  -3   4 1071.56    9.76   0
   4   3  -4 1094.00    7.92   0
   3   3  -4   -0.44    4.02   0
  -3  -3   4   10.58    4.09   0
  -3  -3   4    4.77    4.62   0
  -2  -3   4   54.85    5.25   0
   2   3  -4   54.24    4.62   0
  -2  -3   4   58.08    3.58   0
   2   3  -4   58.75    4.08   0
   1   3  -4  237.64    6.31   0
  -1  -3   4  242.18    6.31   0
  -1  -3   4  229.68    6.17   0
   1   3  -4  221.31    5.29   0
   0  -3   4 1342.36   12.88   0
   0  -3   4 1303.21   12.82   0
   0   3  -4 1225.39   11.20   0
   0  -3   4 1256.02   10.77   0
   1  -3   4 1924.00   13.84   0
  -1   3  -4 1973.20   14.41   0
   1  -3   4 1838.43   17.22   0
   1  -3   4 1976.85   17.35   0
  -2   3  -4   15.61    5.11   0
  -2   3  -4   11.89    4.82   0
   2  -3   4   13.11    5.03   0
   2  -3   4   10.22    6.61   0
  -3   3  -4    7.51    5.86   0
   3  -3   4    4.17    4.80   0
  -3   3  -4    2.42    4.52   0
   3  -3   4    2.26    5.08   0
   4  -3   4  445.16    9.25   0
  -4   3  -4  465.64    9.41   0
   4  -3   4  457.74    9.45   0
  -4   3  -4  421.34    9.01   0
  -5   3  -4  434.36   11.45   0
   5  -3   4  427.44    9.14   0
  -5   3  -4  381.51    7.92   0
   6  -3   4    5.27    5.29   0
  -6   3  -4    3.39    4.76   0
   7  -3   4   -0.92    4.47   0
  -7   3  -4    2.07    4.45   0
  -8   3  -4   -0.35    5.39   0
   8  -3   4    3.98    4.62   0
  -9   3  -4    6.36    4.51   0
   9  -3   4    5.63    4.75   0
  10  -3   4   -0.87    4.83   0
 -10   3  -4    0.36    4.60   0
 -11   3  -4    3.70    4.84   0
  11  -3   4   -2.30    5.22   0
 -12   3  -4    5.84    5.26   0
 -11  -2   4   -1.19    5.02   0
 -11  -2   4    4.71    5.05   0
 -10  -2   4    1.41    5.93   0
 -10  -2   4   -4.15    3.49   0
  -9  -2   4    4.21    4.43   0
  -9  -2   4    1.87    4.78   0
   9   2  -4    6.89    4.60   0
  -8  -2   4    0.77    4.45   0
  -8  -2   4    8.40    4.45   0
   8   2  -4    3.12    3.05   0
   7   2  -4   29.38    3.28   0
  -7  -2   4   25.79    4.58   0
  -7  -2   4   23.18    5.04   0
  -6  -2   4    4.92    4.63   0
   6   2  -4    9.65    4.53   0
  -6  -2   4    2.92    3.07   0
   5   2  -4    4.13    3.10   0
  -5  -2   4    6.49    3.30   0
  -5  -2   4   10.72    4.59   0
  -4  -2   4   22.48    4.44   0
  -4  -2   4   18.47    3.12   0
   4   2  -4   18.63    3.34   0
  -3  -2   4  803.08    9.11   0
   3   2  -4  770.91    8.00   0
  -3  -2   4  826.34    8.21   0
   2   2  -4  688.47    7.53   0
  -2  -2   4  693.73    8.15   0
  -2  -2   4  719.93    8.98   0
  -1  -2   4  451.87    8.14   0
  -1  -2   4  469.64    8.13   0
  -1  -2   4  444.75    8.04   0
   0  -2   4  111.26    6.75   0
   0   2  -4  111.84    6.35   0
   0  -2   4  107.29    5.10   0
   0   2  -4  112.12    5.25   0
  -1   2  -4  690.76   10.49   0
  -1   2  -4  670.21   11.31   0
   1  -2   4  701.48   10.75   0
   1  -2   4  617.68   11.16   0
   2  -2   4   65.70    6.22   0
   2  -2   4   75.72    6.03   0
  -2   2  -4   74.16    5.75   0
  -2   2  -4   73.76    6.08   0
  -3   2  -4  100.89    5.77   0
   3  -2   4  111.64    7.18   0
   3  -2   4  118.02    6.19   0
  -4   2  -4  456.58    8.23   0
   4  -2   4  501.77    8.73   0
   5  -2   4   30.07    4.52   0
  -5   2  -4   24.67    4.55   0
   6  -2   4   17.38    4.75   0
  -6   2  -4   15.45    4.71   0
   7  -2   4    2.88    4.61   0
  -7   2  -4    2.07    4.57   0
   8  -2   4   23.60    4.76   0
  -8   2  -4   14.17    4.62   0
  -9   2  -4    7.86    4.79   0
   9  -2   4    5.48    3.27   0
 -10   2  -4   -0.26    4.96   0
  10  -2   4   -2.79    5.02   0
  11  -2   4    4.77    5.31   0
 -11   2  -4    0.68    4.81   0
 -11  -1   4    1.33    4.85   0
 -11  -1   4    3.50    3.63   0
 -10  -1   4    9.18    4.73   0
 -10  -1   4    7.13    4.92   0
 -10  -1   4    1.22    6.93   0
  -9  -1   4    7.42    4.84   0
  -9  -1   4    6.18    4.74   0
  -8  -1   4    2.40    4.57   0
   8   1  -4    2.30    3.22   0
  -8  -1   4   12.67    4.49   0
   7   1  -4    8.44    4.60   0
  -7  -1   4    4.65    4.28   0
  -7  -1   4    8.68    4.46   0
   6   1  -4   16.61    4.91   0
  -6  -1   4   22.41    4.77   0
  -6  -1   4   21.24    4.68   0
   5   1  -4   36.85    4.73   0
  -5  -1   4   38.55    4.74   0
  -5  -1   4   34.21    4.52   0
  -4  -1   4  253.20    6.06   0
  -4  -1   4  254.66    6.16   0
   4   1  -4  257.71    6.13   0
  -3  -1   4   58.40    4.83   0
  -2  -1   4  101.42    5.35   0
  -2  -1   4   97.00    5.59   0
   1   1  -4 1246.60   11.92   0
  -1  -1   4 1169.07   12.36   0
   0  -1   4 1120.32   12.42   0
   0   1  -4 1155.17   12.22   0
   1  -1   4  763.34   12.07   0
  -1   1  -4  777.63   11.47   0
   2  -1   4   99.62    6.58   0
  -2   1  -4  102.83    6.60   0
   2  -1   4  117.30    6.71   0
   3  -1   4  446.80    8.30   0
  -3   1  -4  409.74    7.74   0
   3  -1   4  471.47   13.13   0
  -4   1  -4   51.61    3.86   0
   4  -1   4   50.64    5.36   0
   5  -1   4  378.76    7.07   0
  -5   1  -4  366.71    6.73   0
  -6   1  -4    0.79    3.41   0
   6  -1   4    1.99    4.56   0
  -7   1  -4    1.53    3.40   0
   7  -1   4   -0.58    3.22   0
   8  -1   4    1.98    3.43   0
  -8   1  -4    5.45    3.33   0
  -9   1  -4    4.25    4.44   0
   9  -1   4    2.77    4.75   0
 -10   1  -4    6.82    4.78   0
  10  -1   4    3.20    5.02   0
 -11   1  -4    3.85    4.97   0
  11  -1   4   -0.66    4.00   0
 -11   0   4   -4.84    5.28   0
 -11   0   4    3.60    3.72   0
 -10   0   4    0.06    4.65   0
 -10   0   4   -0.05    4.60   0
 -10   0   4    2.04    5.89   0
  -9   0   4    3.97    4.45   0
  -9   0   4    1.15    4.76   0
  -9   0   4    2.61    4.58   0
  -8   0   4   18.36    4.70   0
  -8   0   4   21.56    3.29   0
  -8   0   4   26.55    4.40   0
  -7   0   4   71.37    4.93   0
  -7   0   4   72.74    4.93   0
  -6   0   4    7.07    4.65   0
  -6   0   4    7.46    4.70   0
  -5   0   4    2.00    4.59   0
  -4   0   4  720.42    8.32   0
  -4   0   4  722.82    7.63   0
  -3   0   4  128.82    4.66   0
  -3   0   4  127.01    4.51   0
  -2   0   4   12.11    3.81   0
   2   0  -4   12.12    3.77   0
   1   0  -4  894.74   11.08   0
  -1   0   4  865.82   10.28   0
   0   0  -4    6.43    6.10   0
   0   0   4    4.84    6.22   0
   1   0   4   49.64    4.96   0
  -1   0  -4   50.26    6.21   0
  -2   0  -4  118.13    5.05   0
   2   0   4  123.67    5.15   0
  -3   0  -4  495.78    8.00   0
   3   0   4  542.16    8.53   0
   4   0   4  261.92    5.46   0
  -4   0  -4  252.83    6.35   0
   5   0   4    5.63    4.68   0
  -5   0  -4    5.26    3.37   0
  -6   0  -4    0.04    4.68   0
   6   0   4    0.67    3.49   0
  -7   0  -4   20.65    4.65   0
   7   0   4   26.31    4.74   0
   8   0   4    8.70    3.46   0
  -8   0  -4    8.24    4.30   0
   9   0   4    1.26    4.54   0
  -9   0  -4    4.80    4.50   0
 -10   0  -4   -6.58    5.02   0
  10   0   4    0.99    5.21   0
  11   0   4    5.70    5.64   0
 -11   0  -4    0.29    5.18   0
 -12   1   4   -2.90    5.81   0
 -11   1   4    0.80    5.17   0
 -11   1   4    2.07    5.01   0
 -10   1   4   -3.09    5.60   0
 -10   1   4   -0.93    3.33   0
 -10   1   4    5.76    4.58   0
  -9   1   4   11.70    4.56   0
  -9   1   4    4.33    4.81   0
  -9   1   4    7.12    4.70   0
  -8   1   4    1.63    3.14   0
  -8   1   4    3.66    5.28   0
  -8   1   4    0.38    4.39   0
  -7   1   4   25.93    4.59   0
  -7   1   4   19.20    4.52   0
  -6   1   4   17.30    4.81   0
  -6   1   4   16.26    4.76   0
  -5   1   4   27.42    4.65   0
  -5   1   4   24.49    4.87   0
  -4   1   4  796.70    9.14   0
  -4   1   4  770.32    8.19   0
  -3   1   4   18.80    3.73   0
  -3   1   4   18.35    4.84   0
  -2   1   4    2.05    5.28   0
   2  -1  -4    2.78    5.46   0
  -1   1   4 1905.73   14.89   0
   1  -1  -4 2014.89   14.90   0
   0   1   4 2203.11   15.33   0
   0  -1  -4 2382.14   16.26   0
  -1  -1  -4  990.07    9.88   0
   1   1   4 1037.84   10.07   0
  -2  -1  -4   -0.46    4.70   0
   2   1   4    2.43    3.30   0
   3   1   4  783.35   12.39   0
   3   1   4  874.04    8.98   0
  -3  -1  -4  754.91    7.73   0
   4   1   4  804.14   14.40   0
  -4  -1  -4  765.49    8.37   0
   4   1   4  834.27    8.82   0
   5   1   4  119.84    5.29   0
  -5  -1  -4   94.31    4.04   0
  -6  -1  -4   81.36    5.10   0
   6   1   4   81.24    5.03   0
   7   1   4   -3.59    4.70   0
  -7  -1  -4    0.84    4.40   0
  -8  -1  -4   -0.32    4.46   0
   8   1   4    5.84    4.54   0
  -9  -1  -4    6.63    3.44   0
   9   1   4    1.66    3.46   0
 -10  -1  -4    3.62    4.62   0
  10   1   4   -2.01    3.56   0
  11   1   4   -2.74    5.81   0
 -11  -1  -4   -3.88    5.00   0
 -12   2   4    5.05    5.67   0
 -12   2   4    4.85    5.58   0
 -11   2   4    3.01    7.91   0
 -11   2   4    5.97    5.00   0
 -11   2   4    0.54    7.85   0
 -11   2   4    4.58    4.87   0
 -10   2   4    0.85    4.76   0
 -10   2   4    2.44    4.92   0
 -10   2   4    6.58    6.05   0
  -9   2   4    4.66    4.86   0
  -9   2   4    8.14    4.48   0
  -9   2   4   11.75    4.63   0
  -8   2   4   16.74    4.61   0
  -8   2   4    9.28    4.58   0
  -7   2   4   36.34    4.56   0
  -7   2   4   35.40    4.63   0
  -6   2   4   -2.63    4.55   0
  -6   2   4   -0.74    3.33   0
  -5   2   4   37.05    4.43   0
  -5   2   4   32.14    3.56   0
  -4   2   4   99.20    5.48   0
  -4   2   4   93.12    5.28   0
   3  -2  -4  167.23    5.10   0
  -3   2   4  163.56    6.00   0
   2  -2  -4   67.96    5.69   0
  -2   2   4   60.87    5.60   0
  -1   2   4  901.91   10.69   0
   1  -2  -4  939.25   10.98   0
   0   2   4  636.12    8.72   0
   0  -2  -4  643.51    8.84   0
  -1  -2  -4    0.74    4.70   0
   1   2   4    2.18    3.16   0
  -2  -2  -4    9.91    4.57   0
   2   2   4   11.05    3.28   0
  -3  -2  -4  442.39    6.87   0
   3   2   4  434.69    8.33   0
   3   2   4  475.74    7.01   0
   4   2   4   12.82    3.45   0
   4   2   4   14.24    4.73   0
  -4  -2  -4   14.37    3.36   0
   5   2   4    7.01    4.46   0
   5   2   4    2.73    6.74   0
  -5  -2  -4    4.61    4.83   0
   6   2   4   47.04    4.88   0
  -6  -2  -4   37.27    4.90   0
  -7  -2  -4   33.70    4.68   0
   7   2   4   35.12    3.63   0
   8   2   4   10.78    3.46   0
  -8  -2  -4   20.63    4.55   0
   9   2   4   -3.03    3.49   0
  -9  -2  -4   -0.51    4.55   0
  10   2   4   -4.44    3.53   0
 -10  -2  -4   -6.97    4.64   0
  11   2   4   -1.07    5.73   0
 -11  -2  -4    3.27    4.91   0
 -12   3   4    1.39    5.64   0
 -12   3   4    5.77    5.42   0
 -11   3   4    7.64    5.37   0
 -11   3   4    2.62    6.93   0
 -11   3   4    6.12    4.99   0
 -11   3   4    0.49    7.17   0
 -10   3   4   -1.29    4.84   0
 -10   3   4   -1.88    3.32   0
 -10   3   4    3.72    4.88   0
  -9   3   4    5.60    4.67   0
  -9   3   4    2.86    4.46   0
  -8   3   4    1.27    4.67   0
  -8   3   4    5.49    4.57   0
  -7   3   4    1.01    4.65   0
  -7   3   4    4.84    4.40   0
  -6   3   4  104.92    5.45   0
  -6   3   4   97.69    5.14   0
  -5   3   4  197.08    5.71   0
  -5   3   4  183.02    5.82   0
   4  -3  -4   43.31    5.03   0
  -4   3   4   38.38    4.76   0
   3  -3  -4   59.97    5.46   0
  -3   3   4   53.46    5.16   0
   2  -3  -4  838.90   10.06   0
  -2   3   4  772.26    9.43   0
  -1   3   4 1905.16   13.25   0
   1  -3  -4 1978.10   13.95   0
   0   3   4  477.13    6.90   0
   0  -3  -4  469.91    8.10   0
  -1  -3  -4  160.77    5.59   0
   1   3   4  164.96    5.43   0
   2   3   4    1.25    4.37   0
   2   3   4    3.42    4.32   0
  -2  -3  -4    1.11    4.20   0
  -3  -3  -4  309.34    5.99   0
   3   3   4  321.46    6.63   0
   3   3   4  324.43    5.08   0
   4   3   4  121.48    4.89   0
   4   3   4  104.16    5.55   0
  -4  -3  -4   94.49    3.73   0
  -5  -3  -4    1.83    3.01   0
   5   3   4    4.69    4.29   0
   5   3   4    0.10    5.94   0
  -6  -3  -4    1.68    3.05   0
   6   3   4    4.00    6.53   0
   6   3   4   -0.54    3.07   0
   7   3   4    1.20    4.40   0
  -7  -3  -4    1.24    3.09   0
  -8  -3  -4    2.70    3.19   0
   8   3   4    2.40    3.18   0
   9   3   4    1.32    3.49   0
  -9  -3  -4   -0.21    4.64   0
 -10  -3  -4    7.26    4.83   0
  10   3   4   -0.08    5.35   0
 -12   4   4    0.05    5.38   0
 -12   4   4    3.99    6.74   0
 -11   4   4    0.82    5.16   0
 -11   4   4   -0.87    6.53   0
 -11   4   4   -1.21    4.88   0
 -11   4   4    5.71    6.17   0
 -10   4   4    0.66    4.68   0
 -10   4   4    3.96    4.63   0
 -10   4   4   -3.20    4.52   0
  -9   4   4   14.14    4.94   0
  -9   4   4   19.15    4.76   0
  -8   4   4   13.63    4.64   0
  -8   4   4   11.52    4.45   0
  -7   4   4    0.33    4.33   0
  -7   4   4    3.77    4.36   0
  -6   4   4    5.28    4.59   0
  -6   4   4    6.26    4.40   0
  -5   4   4   29.49    4.60   0
  -5   4   4   30.99    4.81   0
   4  -4  -4  115.00    5.55   0
  -4   4   4   99.21    5.08   0
  -3   4   4   50.90    4.96   0
   3  -4  -4   53.90    5.20   0
  -2   4   4  171.67    6.10   0
   2  -4  -4  180.18    6.40   0
   1  -4  -4  137.94    4.77   0
  -1   4   4  139.90    5.78   0
   0  -4  -4  394.90    7.12   0
   0   4   4  422.28    6.14   0
  -1  -4  -4   18.50    5.12   0
   1   4   4   15.50    4.78   0
   1   4   4   14.51    4.58   0
   2   4   4  282.77    6.02   0
  -2  -4  -4  263.00    4.83   0
   2   4   4  313.93    5.91   0
  -3  -4  -4  195.06    5.45   0
   3   4   4  206.02    6.04   0
   3   4   4  206.46    4.29   0
   4   4   4    2.01    4.59   0
   4   4   4   -6.63    4.33   0
  -4  -4  -4    4.28    3.16   0
   5   4   4    6.49    5.81   0
   5   4   4    3.67    3.26   0
  -5  -4  -4    4.61    3.27   0
   6   4   4   14.50    3.28   0
  -6  -4  -4   13.13    3.01   0
   6   4   4   15.52    5.31   0
  -7  -4  -4   13.47    4.58   0
   7   4   4   15.31    3.43   0
  -8  -4  -4    1.92    3.32   0
   8   4   4    1.06    4.57   0
  -9  -4  -4   -1.82    4.36   0
   9   4   4   -2.74    3.23   0
 -10  -4  -4    9.18    5.14   0
  10   4   4    7.17    5.39   0
 -11   5   4    4.10    5.99   0
 -11   5   4    1.68    5.05   0
 -11   5   4    0.88    6.08   0
 -10   5   4    2.60    4.75   0
 -10   5   4    3.74    4.73   0
 -10   5   4    1.66    4.61   0
  -9   5   4    0.53    4.31   0
  -9   5   4    2.40    4.40   0
  -9   5   4    1.67    4.52   0
  -8   5   4    3.39    4.35   0
  -8   5   4    2.58    5.17   0
  -7   5   4    6.89    4.55   0
  -7   5   4    8.01    5.19   0
  -6   5   4   12.54    4.69   0
  -6   5   4    9.75    4.45   0
  -5   5   4  121.72    6.76   0
   4  -5  -4   26.80    5.22   0
  -4   5   4   26.22    4.76   0
  -3   5   4    5.24    4.36   0
   3  -5  -4    6.00    4.74   0
  -2   5   4  194.41    5.78   0
   2  -5  -4  193.08    5.40   0
  -1   5   4  765.65    7.90   0
   1  -5  -4  749.84    8.94   0
   0   5   4  150.29    5.38   0
   0  -5  -4  144.10    5.91   0
   0   5   4  152.28    5.72   0
  -1  -5  -4    9.45    3.48   0
   1   5   4   10.35    4.70   0
   1   5   4    9.76    3.13   0
  -2  -5  -4   17.34    4.45   0
   2   5   4   15.49    3.28   0
   2   5   4   16.32    4.32   0
  -3  -5  -4   37.77    4.63   0
   3   5   4   40.30    3.35   0
   3   5   4   41.01    3.55   0
   4   5   4   14.90    4.83   0
  -4  -5  -4   14.48    3.10   0
   4   5   4   13.20    3.11   0
   5   5   4    9.64    4.87   0
   5   5   4    9.77    4.17   0
  -5  -5  -4    3.74    4.10   0
   6   5   4    4.61    4.42   0
  -6  -5  -4    2.56    4.19   0
   6   5   4    6.04    4.79   0
   7   5   4   -2.87    3.05   0
  -7  -5  -4    5.70    3.07   0
   7   5   4    0.94    6.81   0
  -8  -5  -4    2.41    3.30   0
   8   5   4   10.73    4.76   0
   9   5   4   -1.40    4.79   0
  -9  -5  -4    1.90    4.70   0
 -11   6   4   -3.26    6.65   0
 -11   6   4    2.12    6.25   0
 -11   6   4    0.92    4.99   0
 -10   6   4   -3.38    6.01   0
 -10   6   4   -2.10    5.86   0
 -10   6   4   -1.75    4.46   0
  -9   6   4    3.14    4.55   0
  -9   6   4    2.35    4.80   0
  -9   6   4    3.62    5.87   0
  -8   6   4    1.76    4.26   0
  -8   6   4   -0.07    5.41   0
  -8   6   4    4.69    4.69   0
  -7   6   4    9.09    5.47   0
  -7   6   4    5.56    4.36   0
  -6   6   4    2.96    4.64   0
  -6   6   4   -1.33    4.16   0
  -5   6   4    2.70    5.81   0
   5  -6  -4    3.81    6.14   0
  -4   6   4    1.84    4.53   0
   4  -6  -4   -0.76    4.88   0
  -3   6   4   26.81    4.65   0
   3  -6  -4   27.54    5.19   0
  -2   6   4   51.41    4.15   0
   2  -6  -4   43.98    5.36   0
  -2   6   4   43.39    4.86   0
   1  -6  -4    4.35    4.89   0
  -1   6   4    0.45    3.98   0
  -1   6   4    5.58    4.62   0
   0   6   4   -0.54    2.78   0
   0  -6  -4   -3.08    4.82   0
   0   6   4    0.87    4.55   0
  -1  -6  -4   58.61    5.08   0
   1   6   4   68.75    4.91   0
   1   6   4   61.53    3.66   0
  -2  -6  -4   63.76    4.72   0
   2   6   4   73.68    3.62   0
   2   6   4   63.44    3.81   0
  -3  -6  -4   32.65    4.70   0
   3   6   4   39.74    4.25   0
   3   6   4   35.44    3.51   0
   4   6   4    4.97    4.77   0
   4   6   4   -4.43    4.10   0
  -4  -6  -4    1.87    4.23   0
  -5  -6  -4   -1.15    4.16   0
   5   6   4    5.30    4.86   0
   5   6   4    2.03    4.08   0
  -6  -6  -4   18.48    3.25   0
   6   6   4   20.28    3.02   0
   6   6   4   23.82    5.40   0
  -7  -6  -4    2.56    4.42   0
   7   6   4    2.32    7.11   0
   7   6   4    7.23    3.31   0
   8   6   4    8.92    4.78   0
  -8  -6  -4    6.04    4.73   0
  -9  -6  -4    0.50    3.51   0
   9   6   4    2.76    5.13   0
 -11   7   4   -0.45    7.97   0
 -11   7   4   -0.12    5.18   0
 -11   7   4    0.81    7.97   0
 -10   7   4    2.42    6.92   0
 -10   7   4   -3.63    4.79   0
 -10   7   4    1.47    6.87   0
  -9   7   4    5.46    4.63   0
  -9   7   4    2.56    6.63   0
  -9   7   4   -0.48    6.40   0
  -8   7   4   10.18    4.59   0
  -8   7   4    7.16    5.62   0
  -8   7   4   10.83    5.86   0
  -7   7   4    7.96    4.18   0
  -7   7   4    7.91    5.67   0
  -7   7   4    9.05    6.15   0
  -6   7   4   25.85    5.72   0
  -6   7   4   22.51    4.49   0
  -6   7   4   26.78    5.08   0
  -5   7   4   70.61    3.44   0
  -5   7   4   67.93    5.90   0
   5  -7  -4   75.79    6.09   0
   4  -7  -4    8.82    5.40   0
  -4   7   4    4.99    4.29   0
  -4   7   4    4.99    4.54   0
  -3   7   4  225.31    5.27   0
  -3   7   4  212.86    6.09   0
   3  -7  -4  209.83    6.85   0
  -2   7   4  312.02    6.43   0
   2  -7  -4  257.02    5.49   0
  -2   7   4  289.06    5.44   0
   1  -7  -4  155.40    5.95   0
  -1   7   4  175.08    4.75   0
  -1   7   4  189.71    5.70   0
   0  -7  -4   14.98    4.77   0
   0   7   4   18.90    4.24   0
   0   7   4   29.27    4.72   0
  -1  -7  -4   47.65    3.67   0
   1   7   4   54.45    3.45   0
   1   7   4   56.45    3.64   0
  -2  -7  -4   18.20    4.63   0
   2   7   4   22.64    4.37   0
   2   7   4   21.19    4.31   0
  -3  -7  -4    9.45    4.43   0
   3   7   4   11.11    4.20   0
   3   7   4   12.38    3.20   0
   4   7   4   -2.27    4.56   0
   4   7   4    6.52    4.18   0
  -4  -7  -4    2.06    3.00   0
  -5  -7  -4    4.01    4.38   0
   5   7   4    5.67    4.93   0
   5   7   4    6.78    4.54   0
   6   7   4    2.46    4.19   0
   6   7   4    2.18    5.16   0
  -6  -7  -4    6.96    4.35   0
  -7  -7  -4    8.14    3.24   0
   7   7   4    2.94    4.61   0
   7   7   4    4.73    5.90   0
   8   7   4    0.50    4.85   0
  -8  -7  -4    2.91    4.78   0
 -11   8   4   -3.50    5.03   0
 -10   8   4    6.18    4.87   0
  -9   8   4    4.15    3.31   0
  -8   8   4    2.42    7.48   0
  -8   8   4    1.14    6.87   0
  -8   8   4    7.03    4.35   0
  -7   8   4    5.73    5.45   0
  -7   8   4    4.32    5.27   0
  -7   8   4    7.47    4.41   0
  -6   8   4    4.56    4.17   0
  -6   8   4    0.50    5.56   0
  -6   8   4    3.09    6.03   0
  -5   8   4    1.65    4.23   0
   5  -8  -4    2.63    6.27   0
  -5   8   4    2.12    5.12   0
  -4   8   4    5.27    2.82   0
   4  -8  -4   -1.15    5.32   0
  -4   8   4   -0.74    4.79   0
  -3   8   4   70.83    5.42   0
  -3   8   4   66.50    4.33   0
   3  -8  -4   60.60    5.83   0
   2  -8  -4  103.64    5.85   0
  -2   8   4   97.11    4.50   0
  -2   8   4  110.42    5.12   0
   1  -8  -4   30.49    4.85   0
  -1   8   4   40.70    4.66   0
  -1   8   4   36.79    3.14   0
   0   8   4   10.91    4.21   0
   0  -8  -4    7.86    4.57   0
   0   8   4   18.27    4.48   0
  -1  -8  -4   19.30    4.67   0
   1   8   4   20.88    3.36   0
   1   8   4   22.21    3.25   0
  -2  -8  -4   34.00    3.36   0
   2   8   4   31.18    4.47   0
   2   8   4   34.13    3.22   0
  -3  -8  -4   14.65    3.27   0
   3   8   4   16.36    4.25   0
   3   8   4   18.15    4.38   0
   4   8   4   10.23    3.19   0
   4   8   4    0.65    4.78   0
  -4  -8  -4   16.58    4.37   0
  -5  -8  -4    9.98    4.52   0
   5   8   4    7.50    2.99   0
   5   8   4    5.78    5.08   0
  -6  -8  -4    0.21    4.48   0
   6   8   4    1.40    5.67   0
   6   8   4    7.10    4.41   0
  -7  -8  -4   -4.07    3.24   0
   7   8   4    6.23    6.12   0
   7   8   4   -4.68    4.53   0
 -10   9   4    4.12    5.12   0
  -9   9   4    5.32    4.79   0
  -8   9   4   -3.54    3.02   0
  -7   9   4   11.81    7.18   0
  -7   9   4   11.66    7.76   0
  -7   9   4   11.39    4.42   0
  -6   9   4   16.34    5.65   0
  -6   9   4   13.69    4.30   0
  -5   9   4   13.12    4.53   0
   5  -9  -4   13.77    7.07   0
  -5   9   4   16.89    4.16   0
  -4   9   4    1.95    4.30   0
   4  -9  -4    6.69    5.79   0
  -4   9   4    3.36    3.94   0
  -3   9   4   30.00    4.73   0
   3  -9  -4   32.93    5.97   0
  -3   9   4   28.09    4.19   0
  -2   9   4   55.83    5.05   0
   2  -9  -4   52.17    5.89   0
  -2   9   4   56.46    4.23   0
  -1   9   4   14.18    2.93   0
   1  -9  -4   16.29    4.77   0
  -1   9   4    7.49    4.25   0
   0  -9  -4    8.63    4.48   0
   0   9   4    7.11    4.25   0
   0   9   4   10.82    4.20   0
   1   9   4    5.20    4.41   0
   1   9   4   16.22    4.26   0
  -1  -9  -4   12.95    3.42   0
  -2  -9  -4    5.65    3.02   0
   2   9   4    4.06    2.94   0
   2   9   4    2.34    3.13   0
  -3  -9  -4    2.66    3.30   0
   3   9   4    7.73    4.47   0
   3   9   4   -1.22    4.68   0
  -4  -9  -4   -2.78    3.30   0
   4   9   4   -2.52    4.40   0
   4   9   4    0.26    4.57   0
  -5  -9  -4   -1.44    4.53   0
   5   9   4   -1.78    3.09   0
   5   9   4    2.82    5.17   0
  -6  -9  -4    5.21    4.73   0
   6   9   4    5.57    4.53   0
   6   9   4    4.13    5.87   0
 -10  10   4    4.83    5.21   0
  -9  10   4    9.84    4.93   0
  -8  10   4    1.78    4.23   0
  -7  10   4   -3.45    4.38   0
  -6  10   4   -0.35    5.79   0
  -6  10   4   -2.20    4.30   0
   5 -10  -4    4.85    5.90   0
  -5  10   4    0.26    5.15   0
  -5  10   4    0.39    4.43   0
  -4  10   4    6.42    4.55   0
   4 -10  -4    3.23    5.75   0
  -4  10   4    9.75    4.26   0
  -3  10   4   19.19    4.45   0
   3 -10  -4   21.42    5.61   0
  -3  10   4   20.95    4.22   0
   2 -10  -4    6.64    5.37   0
  -2  10   4   -0.47    4.11   0
  -2  10   4   10.02    4.10   0
  -1  10   4    1.14    4.29   0
   1 -10  -4    4.28    4.78   0
  -1  10   4    0.39    2.92   0
   0  10   4    4.38    3.26   0
   0 -10  -4    4.83    3.51   0
   0  10   4    4.01    2.99   0
  -1 -10  -4    7.50    3.32   0
   1  10   4    9.79    4.38   0
   1  10   4   16.55    4.49   0
   2  10   4   10.24    3.44   0
  -2 -10  -4    7.09    3.42   0
   2  10   4    7.99    4.49   0
  -3 -10  -4    0.70    3.24   0
   3  10   4    5.39    3.28   0
   3  10   4   -1.08    4.44   0
  -4 -10  -4    9.45    3.36   0
   4  10   4    6.06    5.02   0
   4  10   4   -1.30    4.39   0
   5  10   4    6.15    5.29   0
   5  10   4    1.77    4.64   0
  -5 -10  -4   -5.89    4.76   0
   6  10   4    8.93    3.49   0
  -9  11   4    0.63    5.12   0
  -8  11   4    3.10    4.75   0
  -7  11   4    9.74    4.36   0
  -6  11   4    5.03    6.73   0
  -6  11   4    7.49    3.21   0
   6 -11  -4    3.78    6.76   0
   5 -11  -4   -1.82    6.48   0
  -5  11   4    3.53    4.42   0
  -5  11   4    9.05    4.44   0
  -4  11   4    9.24    2.88   0
   4 -11  -4    4.27    7.32   0
  -4  11   4    3.41    4.47   0
  -3  11   4    4.27    2.89   0
  -3  11   4   -0.67    4.36   0
   3 -11  -4    6.18    5.39   0
  -2  11   4   19.62    3.11   0
  -2  11   4   26.11    4.85   0
   2 -11  -4   23.47    5.75   0
  -1  11   4   -1.29    2.96   0
   1 -11  -4   -0.91    5.19   0
  -1  11   4    2.50    4.24   0
   0  11   4   11.25    4.33   0
   0 -11  -4    1.93    3.59   0
   0  11   4    2.42    3.09   0
   1  11   4   -4.03    4.56   0
   1  11   4    8.49    3.05   0
  -1 -11  -4    7.69    3.35   0
  -2 -11  -4    2.06    4.82   0
   2  11   4   -0.77    4.53   0
   2  11   4    4.49    3.17   0
  -3 -11  -4    1.46    4.78   0
   3  11   4   -4.37    4.63   0
   3  11   4    0.82    4.86   0
   4  11   4    5.13    5.11   0
  -4 -11  -4   -2.49    4.57   0
   4  11   4    1.05    4.59   0
  -8  12   4   -0.03    3.49   0
  -7  12   4   -2.66    3.50   0
  -6  12   4    0.17    6.99   0
  -6  12   4    1.52    4.61   0
   5 -12  -4   -2.89    6.52   0
  -5  12   4    1.18    4.92   0
  -5  12   4   -7.10    4.44   0
   4 -12  -4   -2.73    6.20   0
  -4  12   4    1.39    5.48   0
  -4  12   4   13.45    4.27   0
  -3  12   4    3.76    4.75   0
  -3  12   4   -2.00    4.10   0
   3 -12  -4    4.53    5.68   0
   2 -12  -4   -0.62    5.34   0
  -2  12   4    4.05    4.66   0
  -2  12   4   -1.84    4.19   0
  -1  12   4    1.05    4.72   0
  -1  12   4    4.57    3.15   0
   1 -12  -4    5.40    5.43   0
   0  12   4    2.84    4.72   0
   0  12   4    1.28    4.69   0
   0 -12  -4    2.68    4.91   0
   1  12   4    6.91    3.52   0
   1  12   4    5.95    3.43   0
  -1 -12  -4    5.46    4.88   0
  -2 -12  -4    3.21    3.74   0
   2  12   4    6.23    4.74   0
   2  12   4    4.67    3.36   0
  -3 -12  -4    2.57    3.72   0
   3  12   4    4.83    5.04   0
   3  12   4   -2.54    5.05   0
  -6  13   4    1.53    3.51   0
  -5  13   4    2.46    3.27   0
   5 -13  -4   -1.79    8.34   0
  -5  13   4    1.46    6.45   0
  -4  13   4    1.18    4.82   0
   4 -13  -4    7.05    6.82   0
  -4  13   4    3.22    3.34   0
  -3  13   4    4.59    4.74   0
  -3  13   4    3.71    3.29   0
   3 -13  -4    2.26    6.08   0
  -2  13   4    1.55    4.78   0
   2 -13  -4   10.60    5.72   0
  -2  13   4    0.31    3.01   0
   1 -13  -4    1.55    5.41   0
  -1  13   4    2.37    3.22   0
  -1  13   4    4.11    4.65   0
   0  13   4    4.26    4.88   0
   0  13   4    1.11    3.47   0
   0 -13  -4   -1.73    5.55   0
   1  13   4    5.78    4.76   0
   1  13   4   -1.20    3.61   0
  -1 -13  -4    0.89    3.74   0
  -3  14   4    2.90    4.98   0
  -3  14   4   -0.30    4.25   0
   2 -15   5   -0.36    6.50   0
   2 -15   5    1.92    5.67   0
  -2  15  -5   11.08    4.87   0
   3 -15   5    3.50    7.75   0
   3 -15   5   -0.50    6.96   0
  -3  15  -5    2.26    4.86   0
  -4  15  -5    2.32    4.99   0
   2  14  -5    2.46    5.23   0
   1  14  -5    4.81    5.13   0
  -1 -14   5    1.53    5.46   0
   1  14  -5    5.78    4.85   0
   0 -14   5    1.57    5.36   0
   0  14  -5    8.23    4.60   0
   0  14  -5    2.39    3.54   0
  -1  14  -5    4.08    5.15   0
   1 -14   5    5.77    5.45   0
  -1  14  -5    5.20    4.60   0
   2 -14   5    5.99    6.93   0
   2 -14   5    0.87    5.05   0
  -2  14  -5    8.06    3.22   0
   3 -14   5    1.76    6.61   0
  -3  14  -5   -0.54    4.63   0
   3 -14   5    3.77    7.44   0
  -4  14  -5    1.94    3.29   0
  -5  14  -5   -0.58    4.84   0
  -6  14  -5    2.89    3.44   0
  -7  14  -5    3.09    3.70   0
  -3 -13   5    4.86    5.01   0
   3  13  -5   -3.20    3.63   0
   3  13  -5   -0.64    4.85   0
   2  13  -5   -1.13    5.16   0
  -2 -13   5    5.80    5.00   0
   2  13  -5   -0.04    3.51   0
   1  13  -5    1.19    3.35   0
   1  13  -5    5.77    4.76   0
  -1 -13   5   10.18    5.03   0
   0  13  -5    6.78    4.55   0
   0  13  -5    9.79    4.87   0
   0 -13   5    4.49    3.41   0
   1 -13   5    4.18    4.87   0
  -1  13  -5    4.52    4.95   0
  -1  13  -5    4.62    3.16   0
   2 -13   5    2.45    5.20   0
  -2  13  -5   -0.29    4.48   0
   3 -13   5    0.89    6.78   0
   3 -13   5    1.21    6.11   0
  -3  13  -5   -1.55    3.25   0
  -4  13  -5    9.32    4.53   0
  -5  13  -5    9.72    4.57   0
  -6  13  -5   -0.04    4.64   0
  -7  13  -5    7.82    4.67   0
  -8  13  -5   -1.19    5.09   0
   5  12  -5    4.31    3.92   0
  -5 -12   5    2.35    5.25   0
   5  12  -5   15.39    5.01   0
   4  12  -5   -2.36    5.13   0
   4  12  -5    5.39    3.60   0
  -4 -12   5    0.09    5.14   0
  -3 -12   5    7.15    4.55   0
   3  12  -5    8.16    3.49   0
   3  12  -5    4.19    3.28   0
  -3 -12   5    1.91    4.93   0
  -2 -12   5    3.93    4.67   0
  -2 -12   5    3.59    4.43   0
   2  12  -5    5.17    4.62   0
   2  12  -5    2.11    3.24   0
  -1 -12   5    2.78    4.47   0
  -1 -12   5    2.45    3.39   0
   1  12  -5    1.59    4.58   0
   1  12  -5    3.25    3.27   0
   0 -12   5    2.16    4.97   0
   0 -12   5    1.54    3.07   0
   0  12  -5   -4.30    3.08   0
   0  12  -5    1.39    4.85   0
  -1  12  -5   16.47    4.64   0
  -1  12  -5   12.48    2.97   0
   1 -12   5   12.21    4.94   0
   2 -12   5    2.84    4.78   0
  -2  12  -5   -0.28    2.98   0
   3 -12   5    0.00    6.44   0
   3 -12   5    1.54    4.84   0
  -3  12  -5    1.11    2.91   0
  -4  12  -5    3.35    2.89   0
  -5  12  -5    1.73    3.37   0
  -6  12  -5    4.90    4.52   0
  -7  12  -5   -0.11    3.48   0
  -8  12  -5   -0.65    4.89   0
  -9  12  -5    3.07    5.24   0
   6  11  -5    5.41    4.95   0
   6  11  -5    1.03    4.36   0
  -6 -11   5   -1.42    4.99   0
  -5 -11   5    7.48    4.80   0
   5  11  -5    2.36    4.68   0
  -5 -11   5    1.95    3.56   0
   5  11  -5    9.81    5.09   0
   4  11  -5   -1.38    3.05   0
   4  11  -5    8.54    5.16   0
  -4 -11   5    2.27    4.59   0
  -4 -11   5    2.52    3.58   0
  -3 -11   5    6.03    4.51   0
   3  11  -5    9.81    4.49   0
   3  11  -5   -1.67    4.69   0
  -3 -11   5   -3.25    4.58   0
  -2 -11   5    1.81    3.21   0
   2  11  -5   -2.06    4.61   0
   2  11  -5   -0.99    4.40   0
  -2 -11   5    5.37    4.60   0
  -1 -11   5   14.19    3.26   0
   1  11  -5   13.95    3.12   0
   1  11  -5   16.98    3.43   0
  -1 -11   5   14.69    4.60   0
   0 -11   5   85.44    5.25   0
   0 -11   5   67.70    4.67   0
   0  11  -5   61.30    3.64   0
   0  11  -5   74.69    5.07   0
   1 -11   5   10.87    3.00   0
  -1  11  -5    4.71    4.57   0
   1 -11   5    8.19    4.74   0
  -1  11  -5   10.52    3.10   0
   2 -11   5    5.44    4.65   0
   2 -11   5    9.88    3.24   0
  -2  11  -5    2.25    3.17   0
  -3  11  -5   24.05    4.45   0
   3 -11   5   16.08    6.41   0
   3 -11   5   21.86    5.93   0
  -4  11  -5   34.35    3.44   0
  -5  11  -5    9.40    4.33   0
  -6  11  -5    1.23    3.12   0
  -7  11  -5    6.80    4.58   0
  -8  11  -5   -1.41    3.28   0
  -9  11  -5    0.46    5.12   0
 -10  11  -5    2.67    6.70   0
  -7 -10   5    2.40    4.97   0
   7  10  -5   -1.37    4.88   0
  -6 -10   5    3.01    3.45   0
   6  10  -5    5.38    4.57   0
  -6 -10   5   -0.88    4.79   0
  -5 -10   5    3.61    4.54   0
   5  10  -5   -0.71    3.26   0
   5  10  -5    4.59    5.14   0
  -5 -10   5    4.74    3.32   0
  -4 -10   5   15.96    4.46   0
   4  10  -5   13.25    5.08   0
  -4 -10   5   17.95    4.70   0
   4  10  -5   14.28    3.14   0
  -3 -10   5   16.16    4.73   0
   3  10  -5   17.79    3.63   0
   3  10  -5   20.40    4.59   0
  -3 -10   5   20.67    3.61   0
   2  10  -5    8.23    4.53   0
   2  10  -5    1.67    3.23   0
  -2 -10   5    5.93    4.32   0
  -2 -10   5    3.63    3.20   0
   1  10  -5   -0.46    3.25   0
  -1 -10   5   -2.12    4.94   0
   1  10  -5   -0.95    4.32   0
  -1 -10   5    2.70    3.04   0
   0 -10   5   10.05    2.89   0
   0  10  -5   13.76    4.09   0
   0  10  -5   12.55    3.16   0
   0 -10   5    6.34    3.32   0
   1 -10   5   29.48    4.29   0
  -1  10  -5   28.30    2.88   0
   1 -10   5   36.86    5.15   0
  -1  10  -5   32.33    4.66   0
   2 -10   5    8.77    4.06   0
  -2  10  -5    4.19    4.05   0
   2 -10   5    4.29    4.54   0
   3 -10   5   53.51    4.83   0
   3 -10   5   56.34    6.78   0
  -3  10  -5   50.47    3.34   0
   3 -10   5   50.36    6.66   0
  -4  10  -5    5.80    4.27   0
  -5  10  -5    9.67    4.59   0
  -6  10  -5   -1.96    4.59   0
  -7  10  -5    7.80    4.71   0
  -8  10  -5    8.76    4.81   0
  -9  10  -5    2.89    4.88   0
 -10  10  -5    0.54    5.03   0
   7   9  -5   -1.20    4.45   0
  -7  -9   5   -8.05    4.81   0
  -7  -9   5   -0.66    3.50   0
  -6  -9   5    3.96    3.15   0
  -6  -9   5   11.54    4.66   0
   6   9  -5   -0.53    3.15   0
   5   9  -5    2.73    3.27   0
  -5  -9   5   -3.51    4.66   0
   5   9  -5    2.43    4.46   0
  -5  -9   5    3.50    2.94   0
   4   9  -5    1.78    3.11   0
   4   9  -5    8.65    4.42   0
  -4  -9   5    2.80    4.33   0
  -4  -9   5    3.37    4.33   0
  -3  -9   5    0.26    4.29   0
   3   9  -5    3.98    4.37   0
  -3  -9   5    1.59    3.08   0
   3   9  -5   -0.37    4.18   0
   2   9  -5   14.33    3.31   0
  -2  -9   5   16.79    4.37   0
  -2  -9   5   17.51    3.42   0
   2   9  -5   21.09    4.44   0
  -1  -9   5   77.56    3.67   0
   1   9  -5   74.92    4.90   0
   1   9  -5   79.16    4.67   0
  -1  -9   5   78.65    3.45   0
   0   9  -5  151.54    5.60   0
   0   9  -5  146.03    4.78   0
   0  -9   5  162.26    5.76   0
   0  -9   5  146.19    4.21   0
  -1   9  -5   13.05    4.55   0
  -1   9  -5   10.32    4.14   0
   1  -9   5   14.05    4.78   0
   1  -9   5   12.84    4.31   0
   2  -9   5    3.64    4.61   0
   2  -9   5    3.03    3.06   0
  -2   9  -5    7.62    3.02   0
  -3   9  -5   27.55    4.49   0
   3  -9   5   27.17    5.97   0
   3  -9   5   23.93    6.11   0
   3  -9   5   29.46    4.74   0
   4  -9   5  100.48    3.90   0
  -4   9  -5   94.69    3.81   0
  -5   9  -5   36.70    4.63   0
  -6   9  -5    2.59    4.43   0
  -7   9  -5    1.35    2.97   0
  -8   9  -5    1.68    4.72   0
  -9   9  -5   -0.73    4.55   0
 -10   9  -5    1.13    6.09   0
  -8  -8   5   -1.72    3.81   0
  -8  -8   5    2.59    4.71   0
   8   8  -5   -2.39    4.74   0
  -7  -8   5   -2.72    4.69   0
   7   8  -5    5.29    4.45   0
  -7  -8   5   -3.87    3.15   0
  -6  -8   5   -1.93    4.31   0
   6   8  -5   -0.85    4.36   0
  -6  -8   5    3.92    3.22   0
   5   8  -5   19.24    3.20   0
   5   8  -5   21.29    5.15   0
  -5  -8   5   25.44    4.48   0
  -5  -8   5   17.92    4.59   0
   4   8  -5   86.16    3.62   0
  -4  -8   5   95.20    4.82   0
  -4  -8   5   92.76    5.00   0
   4   8  -5   90.33    4.07   0
   3   8  -5   -0.49    3.35   0
  -3  -8   5   -1.63    3.16   0
  -3  -8   5   -1.54    4.41   0
   3   8  -5   -0.04    4.20   0
   2   8  -5   26.81    4.52   0
  -2  -8   5   22.82    3.45   0
  -2  -8   5   31.77    3.19   0
   2   8  -5   32.62    4.57   0
  -1  -8   5    4.43    4.38   0
   1   8  -5    9.53    4.34   0
   1   8  -5    2.89    4.25   0
  -1  -8   5   -1.30    4.24   0
   0   8  -5   52.63    4.81   0
   0   8  -5   52.67    4.44   0
   0  -8   5   54.73    3.82   0
   0  -8   5   45.61    4.55   0
  -1   8  -5   16.03    4.58   0
   1  -8   5   24.35    4.64   0
  -1   8  -5   17.50    3.00   0
   1  -8   5   17.02    4.24   0
   2  -8   5   72.10    5.34   0
  -2   8  -5   76.10    3.61   0
   2  -8   5   77.97    5.66   0
   2  -8   5   63.84    4.86   0
   3  -8   5  120.11    8.32   0
   3  -8   5  126.35    5.17   0
  -3   8  -5  121.62    5.05   0
   3  -8   5  120.01    7.69   0
   4  -8   5    5.67    4.51   0
  -4   8  -5    2.34    4.36   0
  -5   8  -5    1.71    3.15   0
  -6   8  -5    8.46    4.28   0
  -7   8  -5   23.45    4.70   0
  -8   8  -5    4.98    4.63   0
  -9   8  -5   -2.93    4.89   0
   9   7  -5   -3.30    4.58   0
  -9  -7   5    0.33    5.14   0
  -9  -7   5    1.15    5.03   0
  -8  -7   5    1.47    5.11   0
   8   7  -5    6.80    4.57   0
  -8  -7   5    1.03    4.69   0
   7   7  -5    1.94    3.09   0
  -7  -7   5    8.77    4.47   0
  -7  -7   5   -2.19    4.73   0
   6   7  -5   17.05    4.51   0
  -6  -7   5    9.50    3.30   0
  -6  -7   5    7.05    3.47   0
   5   7  -5   11.31    2.92   0
   5   7  -5   17.31    4.66   0
  -5  -7   5   21.26    4.38   0
  -5  -7   5   17.14    4.45   0
  -4  -7   5   29.52    3.21   0
  -4  -7   5   24.99    4.59   0
   4   7  -5   28.91    4.82   0
   4   7  -5   36.63    3.28   0
   3   7  -5   27.26    4.51   0
  -3  -7   5   21.33    3.32   0
   3   7  -5   26.24    4.81   0
  -3  -7   5   26.41    3.20   0
  -2  -7   5   39.21    4.74   0
   2   7  -5   38.99    4.61   0
  -2  -7   5   34.63    4.90   0
   2   7  -5   27.49    3.49   0
   1   7  -5  639.52    6.21   0
  -1  -7   5  620.71    6.14   0
  -1  -7   5  640.74    7.75   0
   1   7  -5  648.56    7.69   0
   0  -7   5  210.43    4.98   0
   0   7  -5  207.88    5.87   0
   0  -7   5  192.99    5.15   0
   0   7  -5  207.99    5.41   0
  -1   7  -5    7.72    4.32   0
   1  -7   5    2.67    2.93   0
   1  -7   5    9.59    4.37   0
  -1   7  -5    5.20    4.10   0
   2  -7   5   30.86    5.66   0
  -2   7  -5   29.36    4.63   0
   2  -7   5   29.62    4.89   0
   2  -7   5   28.14    4.71   0
   3  -7   5  211.78    4.85   0
   3  -7   5  220.25   10.57   0
  -3   7  -5  238.41    5.70   0
   3  -7   5  238.33    9.40   0
   4  -7   5  224.62    4.92   0
  -4   7  -5  244.11    5.91   0
  -5   7  -5    8.15    4.30   0
  -6   7  -5   18.23    4.80   0
  -7   7  -5    7.39    4.19   0
  -8   7  -5    3.97    5.49   0
  -9   7  -5   -0.59    5.93   0
   9   6  -5    0.02    3.38   0
  -9  -6   5    3.79    4.94   0
  -9  -6   5   -1.57    4.90   0
   8   6  -5    4.17    4.60   0
  -8  -6   5   -0.81    4.47   0
  -8  -6   5    2.03    4.59   0
   7   6  -5    7.48    4.19   0
  -7  -6   5   -0.02    4.20   0
  -7  -6   5    3.74    4.51   0
   6   6  -5    2.19    4.16   0
  -6  -6   5    0.53    4.48   0
  -6  -6   5    8.36    4.15   0
   5   6  -5   56.07    4.40   0
  -5  -6   5   63.26    4.59   0
  -5  -6   5   65.86    4.62   0
   4   6  -5   24.11    4.19   0
   4   6  -5   27.51    4.67   0
  -4  -6   5   24.25    4.36   0
  -4  -6   5   20.07    4.56   0
   3   6  -5   21.32    3.96   0
  -3  -6   5   21.39    3.47   0
   3   6  -5   24.64    3.56   0
  -3  -6   5   24.69    3.19   0
   2   6  -5   36.26    3.73   0
  -2  -6   5   37.05    4.72   0
   2   6  -5   37.88    3.50   0
  -2  -6   5   40.15    4.90   0
   1   6  -5    1.98    3.25   0
  -1  -6   5    0.93    4.60   0
   1   6  -5   -0.40    2.98   0
  -1  -6   5    6.00    3.27   0
   0   6  -5  118.58    5.64   0
   0  -6   5  118.57    5.42   0
   0  -6   5  112.32    4.70   0
   0   6  -5  117.96    4.94   0
   1  -6   5    3.69    4.29   0
   1  -6   5    3.93    4.35   0
  -1   6  -5    5.55    4.61   0
  -2   6  -5  228.89    5.83   0
   2  -6   5  227.26    7.08   0
   2  -6   5  221.74    5.99   0
   2  -6   5  210.19    7.12   0
   3  -6   5  141.18    8.87   0
  -3   6  -5  136.57    5.37   0
   3  -6   5  133.09    9.87   0
   3  -6   5  142.62    5.49   0
   4  -6   5   -0.19    4.67   0
  -4   6  -5   -0.64    4.53   0
  -5   6  -5   -1.00    4.37   0
  -6   6  -5   33.51    4.58   0
  -7   6  -5   44.24    5.61   0
  -8   6  -5    2.41    5.78   0
 -10  -5   5    2.35    5.27   0
  10   5  -5   -3.86    3.50   0
 -10  -5   5    4.01    4.92   0
  -9  -5   5   -0.40    3.50   0
   9   5  -5   -1.68    4.95   0
  -9  -5   5    3.66    6.11   0
   8   5  -5    0.01    4.56   0
  -8  -5   5   10.43    4.68   0
  -8  -5   5   -1.29    4.45   0
   7   5  -5    2.64    4.43   0
  -7  -5   5    1.85    4.52   0
  -7  -5   5   -1.32    3.19   0
  -6  -5   5   27.21    4.14   0
  -6  -5   5   26.40    4.63   0
   6   5  -5   23.14    4.05   0
   5   5  -5   61.21    4.48   0
  -5  -5   5   51.69    3.35   0
  -5  -5   5   60.84    3.67   0
   4   5  -5   -3.35    4.12   0
  -4  -5   5    0.53    4.73   0
  -4  -5   5   -0.00    3.00   0
   4   5  -5    1.04    3.66   0
   3   5  -5   85.69    3.47   0
  -3  -5   5   79.43    4.63   0
   3   5  -5   76.96    5.02   0
  -3  -5   5   76.56    3.96   0
   2   5  -5  341.37    5.42   0
   2   5  -5  337.77    6.49   0
  -2  -5   5  330.90    5.31   0
  -2  -5   5  354.24    6.39   0
   1   5  -5  446.10    5.96   0
  -1  -5   5  470.33    7.04   0
  -1  -5   5  466.39    6.02   0
   1   5  -5  464.59    6.24   0
   0   5  -5  226.73    5.51   0
   0  -5   5  237.79    5.42   0
   0  -5   5  231.44    4.68   0
   0   5  -5  239.09    6.43   0
   1  -5   5   40.59    3.67   0
  -1   5  -5   36.05    4.53   0
   1  -5   5   37.58    4.97   0
   1  -5   5   35.01    5.03   0
  -2   5  -5  146.00    4.46   0
   2  -5   5  144.61    6.45   0
   2  -5   5  135.21    6.71   0
   2  -5   5  142.89    4.46   0
   3  -5   5  274.94   10.41   0
  -3   5  -5  316.76    6.78   0
   3  -5   5  307.42    6.75   0
   3  -5   5  324.70   10.64   0
  -4   5  -5    1.39    2.92   0
   4  -5   5    4.39    9.45   0
   4  -5   5    4.12    9.64   0
   4  -5   5    1.40    4.42   0
  -5   5  -5   -2.07    4.44   0
   5  -5   5    1.90    8.87   0
  -5   5  -5    2.15    8.53   0
   6  -5   5    2.07    7.48   0
  -6   5  -5    0.14    6.42   0
  -6   5  -5    3.06    4.48   0
   7  -5   5   15.14    7.00   0
  -7   5  -5   10.58    5.07   0
  -7   5  -5   11.07    6.58   0
  -8   5  -5    0.74    5.94   0
   8  -5   5    0.65    6.12   0
  -9   5  -5   -1.23    5.68   0
 -10   5  -5    1.89    5.53   0
 -10   5  -5   -0.65    5.47   0
 -11   5  -5    1.28    6.28   0
 -11   5  -5    2.41    6.17   0
 -10  -4   5   -5.64    5.05   0
  10   4  -5    1.56    3.64   0
 -10  -4   5   -1.25    6.29   0
   9   4  -5    3.06    4.80   0
  -9  -4   5    7.97    4.61   0
  -9  -4   5    2.80    4.94   0
   8   4  -5   10.22    4.52   0
  -8  -4   5   -0.72    4.52   0
  -8  -4   5   -0.11    4.47   0
   7   4  -5    1.33    4.37   0
  -7  -4   5    6.66    4.46   0
  -7  -4   5   12.77    4.44   0
   6   4  -5    2.14    2.98   0
  -6  -4   5   -2.82    3.14   0
  -6  -4   5   -1.06    3.57   0
   5   4  -5  136.02    3.85   0
  -5  -4   5  137.26    3.88   0
  -5  -4   5  137.97    5.48   0
   4   4  -5   16.68    3.18   0
  -4  -4   5   15.08    4.41   0
  -4  -4   5   16.46    4.56   0
  -3  -4   5   64.36    4.70   0
   3   4  -5   76.29    4.67   0
   3   4  -5   73.73    5.28   0
  -3  -4   5   76.24    5.13   0
   2   4  -5  129.38    5.29   0
  -2  -4   5  130.52    5.48   0
   2   4  -5  122.95    5.17   0
  -2  -4   5  124.39    4.34   0
   1   4  -5  170.93    5.88   0
  -1  -4   5  161.06    5.72   0
   1   4  -5  168.41    5.27   0
  -1  -4   5  158.53    5.33   0
   0  -4   5   35.31    4.90   0
   0  -4   5   34.43    4.87   0
   0  -4   5   31.46    4.67   0
   0   4  -5   35.22    4.58   0
   1  -4   5    1.78    4.55   0
   1  -4   5    3.50    3.23   0
   1  -4   5    1.51    4.64   0
  -1   4  -5    2.33    3.16   0
   2  -4   5  609.38   11.61   0
  -2   4  -5  631.90    8.49   0
   2  -4   5  636.94    8.68   0
   3  -4   5  174.16    8.53   0
  -3   4  -5  190.72    5.96   0
  -3   4  -5  191.36    7.95   0
   3  -4   5  191.30    6.12   0
   4  -4   5   45.61    4.90   0
  -4   4  -5   44.17    4.84   0
  -4   4  -5   44.37    6.21   0
   4  -4   5   43.67    6.74   0
  -5   4  -5  113.17    5.90   0
   5  -4   5  105.45    7.27   0
  -5   4  -5  104.95    6.98   0
   6  -4   5  205.96    6.73   0
  -6   4  -5  187.48    7.28   0
  -6   4  -5  207.83    8.13   0
   7  -4   5    5.18    5.21   0
  -7   4  -5    3.78    4.18   0
  -8   4  -5    4.38    4.27   0
   8  -4   5    4.16    4.68   0
  -9   4  -5    4.05    5.48   0
   9  -4   5    7.43    4.50   0
 -10   4  -5   -1.36    5.90   0
  10  -4   5    3.40    4.99   0
 -11   4  -5    2.31    5.97   0
 -11  -3   5    4.85    5.31   0
 -11  -3   5    1.18    5.30   0
 -10  -3   5    2.13    3.60   0
 -10  -3   5    5.49    5.61   0
   9   3  -5    2.14    4.75   0
  -9  -3   5    2.49    3.11   0
  -9  -3   5   -0.48    4.79   0
   8   3  -5   11.05    4.52   0
  -8  -3   5    8.66    4.61   0
  -8  -3   5    5.58    4.60   0
   7   3  -5   21.65    4.64   0
  -7  -3   5   15.32    4.45   0
  -7  -3   5   18.26    4.36   0
   6   3  -5   23.75    4.67   0
  -6  -3   5   25.18    3.39   0
  -6  -3   5   25.24    4.79   0
   5   3  -5  105.55    4.65   0
  -5  -3   5  100.63    4.62   0
  -5  -3   5  107.07    5.12   0
  -4  -3   5   34.75    4.74   0
  -4  -3   5   38.77    4.51   0
   4   3  -5   40.48    3.31   0
  -3  -3   5   12.56    4.70   0
   3   3  -5   10.68    2.90   0
  -3  -3   5    8.81    2.84   0
   2   3  -5 1402.35    9.72   0
  -2  -3   5 1412.22   10.72   0
  -2  -3   5 1405.91   10.22   0
  -1  -3   5 1030.85    9.93   0
   1   3  -5 1020.66    8.96   0
  -1  -3   5  995.18    9.36   0
  -1  -3   5 1012.70    9.79   0
   0  -3   5   13.48    4.46   0
   0   3  -5    8.79    3.17   0
   0  -3   5   10.46    5.15   0
   0  -3   5   11.02    3.68   0
  -1   3  -5   74.13    5.48   0
   1  -3   5   70.87    5.88   0
  -1   3  -5   73.01    4.02   0
   1  -3   5   74.68    4.22   0
  -2   3  -5   49.51    5.30   0
   2  -3   5   52.86    5.37   0
  -2   3  -5   52.20    4.97   0
   2  -3   5   47.51    5.70   0
   3  -3   5  509.53    9.13   0
  -3   3  -5  526.74    8.97   0
  -3   3  -5  500.74    9.41   0
   3  -3   5  478.46   10.44   0
  -4   3  -5   32.33    4.90   0
  -4   3  -5   29.08    5.07   0
   4  -3   5   36.22    5.43   0
   4  -3   5   31.76    6.11   0
  -5   3  -5   15.64    4.68   0
   5  -3   5   16.90    4.81   0
  -6   3  -5   21.45    4.85   0
   6  -3   5   27.96    5.81   0
  -7   3  -5   58.21    4.84   0
   7  -3   5   79.02    5.05   0
   8  -3   5   -1.99    4.46   0
  -8   3  -5    3.61    4.30   0
   9  -3   5   -1.24    4.81   0
  -9   3  -5    0.18    4.59   0
  10  -3   5   -1.48    4.72   0
 -10   3  -5   -1.47    4.57   0
  11  -3   5   -1.54    6.67   0
 -11   3  -5    1.27    4.98   0
 -11  -2   5    0.49    8.60   0
 -11  -2   5    1.49    5.24   0
 -11  -2   5   -0.12    5.36   0
 -10  -2   5    2.88    5.97   0
 -10  -2   5   -0.20    3.49   0
 -10  -2   5    3.87    4.94   0
  -9  -2   5    8.03    4.73   0
  -9  -2   5    5.82    4.93   0
  -8  -2   5    0.30    2.94   0
  -8  -2   5    3.23    4.35   0
   8   2  -5    4.68    4.51   0
   7   2  -5    3.55    4.32   0
  -7  -2   5    0.58    2.94   0
  -7  -2   5    1.10    4.37   0
   6   2  -5   61.62    5.01   0
  -6  -2   5   64.60    3.53   0
  -6  -2   5   66.14    4.99   0
  -5  -2   5   46.44    4.81   0
   5   2  -5   52.30    4.45   0
  -5  -2   5   45.02    4.85   0
   4   2  -5    3.20    3.08   0
  -4  -2   5    1.96    3.00   0
  -4  -2   5    3.54    4.48   0
  -3  -2   5  184.39    4.71   0
  -3  -2   5  180.12    5.34   0
  -2  -2   5  980.61    8.66   0
  -2  -2   5  990.88    8.60   0
  -2  -2   5 1040.83    9.93   0
  -1  -2   5  232.84    6.53   0
  -1  -2   5  237.31    5.43   0
  -1  -2   5  217.21    6.25   0
   0  -2   5  202.36    6.34   0
   0   2  -5  201.50    6.85   0
   0  -2   5  188.84    7.06   0
   1  -2   5 1661.23   15.15   0
   1  -2   5 1806.34   13.89   0
  -1   2  -5 1755.83   14.72   0
   2  -2   5  285.76    7.69   0
  -2   2  -5  303.96    7.60   0
   2  -2   5  329.78    6.96   0
  -3   2  -5    1.91    4.78   0
   3  -2   5    0.01    4.99   0
   3  -2   5    1.42    4.91   0
  -4   2  -5    1.45    4.38   0
   4  -2   5    6.18    6.66   0
   4  -2   5    2.79    3.46   0
   5  -2   5    8.17    4.64   0
  -5   2  -5    3.50    4.21   0
  -6   2  -5  130.50    5.55   0
   6  -2   5  141.30    5.77   0
   7  -2   5    7.44    3.45   0
  -7   2  -5    9.81    4.39   0
  -8   2  -5    5.44    4.32   0
   8  -2   5    2.73    4.55   0
  -9   2  -5   -3.50    4.56   0
   9  -2   5   -2.10    4.66   0
 -10   2  -5    8.67    4.70   0
  10  -2   5   -2.47    4.97   0
  11  -2   5    2.18    5.31   0
 -11   2  -5    0.09    4.79   0
 -11  -1   5    4.92    3.55   0
 -11  -1   5    2.49    3.62   0
 -11  -1   5    1.22    7.39   0
 -10  -1   5   -2.67    4.75   0
 -10  -1   5    2.61    3.46   0
 -10  -1   5    1.82    6.00   0
  -9  -1   5    3.37    3.34   0
  -9  -1   5    0.90    4.62   0
  -9  -1   5    2.78    4.49   0
  -8  -1   5    3.85    3.03   0
  -8  -1   5    1.15    4.53   0
  -8  -1   5   -1.89    3.23   0
  -7  -1   5   36.84    4.76   0
  -7  -1   5   31.35    4.67   0
  -6  -1   5  132.24    5.61   0
  -6  -1   5  127.64    4.05   0
  -5  -1   5   20.54    4.85   0
  -5  -1   5   23.18    4.55   0
  -4  -1   5    0.38    3.22   0
  -4  -1   5    3.47    3.37   0
  -4  -1   5    1.73    4.42   0
  -3  -1   5  480.05    7.23   0
  -3  -1   5  440.33    6.86   0
  -2  -1   5  759.28    8.66   0
  -2  -1   5  776.92    8.80   0
  -1  -1   5 1215.97   11.28   0
   1   1  -5 1247.82   11.17   0
   0  -1   5    3.13    3.94   0
   0   1  -5    7.09    5.32   0
  -1   1  -5    1.32    4.08   0
   1  -1   5    3.82    6.22   0
   2  -1   5  864.29   10.50   0
  -2   1  -5  842.46   10.25   0
  -3   1  -5  494.17    7.82   0
   3  -1   5  520.94    8.15   0
   3  -1   5  557.56   11.72   0
  -4   1  -5   70.23    5.18   0
   4  -1   5   83.24    5.55   0
   4  -1   5   79.72    9.01   0
   5  -1   5    0.10    4.71   0
  -5   1  -5    2.94    4.57   0
  -6   1  -5    1.02    3.30   0
   6  -1   5    0.35    4.83   0
   7  -1   5   16.33    4.58   0
  -7   1  -5    8.92    4.80   0
  -8   1  -5    1.53    4.42   0
   8  -1   5    1.89    3.13   0
   9  -1   5    2.09    3.63   0
  -9   1  -5    4.32    3.36   0
 -10   1  -5    3.60    4.86   0
  10  -1   5    2.87    5.38   0
 -11   1  -5   -0.75    5.08   0
  11  -1   5   -2.46    5.49   0
 -11   0   5    4.61    5.16   0
 -11   0   5    4.23    5.04   0
 -11   0   5   -1.05    7.41   0
 -10   0   5    3.00    3.28   0
 -10   0   5    2.30    6.04   0
 -10   0   5    5.82    4.92   0
  -9   0   5    6.64    4.44   0
  -9   0   5    5.25    4.61   0
  -9   0   5    2.61    3.61   0
  -8   0   5   -1.58    4.23   0
  -8   0   5    1.05    3.21   0
  -8   0   5   -0.10    4.44   0
  -7   0   5    7.60    4.55   0
  -7   0   5    2.35    4.38   0
  -7   0   5    3.32    4.43   0
  -6   0   5   25.15    4.83   0
  -6   0   5   32.87    4.86   0
  -5   0   5  133.24    5.23   0
  -5   0   5  121.36    4.20   0
  -4   0   5   59.81    5.18   0
  -4   0   5   57.60    5.19   0
  -3   0   5  434.95    7.59   0
  -3   0   5  406.81    6.47   0
   2   0  -5  218.47    5.29   0
  -2   0   5  216.26    5.21   0
   1   0  -5   25.38    5.24   0
  -1   0   5   21.25    5.32   0
   0   0   5   60.43    6.06   0
   0   0  -5   67.72    5.92   0
  -1   0  -5  683.56    8.40   0
   1   0   5  675.85    9.41   0
   2   0   5  655.03    8.00   0
  -2   0  -5  639.63    7.79   0
  -3   0  -5   53.82    5.19   0
   3   0   5   60.21    5.49   0
   4   0   5  125.49    9.24   0
  -4   0  -5  110.19    4.43   0
   4   0   5  139.40    5.82   0
  -5   0  -5  134.79    4.20   0
   5   0   5  169.10    5.63   0
  -6   0  -5   46.65    5.05   0
   6   0   5   45.68    5.02   0
   7   0   5   14.59    4.65   0
  -7   0  -5    5.86    4.60   0
  -8   0  -5   10.69    4.46   0
   8   0   5    4.09    4.87   0
   9   0   5    1.63    3.44   0
  -9   0  -5    0.84    4.66   0
 -10   0  -5    4.56    5.17   0
  10   0   5   -3.31    5.50   0
 -11   0  -5    1.93    5.25   0
  11   0   5    5.20    5.81   0
 -11   1   5   -4.46    5.13   0
 -11   1   5    2.94    7.55   0
 -11   1   5   -2.21    4.84   0
 -10   1   5   -2.81    4.76   0
 -10   1   5   -1.02    4.73   0
 -10   1   5    1.87    4.70   0
  -9   1   5    0.79    4.45   0
  -9   1   5    2.77    3.16   0
  -9   1   5    0.47    3.23   0
  -8   1   5   11.71    4.52   0
  -8   1   5   12.12    4.48   0
  -8   1   5   10.21    4.46   0
  -7   1   5    6.23    4.39   0
  -7   1   5   15.21    3.14   0
  -6   1   5   56.60    5.00   0
  -6   1   5   56.28    4.93   0
  -5   1   5   38.42    4.88   0
  -5   1   5   37.50    4.81   0
  -4   1   5    4.01    4.88   0
  -4   1   5    2.70    3.34   0
   3  -1  -5  291.01    7.01   0
  -3   1   5  281.89    6.76   0
  -2   1   5 1268.17   11.02   0
   2  -1  -5 1301.83   11.17   0
   1  -1  -5   32.22    3.94   0
  -1   1   5   27.32    5.24   0
   0   1   5    8.73    5.20   0
   0  -1  -5   13.55    3.72   0
   1   1   5  321.83    6.06   0
  -1  -1  -5  329.71    6.89   0
  -2  -1  -5   45.20    4.89   0
   2   1   5   40.92    4.94   0
  -3  -1  -5   98.17    5.30   0
   3   1   5   99.98    5.56   0
  -4  -1  -5   36.96    5.01   0
   4   1   5   37.34    5.17   0
   4   1   5   39.26    6.18   0
   5   1   5   12.75    4.86   0
   5   1   5   14.69    8.21   0
  -5  -1  -5   14.35    4.71   0
  -6  -1  -5  197.77    5.62   0
   6   1   5  209.66    5.72   0
   7   1   5    0.59    4.58   0
  -7  -1  -5    3.28    4.58   0
   8   1   5   -2.70    4.74   0
  -8  -1  -5   -2.57    4.53   0
  -9  -1  -5   -2.05    3.52   0
   9   1   5   10.20    3.55   0
 -10  -1  -5    7.39    5.00   0
  10   1   5   -0.03    5.22   0
 -11  -1  -5    1.26    5.30   0
  11   1   5   -1.97    5.58   0
 -12   2   5    2.87    5.73   0
 -11   2   5   -1.40    5.10   0
 -11   2   5    5.49    6.47   0
 -11   2   5    5.75    5.17   0
 -10   2   5   -5.87    4.77   0
 -10   2   5    3.18    4.82   0
 -10   2   5    1.98    4.92   0
  -9   2   5    4.77    5.26   0
  -9   2   5   -4.22    3.28   0
  -9   2   5    3.95    4.67   0
  -8   2   5    7.69    4.42   0
  -8   2   5    3.47    4.64   0
  -7   2   5    8.53    4.73   0
  -7   2   5    4.25    4.41   0
  -6   2   5   78.20    3.94   0
  -6   2   5   76.35    5.19   0
  -5   2   5   26.05    4.70   0
  -5   2   5   19.81    3.37   0
  -4   2   5   71.59    4.32   0
  -4   2   5   70.89    5.12   0
  -3   2   5    6.49    4.78   0
   3  -2  -5    0.71    4.96   0
   2  -2  -5   50.16    5.38   0
  -2   2   5   42.54    5.20   0
   1  -2  -5   44.34    3.95   0
  -1   2   5   40.45    3.88   0
   0   2   5  658.11    8.22   0
   0  -2  -5  692.88    7.89   0
  -1  -2  -5  611.10    7.77   0
   1   2   5  621.37    7.04   0
  -2  -2  -5   19.48    3.32   0
   2   2   5   19.00    3.30   0
  -3  -2  -5    4.53    4.40   0
   3   2   5    0.23    3.33   0
   3   2   5    3.11    4.16   0
  -4  -2  -5  149.37    5.36   0
   4   2   5  157.47    4.41   0
   4   2   5  146.39    7.03   0
  -5  -2  -5  128.36    5.32   0
   5   2   5  149.45    4.24   0
   5   2   5  153.14    7.73   0
  -6  -2  -5   58.07    4.86   0
   6   2   5   58.54    3.74   0
   6   2   5   64.84    9.17   0
  -7  -2  -5    2.25    4.46   0
   7   2   5    0.49    3.11   0
  -8  -2  -5    6.55    4.32   0
   8   2   5    0.53    4.56   0
  -9  -2  -5    2.14    4.63   0
   9   2   5    5.95    4.87   0
 -10  -2  -5   -0.99    4.54   0
  10   2   5    4.13    5.29   0
 -12   3   5    0.01    5.63   0
 -12   3   5    0.65   10.64   0
 -12   3   5   -1.17    9.89   0
 -11   3   5    0.60    6.28   0
 -11   3   5    3.02    5.09   0
 -11   3   5    3.80    5.12   0
 -11   3   5    3.04    5.02   0
 -10   3   5    4.07    5.83   0
 -10   3   5    3.35    4.95   0
 -10   3   5    1.62    5.02   0
  -9   3   5    4.56    4.64   0
  -9   3   5    8.57    4.69   0
  -8   3   5    9.73    4.40   0
  -8   3   5    6.58    4.37   0
  -7   3   5   47.39    4.97   0
  -7   3   5   42.83    4.76   0
  -6   3   5   39.02    3.58   0
  -6   3   5   38.99    4.95   0
  -5   3   5    4.67    4.93   0
  -5   3   5    8.44    4.58   0
  -4   3   5   33.70    3.67   0
   4  -3  -5   30.58    4.84   0
   3  -3  -5  492.61    7.98   0
  -3   3   5  447.05    6.77   0
   2  -3  -5  273.39    6.90   0
  -2   3   5  254.57    6.55   0
  -1   3   5   15.66    5.33   0
   1  -3  -5   11.74    5.41   0
   0   3   5   41.75    5.09   0
   0  -3  -5   39.11    5.03   0
  -1  -3  -5  316.19    6.28   0
   1   3   5  343.23    6.29   0
  -2  -3  -5  370.86    5.41   0
   2   3   5  423.87    6.37   0
   3   3   5    3.67    4.08   0
   3   3   5   10.64    4.43   0
  -3  -3  -5    6.69    4.41   0
   4   3   5    4.10    4.47   0
  -4  -3  -5    0.49    3.03   0
   4   3   5    2.67    2.87   0
  -5  -3  -5   12.07    4.49   0
   5   3   5   13.35    4.63   0
   5   3   5    6.00    5.78   0
  -6  -3  -5   14.89    4.46   0
   6   3   5   12.36    3.29   0
   6   3   5   13.27    6.82   0
  -7  -3  -5   -0.51    4.37   0
   7   3   5    4.29    4.41   0
   8   3   5    3.86    4.72   0
  -8  -3  -5   -1.71    4.47   0
  -9  -3  -5   -2.97    3.47   0
   9   3   5    3.11    5.16   0
 -10  -3  -5   -0.13    3.35   0
  10   3   5    9.47    5.23   0
 -11   4   5    2.84    5.06   0
 -11   4   5    3.05    6.35   0
 -11   4   5    3.69    4.93   0
 -11   4   5    2.70    4.99   0
 -10   4   5    2.27    4.87   0
 -10   4   5    5.26    4.72   0
  -9   4   5    3.93    4.78   0
  -9   4   5    2.64    4.66   0
  -8   4   5    4.14    4.52   0
  -8   4   5    5.20    4.65   0
  -7   4   5   11.79    4.97   0
  -7   4   5    4.68    4.75   0
  -6   4   5    8.48    4.91   0
  -6   4   5    4.51    4.56   0
  -5   4   5   13.11    4.95   0
  -5   4   5   10.99    4.37   0
   4  -4  -5  185.61    6.20   0
  -4   4   5  170.22    5.69   0
   3  -4  -5    0.17    5.05   0
  -3   4   5    3.17    3.16   0
   2  -4  -5   36.98    5.33   0
  -2   4   5   30.29    4.97   0
  -1   4   5   13.69    4.96   0
   1  -4  -5   13.30    5.13   0
   0  -4  -5  335.20    6.77   0
   0   4   5  355.67    6.63   0
  -1  -4  -5  211.78    6.23   0
   1   4   5  262.83    6.33   0
  -2  -4  -5   42.95    3.46   0
   2   4   5   54.41    4.76   0
   2   4   5   53.86    3.53   0
  -3  -4  -5    7.97    4.39   0
   3   4   5    7.08    4.26   0
   3   4   5    7.80    4.43   0
   4   4   5   47.59    4.51   0
  -4  -4  -5   41.90    4.60   0
   4   4   5   39.21    5.00   0
  -5  -4  -5   60.57    4.69   0
   5   4   5   68.72    3.53   0
   5   4   5   61.80    5.27   0
  -6  -4  -5   11.77    3.08   0
   6   4   5    6.58    4.41   0
   6   4   5    9.62    5.30   0
  -7  -4  -5    2.94    4.59   0
   7   4   5    2.18    4.68   0
   7   4   5    1.35    6.64   0
  -8  -4  -5   -0.26    4.61   0
   8   4   5    1.88    3.33   0
  -9  -4  -5   -1.19    3.22   0
   9   4   5    5.33    3.52   0
  10   4   5   -0.81    5.73   0
 -10  -4  -5    5.15    5.28   0
 -11   5   5    3.16    5.04   0
 -11   5   5    2.23    4.88   0
 -11   5   5   -0.05    5.11   0
 -10   5   5    0.99    5.57   0
 -10   5   5    1.89    4.57   0
 -10   5   5    5.50    4.83   0
  -9   5   5   -0.46    4.28   0
  -9   5   5    5.37    4.49   0
  -8   5   5   10.47    4.79   0
  -8   5   5    5.16    4.46   0
  -7   5   5   45.42    4.61   0
  -7   5   5   36.75    4.61   0
  -6   5   5    4.87    4.77   0
  -6   5   5    2.04    4.36   0
   5  -5  -5    2.83    4.84   0
  -5   5   5    5.17    4.70   0
  -4   5   5  100.86    5.43   0
   4  -5  -5  110.84    5.86   0
  -3   5   5  482.79    6.74   0
   3  -5  -5  551.29    8.54   0
   2  -5  -5    5.84    5.02   0
  -2   5   5    5.94    4.81   0
   1  -5  -5    0.20    5.16   0
  -1   5   5    3.93    4.86   0
   0  -5  -5    2.76    5.18   0
   0   5   5   -0.97    3.45   0
  -1  -5  -5  153.67    5.81   0
   1   5   5  160.06    5.27   0
   1   5   5  152.40    4.09   0
  -2  -5  -5   49.86    3.34   0
   2   5   5   55.16    3.24   0
   2   5   5   54.43    3.60   0
  -3  -5  -5   16.43    3.24   0
   3   5   5   21.39    4.41   0
   3   5   5   15.28    4.54   0
  -4  -5  -5   11.68    3.01   0
   4   5   5   13.69    2.89   0
   4   5   5   11.61    4.78   0
   5   5   5    3.43    4.71   0
   5   5   5    2.14    2.72   0
  -5  -5  -5    1.23    2.81   0
  -6  -5  -5    7.41    3.07   0
   6   5   5    2.48    5.37   0
   6   5   5    4.41    3.14   0
  -7  -5  -5   -2.43    4.50   0
   7   5   5   -1.05    4.52   0
   7   5   5    2.27    7.35   0
   8   5   5   -2.32    3.34   0
  -8  -5  -5    8.09    4.54   0
  -9  -5  -5    3.75    3.56   0
   9   5   5    1.31    4.96   0
 -11   6   5    4.44    6.48   0
 -11   6   5    2.75    6.08   0
 -11   6   5    1.31    5.16   0
 -10   6   5    5.21    4.93   0
 -10   6   5    1.02    4.75   0
 -10   6   5   -2.04    5.97   0
  -9   6   5    3.22    4.84   0
  -9   6   5    0.15    4.96   0
  -9   6   5    0.28    4.60   0
  -8   6   5    2.02    4.62   0
  -8   6   5    2.22    4.36   0
  -7   6   5    0.16    4.26   0
  -7   6   5    3.52    5.51   0
  -6   6   5    3.40    4.89   0
  -6   6   5    3.91    5.12   0
  -5   6   5   28.31    4.62   0
   5  -6  -5   33.81    5.37   0
  -4   6   5    7.23    4.51   0
   4  -6  -5   11.98    5.01   0
  -3   6   5   15.92    4.73   0
   3  -6  -5   16.51    4.90   0
   2  -6  -5   23.82    5.26   0
  -2   6   5   22.50    4.76   0
  -1   6   5   38.67    4.02   0
   1  -6  -5   43.72    5.41   0
  -1   6   5   40.01    4.91   0
   0   6   5  343.59    5.99   0
   0   6   5  354.69    5.52   0
   0  -6  -5  318.07    6.66   0
  -1  -6  -5   80.17    5.30   0
   1   6   5   84.66    5.16   0
   1   6   5   83.59    4.95   0
   2   6   5   -0.05    2.97   0
  -2  -6  -5   -6.32    4.37   0
   2   6   5   -0.36    4.27   0
  -3  -6  -5   21.45    3.24   0
   3   6   5   19.46    4.54   0
   3   6   5   22.77    3.04   0
   4   6   5   46.39    5.20   0
   4   6   5   43.39    4.36   0
  -4  -6  -5   52.77    3.31   0
  -5  -6  -5   16.50    4.30   0
   5   6   5   27.68    4.86   0
   5   6   5   27.61    3.28   0
  -6  -6  -5    0.32    4.33   0
   6   6   5    3.74    5.17   0
   6   6   5   -0.27    4.19   0
   7   6   5   -1.46    3.14   0
   7   6   5    5.89    7.18   0
  -7  -6  -5   -3.95    4.40   0
   8   6   5    7.72    4.80   0
  -8  -6  -5    4.60    4.80   0
 -11   7   5   -0.97    6.02   0
 -11   7   5    2.21    7.72   0
 -11   7   5    4.17    5.20   0
 -10   7   5    1.74    5.98   0
 -10   7   5   -0.07    5.72   0
 -10   7   5   -2.95    4.95   0
  -9   7   5    0.24    4.51   0
  -9   7   5    1.33    5.91   0
  -9   7   5    2.61    5.65   0
  -8   7   5    5.70    5.46   0
  -8   7   5    1.31    4.36   0
  -8   7   5    4.90    5.75   0
  -7   7   5    3.35    4.51   0
  -7   7   5    1.64    4.60   0
  -7   7   5   -0.12    4.71   0
  -6   7   5    2.21    4.72   0
  -6   7   5    0.64    4.33   0
  -5   7   5    7.83    4.29   0
   5  -7  -5    6.45    6.60   0
  -4   7   5   31.82    4.71   0
   4  -7  -5   38.69    5.74   0
   3  -7  -5   90.35    5.98   0
  -3   7   5   85.52    3.35   0
  -3   7   5   79.50    5.03   0
  -2   7   5   21.51    3.02   0
   2  -7  -5   25.12    5.14   0
  -2   7   5   30.47    3.56   0
  -1   7   5   31.71    3.03   0
   1  -7  -5   29.72    5.25   0
  -1   7   5   35.66    4.64   0
   0  -7  -5   10.71    4.87   0
   0   7   5    7.73    4.19   0
   0   7   5    8.68    4.56   0
   1   7   5   55.53    3.63   0
  -1  -7  -5   54.79    5.20   0
   1   7   5   53.59    3.47   0
   2   7   5    8.19    4.35   0
  -2  -7  -5    7.41    4.64   0
   2   7   5    4.27    4.36   0
  -3  -7  -5   -1.06    3.02   0
   3   7   5    6.42    3.26   0
   3   7   5    5.62    3.01   0
  -4  -7  -5   -1.04    4.23   0
   4   7   5    8.41    4.07   0
   4   7   5   -1.19    4.75   0
  -5  -7  -5    2.93    3.04   0
   5   7   5    3.37    4.98   0
   5   7   5    2.58    4.19   0
  -6  -7  -5    5.56    4.40   0
   6   7   5   -0.14    5.37   0
   6   7   5    2.98    4.34   0
  -7  -7  -5    4.36    4.57   0
   7   7   5    1.65    4.74   0
   7   7   5    0.55    5.98   0
  -8  -7  -5    1.14    3.49   0
   8   7   5   -5.13    4.63   0
 -11   8   5    1.62    5.47   0
 -10   8   5    0.18    9.50   0
 -10   8   5    1.25    8.93   0
 -10   8   5   -2.46    4.92   0
  -9   8   5    1.01    6.82   0
  -9   8   5    0.54    6.16   0
  -9   8   5    8.19    4.72   0
  -8   8   5    1.53    5.77   0
  -8   8   5    3.35    6.91   0
  -8   8   5   -5.33    4.13   0
  -7   8   5   -0.83    3.02   0
  -7   8   5    0.56    5.14   0
  -7   8   5   -1.37    4.44   0
  -6   8   5    0.37    2.94   0
  -6   8   5    2.26    5.36   0
  -5   8   5   24.12    3.08   0
   5  -8  -5   32.48    5.66   0
  -5   8   5   23.60    4.48   0
  -4   8   5    2.99    4.12   0
   4  -8  -5    5.52    5.51   0
  -4   8   5    3.84    4.49   0
  -3   8   5    6.84    3.01   0
   3  -8  -5    5.27    5.26   0
  -3   8   5    8.80    4.58   0
   2  -8  -5    2.53    3.93   0
  -2   8   5    0.47    2.89   0
  -2   8   5    0.70    2.73   0
  -1   8   5  247.31    4.92   0
   1  -8  -5  209.47    6.18   0
  -1   8   5  222.96    5.20   0
   0   8   5   90.18    4.89   0
   0   8   5   84.98    3.70   0
   0  -8  -5   75.23    3.64   0
  -1  -8  -5   10.58    4.92   0
   1   8   5   12.06    3.32   0
   1   8   5    8.81    4.43   0
  -2  -8  -5   11.75    3.17   0
   2   8   5    9.57    4.41   0
   2   8   5    7.66    2.99   0
  -3  -8  -5   -3.56    4.53   0
   3   8   5    2.34    3.18   0
   3   8   5    2.77    3.30   0
  -4  -8  -5   22.32    4.39   0
   4   8   5   21.69    3.20   0
   4   8   5   14.24    4.61   0
  -5  -8  -5    2.80    4.31   0
   5   8   5    0.92    4.32   0
   5   8   5    1.98    4.94   0
   6   8   5    4.77    4.51   0
   6   8   5    3.60    5.40   0
  -6  -8  -5    3.53    4.54   0
  -7  -8  -5   -2.69    3.25   0
   7   8   5    3.94    4.69   0
   7   8   5    0.47    6.34   0
 -10   9   5   -2.06    5.02   0
  -9   9   5    1.27    4.68   0
  -8   9   5    4.65    4.48   0
  -8   9   5    1.22    7.29   0
  -8   9   5    0.95    6.78   0
  -7   9   5    1.69    5.88   0
  -7   9   5    2.14    6.34   0
  -7   9   5   -0.54    3.16   0
  -6   9   5    1.39    4.30   0
   6  -9  -5    1.43    5.37   0
  -6   9   5    1.50    5.55   0
  -5   9   5    7.32    4.21   0
   5  -9  -5   18.70    6.02   0
  -5   9   5   13.21    4.66   0
   4  -9  -5   23.02    5.81   0
  -4   9   5   26.17    4.43   0
  -4   9   5   21.82    3.18   0
  -3   9   5   13.15    4.44   0
   3  -9  -5   17.39    5.28   0
  -3   9   5   13.36    3.94   0
  -2   9   5    8.85    4.53   0
   2  -9  -5    3.23    5.33   0
  -2   9   5    7.66    3.94   0
   1  -9  -5   10.42    3.39   0
  -1   9   5   18.00    4.34   0
  -1   9   5    5.35    2.79   0
   0  -9  -5   -3.70    3.16   0
   0   9   5   -2.60    3.13   0
   0   9   5    1.39    4.06   0
  -1  -9  -5   28.99    4.73   0
   1   9   5   37.05    4.48   0
   1   9   5   32.61    3.38   0
  -2  -9  -5    2.47    4.64   0
   2   9   5   -4.54    4.38   0
   2   9   5   -5.36    4.06   0
  -3  -9  -5    8.43    4.55   0
   3   9   5    7.59    3.22   0
   3   9   5    3.42    3.26   0
  -4  -9  -5    0.04    3.35   0
   4   9   5    5.67    4.82   0
   4   9   5    1.94    4.55   0
  -5  -9  -5    1.13    4.63   0
   5   9   5   -0.27    5.19   0
   5   9   5   -1.23    4.68   0
  -6  -9  -5    2.55    4.79   0
   6   9   5    3.07    3.17   0
   6   9   5    2.99    5.71   0
  -9  10   5   -1.94    5.01   0
  -8  10   5    1.90    4.56   0
  -7  10   5    1.74    7.11   0
  -7  10   5    2.39    6.62   0
  -7  10   5    4.78    3.16   0
   6 -10  -5    3.44    6.97   0
  -6  10   5    3.90    5.56   0
  -6  10   5    3.37    4.38   0
   5 -10  -5   14.77    6.42   0
  -5  10   5   14.67    5.66   0
  -5  10   5   13.77    4.18   0
   4 -10  -5    5.77    5.88   0
  -4  10   5   -1.29    5.41   0
  -4  10   5    3.26    2.91   0
   3 -10  -5    2.50    5.69   0
  -3  10   5   -1.42    4.07   0
  -3  10   5    9.36    4.42   0
   2 -10  -5    4.30    3.60   0
  -2  10   5   -0.12    3.14   0
  -2  10   5   -0.89    3.96   0
  -1  10   5   29.43    3.15   0
   1 -10  -5   22.79    3.72   0
  -1  10   5   29.76    4.58   0
   0 -10  -5   15.04    4.87   0
   0  10   5   23.88    4.50   0
   0  10   5   17.93    3.18   0
  -1 -10  -5   10.43    4.79   0
   1  10   5    8.34    3.10   0
   1  10   5    8.45    4.33   0
  -2 -10  -5   14.31    4.53   0
   2  10   5    5.01    3.23   0
   2  10   5    5.71    3.48   0
  -3 -10  -5    6.85    4.75   0
   3  10   5   -5.69    4.46   0
   3  10   5   -3.43    3.24   0
  -4 -10  -5    8.26    3.55   0
   4  10   5    3.85    4.83   0
   4  10   5    7.65    5.21   0
  -5 -10  -5    6.98    5.15   0
   5  10   5    1.03    3.41   0
   5  10   5    4.60    5.70   0
  -9  11   5    1.55    5.16   0
  -8  11   5   -1.80    4.76   0
  -7  11   5    0.58    8.99   0
  -7  11   5    1.18    8.25   0
  -7  11   5    9.50    4.53   0
   6 -11  -5    2.35    7.32   0
  -6  11   5    0.47    5.82   0
  -6  11   5   -0.55    3.17   0
  -5  11   5    2.85    4.61   0
   5 -11  -5    0.27    7.88   0
  -5  11   5    9.16    4.38   0
   4 -11  -5    5.49    6.13   0
  -4  11   5    6.49    3.08   0
  -4  11   5    6.85    4.42   0
  -3  11   5    1.65    4.51   0
  -3  11   5    3.98    4.28   0
   3 -11  -5   -2.11    5.59   0
   2 -11  -5    2.90    3.92   0
  -2  11   5   -2.58    3.10   0
  -2  11   5    2.93    4.36   0
   1 -11  -5    3.36    5.19   0
  -1  11   5   -2.77    4.42   0
  -1  11   5   -4.81    4.57   0
   0 -11  -5    5.54    5.02   0
   0  11   5    4.01    4.63   0
   0  11   5    2.03    4.54   0
  -1 -11  -5    2.04    4.77   0
   1  11   5   -1.07    3.07   0
   1  11   5    4.05    3.21   0
  -2 -11  -5    0.75    4.90   0
   2  11   5    1.32    4.61   0
   2  11   5   -2.34    4.63   0
   3  11   5   -2.65    3.47   0
  -3 -11  -5    0.96    4.78   0
   3  11   5    3.47    4.76   0
  -4 -11  -5   -4.99    4.60   0
   4  11   5   -1.61    5.20   0
   4  11   5   -4.28    4.43   0
  -8  12   5    0.24    3.88   0
  -7  12   5    1.43    3.43   0
  -6  12   5    1.08    6.97   0
  -6  12   5    0.40    4.66   0
   6 -12  -5    0.49    7.44   0
   5 -12  -5    4.17    8.42   0
  -5  12   5   -0.91    5.72   0
  -5  12   5    6.23    3.15   0
  -4  12   5    2.53    4.61   0
   4 -12  -5    5.16    6.08   0
  -4  12   5    1.09    4.55   0
   3 -12  -5    5.05    5.52   0
  -3  12   5    0.52    4.71   0
  -3  12   5    5.97    3.23   0
  -2  12   5    4.24    4.79   0
  -2  12   5    6.84    4.39   0
   2 -12  -5    3.13    5.44   0
  -1  12   5   -0.95    3.28   0
   1 -12  -5    5.23    3.95   0
  -1  12   5    6.94    3.24   0
   0 -12  -5    5.53    5.16   0
   0  12   5    0.35    4.68   0
   0  12   5    0.51    3.29   0
   1  12   5    0.89    3.34   0
  -1 -12  -5    2.84    5.00   0
   1  12   5    6.64    4.92   0
  -2 -12  -5    7.75    5.24   0
   2  12   5    2.71    4.72   0
   2  12   5    9.84    4.86   0
   3  12   5    3.88    4.96   0
   3  12   5   -2.10    3.51   0
  -6  13   5   -0.88    7.27   0
   6 -13  -5    2.18    8.67   0
  -6  13   5    4.58    5.05   0
   5 -13  -5   -0.06    7.15   0
  -5  13   5   -1.35    6.42   0
  -5  13   5    1.87    4.59   0
  -4  13   5   -5.93    4.66   0
  -4  13   5    3.89    4.88   0
   4 -13  -5    5.42    7.91   0
  -3  13   5   -0.08    4.81   0
  -3  13   5    6.81    4.46   0
   3 -13  -5   -0.45    6.19   0
  -2  13   5    0.12    4.83   0
   2 -13  -5   -0.90    5.92   0
  -2  13   5    0.61    4.53   0
   1 -13  -5    2.25    5.65   0
  -1  13   5   -2.32    5.00   0
  -1  13   5    1.25    4.77   0
   0 -13  -5    6.47    5.64   0
   0  13   5    2.51    3.27   0
   0  13   5    1.18    4.98   0
   1  13   5    1.86    4.98   0
   1  13   5    3.03    5.12   0
   2 -15   6    1.58    7.12   0
   2 -15   6    4.69    6.68   0
  -2  15  -6    1.96    3.23   0
   3 -15   6    4.11    8.07   0
   3 -15   6    2.07    8.39   0
  -3  15  -6    3.35    3.48   0
  -4  15  -6    2.05    3.48   0
   2  14  -6    4.38    5.26   0
   1  14  -6   -1.25    4.92   0
   1  14  -6    0.34    5.19   0
  -1 -14   6    1.34    5.52   0
   0 -14   6    0.48    5.37   0
   0  14  -6    3.76    3.31   0
   0  14  -6    0.69    5.11   0
   1 -14   6    3.33    5.30   0
  -1  14  -6   -0.31    3.04   0
   1 -14   6    4.16    5.12   0
  -2  14  -6    2.13    4.62   0
   2 -14   6    2.80    5.35   0
   2 -14   6    0.77    5.01   0
   3 -14   6    0.78    6.72   0
  -3  14  -6   -9.17    4.58   0
   3 -14   6    3.52    7.17   0
  -4  14  -6    3.69    4.81   0
  -5  14  -6    6.82    4.86   0
  -6  14  -6    4.69    3.61   0
  -7  14  -6    1.90    3.94   0
   3  13  -6    1.87    4.83   0
   3  13  -6    1.28    3.72   0
  -3 -13   6    1.14    3.60   0
   2  13  -6    8.25    4.84   0
   2  13  -6    5.01    5.21   0
  -2 -13   6    1.03    4.90   0
  -2 -13   6    9.00    5.04   0
   1  13  -6    7.64    4.81   0
  -1 -13   6    4.32    4.96   0
   1  13  -6    2.60    4.76   0
  -1 -13   6    6.74    5.14   0
   0 -13   6    0.97    3.10   0
   0  13  -6    5.64    4.89   0
   0  13  -6    1.70    3.31   0
   0 -13   6    4.59    5.49   0
   1 -13   6    8.06    4.81   0
  -1  13  -6   -2.22    2.93   0
   2 -13   6   16.85    4.91   0
  -2  13  -6   16.77    4.28   0
   2 -13   6   20.16    5.31   0
  -3  13  -6   12.45    3.28   0
   3 -13   6   11.80    6.97   0
   3 -13   6    7.72    6.38   0
  -4  13  -6    1.98    4.62   0
  -5  13  -6    0.28    4.69   0
  -6  13  -6    4.85    3.43   0
  -7  13  -6   -4.86    5.00   0
  -8  13  -6    6.39    5.32   0
   5  12  -6   -0.71    5.01   0
  -5 -12   6    4.42    5.39   0
   5  12  -6   -1.04    3.71   0
   4  12  -6   -6.80    4.98   0
  -4 -12   6    3.19    4.84   0
   4  12  -6    2.80    5.20   0
  -4 -12   6   -2.30    3.68   0
  -3 -12   6    2.90    5.00   0
   3  12  -6    8.02    4.86   0
  -3 -12   6    3.15    4.75   0
   3  12  -6   -0.29    3.32   0
  -2 -12   6   -2.39    3.35   0
   2  12  -6    6.70    4.68   0
  -2 -12   6   -0.70    4.59   0
   2  12  -6    2.87    3.33   0
   1  12  -6    7.36    4.64   0
   1  12  -6    9.98    4.94   0
  -1 -12   6    9.55    3.18   0
  -1 -12   6   12.79    5.05   0
   0 -12   6   -1.18    4.58   0
   0  12  -6    9.35    4.86   0
   0  12  -6    5.78    3.07   0
   0 -12   6   12.91    4.95   0
   1 -12   6   14.94    4.31   0
   1 -12   6    6.31    4.67   0
  -1  12  -6    7.89    2.99   0
   2 -12   6    1.02    5.75   0
   2 -12   6   -0.72    4.42   0
   2 -12   6   -0.67    4.34   0
  -2  12  -6    3.91    3.04   0
   3 -12   6    0.55    6.45   0
   3 -12   6   -1.32    5.05   0
  -3  12  -6    1.94    3.20   0
  -4  12  -6    5.97    4.28   0
  -5  12  -6    0.93    4.59   0
  -6  12  -6   11.97    4.60   0
  -7  12  -6   -5.22    4.86   0
  -8  12  -6    2.36    3.34   0
  -9  12  -6   -0.76    5.42   0
  -6 -11   6    1.55    3.44   0
   6  11  -6    0.56    4.93   0
  -6 -11   6   -0.83    3.62   0
  -5 -11   6    2.43    5.10   0
   5  11  -6    4.65    3.43   0
  -5 -11   6    1.49    4.88   0
   5  11  -6    4.09    3.61   0
   4  11  -6    5.25    3.07   0
   4  11  -6    4.70    4.97   0
  -4 -11   6    1.03    4.78   0
  -4 -11   6    3.51    3.16   0
   3  11  -6   12.04    3.34   0
   3  11  -6   10.25    3.46   0
  -3 -11   6    2.83    4.82   0
  -3 -11   6   18.60    4.44   0
   2  11  -6   24.42    3.31   0
  -2 -11   6   26.92    3.22   0
   2  11  -6   20.62    4.61   0
  -2 -11   6   20.26    3.51   0
  -1 -11   6    9.07    3.06   0
   1  11  -6   13.20    4.64   0
  -1 -11   6    8.39    4.84   0
   1  11  -6   10.68    3.10   0
   0 -11   6   17.83    4.48   0
   0  11  -6   22.59    4.50   0
   0  11  -6   18.47    4.41   0
   0 -11   6   21.65    4.96   0
  -1  11  -6    8.20    4.82   0
  -1  11  -6   12.84    3.11   0
   1 -11   6   10.16    3.21   0
   1 -11   6   14.10    4.58   0
  -2  11  -6   71.29    4.75   0
   2 -11   6   67.37    3.78   0
   2 -11   6   66.45    5.48   0
   2 -11   6   65.30    6.41   0
   3 -11   6   22.29    6.36   0
  -3  11  -6   22.71    4.52   0
   3 -11   6   22.90    4.44   0
   3 -11   6   19.74    5.19   0
  -4  11  -6    8.36    3.20   0
  -5  11  -6    2.96    3.14   0
  -6  11  -6    7.58    3.23   0
  -7  11  -6    3.10    4.69   0
  -8  11  -6    3.84    4.71   0
  -9  11  -6   -1.22    5.14   0
 -10  11  -6   -2.48    5.31   0
   7  10  -6   -1.10    3.45   0
  -7 -10   6   -4.74    5.12   0
  -7 -10   6   -0.05    3.73   0
  -6 -10   6    5.96    5.06   0
   6  10  -6    6.99    4.74   0
  -6 -10   6   -0.24    3.46   0
  -5 -10   6    5.76    4.72   0
   5  10  -6    3.98    3.57   0
  -5 -10   6    5.45    4.79   0
   5  10  -6    2.15    3.14   0
   4  10  -6    5.26    4.26   0
  -4 -10   6    6.35    4.50   0
   4  10  -6    6.08    5.02   0
  -4 -10   6   -3.20    3.30   0
  -3 -10   6    0.68    4.41   0
   3  10  -6    0.78    3.10   0
  -3 -10   6    5.90    4.56   0
   3  10  -6    2.78    3.38   0
   2  10  -6   21.36    4.66   0
  -2 -10   6   17.37    4.92   0
   2  10  -6   15.66    3.34   0
  -2 -10   6   17.38    4.52   0
   1  10  -6   14.44    3.30   0
  -1 -10   6   21.37    4.67   0
   1  10  -6   17.77    4.72   0
  -1 -10   6   22.31    3.18   0
   0  10  -6    3.27    3.09   0
   0  10  -6    6.27    2.86   0
   0 -10   6    7.70    4.72   0
   0 -10   6    8.36    4.25   0
  -1  10  -6   24.43    4.84   0
  -1  10  -6   22.24    4.03   0
   1 -10   6   24.39    4.94   0
   1 -10   6   22.15    3.02   0
   2 -10   6    0.74    4.29   0
   2 -10   6    3.97    4.27   0
   2 -10   6   -0.26    4.63   0
  -2  10  -6   -2.68    3.02   0
  -3  10  -6    0.94    3.26   0
   3 -10   6    7.83    6.15   0
   3 -10   6    7.63    4.48   0
   3 -10   6    8.52    5.94   0
  -4  10  -6    6.39    4.41   0
   4 -10   6   10.02    4.46   0
  -5  10  -6   25.32    3.49   0
  -6  10  -6    9.56    3.25   0
  -7  10  -6   -0.75    4.82   0
  -8  10  -6    2.18    4.46   0
  -9  10  -6    0.05    4.93   0
 -10  10  -6    1.98    6.46   0
  -7  -9   6    4.08    4.89   0
  -7  -9   6   -3.42    4.88   0
   7   9  -6    6.18    4.39   0
   6   9  -6    0.56    3.09   0
  -6  -9   6    4.72    4.53   0
  -6  -9   6    6.96    4.70   0
   5   9  -6   11.57    4.50   0
  -5  -9   6   11.44    4.77   0
  -5  -9   6   10.37    4.52   0
   5   9  -6   11.02    3.50   0
   4   9  -6   22.03    4.62   0
  -4  -9   6   30.04    4.56   0
   4   9  -6   25.56    3.53   0
  -4  -9   6   23.20    4.64   0
   3   9  -6   15.36    4.28   0
  -3  -9   6   13.94    4.43   0
  -3  -9   6    8.98    3.33   0
   3   9  -6    7.56    4.42   0
  -2  -9   6  185.39    4.58   0
   2   9  -6  203.10    4.29   0
   2   9  -6  190.83    5.56   0
  -2  -9   6  191.27    4.39   0
  -1  -9   6   11.80    4.43   0
   1   9  -6    7.47    4.15   0
  -1  -9   6   10.91    4.30   0
   1   9  -6    6.66    3.17   0
   0   9  -6   24.41    4.62   0
   0  -9   6   33.00    5.08   0
   0   9  -6   23.28    3.08   0
   0  -9   6   22.85    4.17   0
   1  -9   6   83.49    3.64   0
  -1   9  -6   83.84    3.37   0
   1  -9   6   93.21    5.36   0
   2  -9   6  212.85    5.48   0
   2  -9   6  208.20    6.18   0
  -2   9  -6  192.10    4.28   0
   2  -9   6  234.44    7.39   0
   3  -9   6    7.41    5.60   0
   3  -9   6    3.38    3.15   0
   3  -9   6    9.72    5.63   0
  -3   9  -6    9.54    3.01   0
   4  -9   6    5.36    4.60   0
  -4   9  -6   -0.64    4.49   0
  -5   9  -6    1.11    4.42   0
  -6   9  -6   27.66    4.69   0
  -7   9  -6   11.37    4.76   0
  -8   9  -6    7.40    4.63   0
  -9   9  -6    0.14    4.85   0
 -10   9  -6    0.66    6.38   0
  -8  -8   6    3.05    3.37   0
  -8  -8   6   -1.86    3.33   0
   8   8  -6    8.35    3.44   0
   7   8  -6    4.34    3.27   0
  -7  -8   6   -3.17    4.44   0
  -7  -8   6    1.75    4.91   0
   6   8  -6   -0.30    4.43   0
  -6  -8   6   12.39    4.47   0
  -6  -8   6   -1.81    4.34   0
   5   8  -6   16.02    4.41   0
  -5  -8   6   11.31    4.36   0
   5   8  -6   15.30    4.78   0
  -5  -8   6   16.50    4.80   0
   4   8  -6    7.81    4.38   0
  -4  -8   6    6.22    3.09   0
   4   8  -6    8.62    3.21   0
  -4  -8   6    7.39    3.20   0
   3   8  -6   35.69    4.66   0
   3   8  -6   36.13    4.97   0
  -3  -8   6   33.59    4.81   0
  -3  -8   6   32.86    4.55   0
   2   8  -6   52.03    3.52   0
  -2  -8   6   43.04    4.84   0
   2   8  -6   52.08    4.66   0
  -2  -8   6   46.16    4.74   0
   1   8  -6   12.47    3.11   0
   1   8  -6   16.93    3.17   0
  -1  -8   6   12.45    4.50   0
  -1  -8   6   17.41    4.34   0
   0   8  -6    6.69    4.32   0
   0  -8   6   11.64    4.35   0
   0  -8   6    8.46    4.50   0
   0   8  -6   13.77    2.99   0
   1  -8   6  104.62    5.34   0
   1  -8   6   98.93    4.87   0
  -1   8  -6  104.48    4.85   0
   2  -8   6    5.21    5.79   0
   2  -8   6    5.19    4.65   0
  -2   8  -6    6.48    4.21   0
   2  -8   6    5.36    4.33   0
  -3   8  -6   11.02    4.42   0
   3  -8   6   10.09    6.36   0
   3  -8   6   10.55    6.80   0
   3  -8   6   12.39    4.68   0
   4  -8   6   30.93    4.66   0
  -4   8  -6   24.21    4.44   0
  -5   8  -6   89.75    5.03   0
   5  -8   6   83.83    4.01   0
  -6   8  -6   45.34    4.86   0
  -7   8  -6   10.65    4.55   0
  -8   8  -6    0.55    5.49   0
  -9   8  -6    3.42    4.70   0
  -9  -7   6    2.75    5.30   0
   9   7  -6   -0.12    4.54   0
  -9  -7   6   -5.32    3.56   0
   8   7  -6   -1.57    3.28   0
  -8  -7   6    4.26    3.38   0
  -8  -7   6    1.49    5.22   0
   7   7  -6    8.96    4.22   0
  -7  -7   6   10.98    3.29   0
  -7  -7   6    8.69    4.85   0
   6   7  -6    2.80    4.15   0
  -6  -7   6    2.01    2.99   0
  -6  -7   6    5.36    3.15   0
   5   7  -6    8.39    4.17   0
  -5  -7   6    2.90    2.99   0
  -5  -7   6    6.68    4.43   0
   4   7  -6  130.66    3.85   0
   4   7  -6  130.90    4.42   0
  -4  -7   6  129.29    5.08   0
  -4  -7   6  129.60    5.36   0
   3   7  -6  188.50    4.33   0
  -3  -7   6  193.18    4.39   0
   3   7  -6  198.52    5.58   0
  -3  -7   6  178.90    4.43   0
   2   7  -6  348.70    5.04   0
   2   7  -6  332.88    5.13   0
  -2  -7   6  335.25    5.11   0
  -2  -7   6  340.77    5.98   0
  -1  -7   6   10.74    2.95   0
   1   7  -6   11.32    4.84   0
  -1  -7   6   14.22    4.76   0
   1   7  -6   18.38    4.24   0
   0  -7   6   39.76    3.69   0
   0   7  -6   35.83    4.90   0
   0   7  -6   37.76    4.48   0
   0  -7   6   36.70    4.46   0
  -1   7  -6  233.78    4.41   0
   1  -7   6  240.46    5.35   0
   1  -7   6  240.26    6.25   0
   1  -7   6  240.24    6.09   0
  -2   7  -6  266.38    5.69   0
   2  -7   6  264.18    7.84   0
   2  -7   6  276.28    7.75   0
   2  -7   6  257.36    4.93   0
   3  -7   6    3.56    6.52   0
   3  -7   6    2.97    5.81   0
  -3   7  -6    6.19    4.59   0
   3  -7   6    5.86    4.78   0
  -4   7  -6   13.05    4.57   0
   4  -7   6   11.35    4.69   0
   5  -7   6   27.84    3.56   0
  -5   7  -6   34.39    4.51   0
  -6   7  -6   10.08    4.80   0
  -7   7  -6    7.15    5.18   0
  -8   7  -6   -0.31    4.15   0
   9   6  -6    4.21    4.94   0
  -9  -6   6    2.06    4.83   0
  -9  -6   6    1.72    5.07   0
   8   6  -6    9.44    4.60   0
  -8  -6   6   -0.70    3.23   0
  -8  -6   6   -2.78    5.05   0
   7   6  -6    5.23    4.14   0
  -7  -6   6    9.94    4.44   0
  -7  -6   6    5.61    3.57   0
   6   6  -6   18.80    4.10   0
  -6  -6   6    8.98    3.13   0
  -6  -6   6   16.00    4.65   0
  -5  -6   6    4.63    2.95   0
  -5  -6   6    4.18    4.42   0
   5   6  -6    3.13    4.16   0
   4   6  -6   54.36    3.29   0
  -4  -6   6   50.04    3.37   0
  -4  -6   6   41.57    4.59   0
   4   6  -6   46.06    3.49   0
   3   6  -6   13.18    3.19   0
   3   6  -6   19.43    3.37   0
  -3  -6   6   16.95    4.39   0
  -3  -6   6   12.39    3.30   0
   2   6  -6   97.43    5.05   0
  -2  -6   6   99.23    5.10   0
   2   6  -6   98.12    4.98   0
  -2  -6   6   99.75    4.99   0
   1   6  -6   14.78    3.26   0
  -1  -6   6   15.54    3.45   0
  -1  -6   6   17.01    4.34   0
   1   6  -6   16.85    4.82   0
   0  -6   6  346.10    6.67   0
   0  -6   6  351.56    6.02   0
   0   6  -6  344.68    5.91   0
   1  -6   6  386.97    7.15   0
   1  -6   6  357.61    6.93   0
  -1   6  -6  378.42    6.40   0
   1  -6   6  365.55    5.57   0
   2  -6   6    3.91    5.43   0
  -2   6  -6    6.26    3.32   0
   2  -6   6    3.41    4.70   0
   2  -6   6    5.26    5.72   0
   3  -6   6    1.70    6.87   0
   3  -6   6    0.58    5.78   0
  -3   6  -6    4.54    4.43   0
   3  -6   6   -0.59    3.36   0
   4  -6   6  232.38   16.70   0
   4  -6   6  220.88   15.37   0
  -4   6  -6  197.06    4.76   0
   4  -6   6  203.06    5.94   0
   5  -6   6  259.94    6.87   0
  -5   6  -6  270.28    6.35   0
  -6   6  -6   19.53    4.57   0
  -7   6  -6   -0.96    4.20   0
 -10  -5   6    3.91    4.98   0
 -10  -5   6    3.45    5.21   0
   9   5  -6    1.31    4.93   0
  -9  -5   6    4.27    4.69   0
  -9  -5   6   -0.97    4.83   0
  -8  -5   6    8.56    4.76   0
   8   5  -6    8.52    4.76   0
  -8  -5   6    8.95    4.71   0
  -7  -5   6    9.76    3.15   0
   7   5  -6   11.15    4.29   0
  -7  -5   6   11.85    4.75   0
   6   5  -6   34.93    4.22   0
  -6  -5   6   39.09    4.28   0
  -6  -5   6   36.60    4.90   0
   5   5  -6   14.71    4.15   0
  -5  -5   6    3.64    4.10   0
  -5  -5   6    6.75    4.38   0
   4   5  -6  138.87    4.95   0
  -4  -5   6  149.99    5.46   0
  -4  -5   6  134.27    3.94   0
   3   5  -6  496.44    5.63   0
   3   5  -6  504.31    6.12   0
  -3  -5   6  484.89    5.64   0
  -3  -5   6  501.32    6.92   0
   2   5  -6  128.28    4.30   0
  -2  -5   6  128.35    4.24   0
  -2  -5   6  144.27    4.33   0
   2   5  -6  133.11    5.38   0
   1   5  -6   -0.32    3.42   0
   1   5  -6    4.05    4.18   0
  -1  -5   6   -0.40    4.73   0
  -1  -5   6    5.78    4.29   0
   0  -5   6  152.93    4.70   0
   0   5  -6  154.32    5.27   0
   0  -5   6  151.61    5.60   0
   0  -5   6  150.48    4.28   0
   1  -5   6  942.04   10.16   0
   1  -5   6  901.20   10.27   0
   1  -5   6  920.34    8.30   0
  -1   5  -6  912.88    8.64   0
   2  -5   6  318.55    8.15   0
  -2   5  -6  335.35    5.66   0
   2  -5   6  359.48    8.71   0
   2  -5   6  346.62    6.97   0
   3  -5   6   11.70    5.74   0
   3  -5   6   10.74    6.48   0
  -3   5  -6   11.95    3.10   0
   3  -5   6   10.20    4.72   0
  -4   5  -6   57.97    6.57   0
   4  -5   6   69.49    7.54   0
  -4   5  -6   56.98    4.53   0
   4  -5   6   55.33    4.90   0
  -5   5  -6   22.13    4.65   0
   5  -5   6   22.62    4.80   0
   5  -5   6   23.46    7.11   0
  -5   5  -6   21.29    6.52   0
  -6   5  -6   23.91    5.46   0
  -6   5  -6   20.29    5.88   0
   6  -5   6   22.95    6.87   0
   7  -5   6   -1.55    6.65   0
  -7   5  -6    0.51    5.37   0
   8  -5   6   13.37    6.02   0
  -8   5  -6   17.03    5.99   0
   9  -5   6    2.07    5.83   0
  -9   5  -6    0.95    5.56   0
 -10   5  -6   -1.63    5.62   0
 -11   5  -6    2.18    6.33   0
 -11   5  -6    1.53    6.34   0
 -10  -4   6    2.35    3.60   0
 -10  -4   6    5.02    5.02   0
 -10  -4   6    1.35    6.13   0
  -9  -4   6   -5.38    4.59   0
  -9  -4   6    4.20    5.03   0
   8   4  -6   -0.33    3.07   0
  -8  -4   6    3.26    4.69   0
  -8  -4   6    1.11    4.52   0
   7   4  -6    8.15    4.54   0
  -7  -4   6    9.18    4.75   0
  -7  -4   6   14.70    4.68   0
   6   4  -6    4.24    2.96   0
  -6  -4   6    1.47    4.42   0
  -6  -4   6    2.89    4.52   0
   5   4  -6    9.69    4.28   0
  -5  -4   6    9.66    3.15   0
  -5  -4   6    7.68    3.02   0
   4   4  -6   -0.74    3.03   0
  -4  -4   6    0.58    4.21   0
  -4  -4   6   -8.27    4.78   0
   3   4  -6    7.06    3.01   0
  -3  -4   6   13.90    4.63   0
  -3  -4   6   16.42    4.28   0
   2   4  -6   23.30    3.71   0
   2   4  -6   24.81    3.43   0
  -2  -4   6   26.64    4.69   0
  -2  -4   6   27.67    4.72   0
  -1  -4   6  408.28    6.17   0
  -1  -4   6  424.89    7.02   0
   1   4  -6  402.82    6.42   0
  -1  -4   6  395.66    6.42   0
   0  -4   6  750.07    8.36   0
   0   4  -6  749.33    7.99   0
   0  -4   6  745.23    7.38   0
   0  -4   6  733.15    9.10   0
   1  -4   6  204.47    6.40   0
   1  -4   6  207.13    6.01   0
  -1   4  -6  194.62    5.95   0
   1  -4   6  191.06    6.51   0
  -2   4  -6    2.02    4.46   0
  -2   4  -6    2.05    3.28   0
   2  -4   6    1.22    4.78   0
   2  -4   6   -0.14    5.14   0
  -3   4  -6  107.70    5.85   0
   3  -4   6   95.05    6.24   0
  -3   4  -6  105.91    4.28   0
   3  -4   6  102.27    4.40   0
   4  -4   6  272.69    6.75   0
  -4   4  -6  274.90    8.00   0
  -4   4  -6  285.60    6.60   0
   4  -4   6  306.84    9.00   0
   5  -4   6  110.74    6.87   0
   5  -4   6  116.29    7.16   0
  -5   4  -6  105.79    5.84   0
  -6   4  -6    1.23    4.59   0
   6  -4   6    0.65    5.87   0
  -7   4  -6    5.94    5.55   0
   7  -4   6    9.87    5.48   0
   8  -4   6    7.90    5.63   0
  -8   4  -6    9.48    4.36   0
   9  -4   6    7.30    6.01   0
  -9   4  -6    7.23    4.37   0
 -10   4  -6    6.38    4.40   0
  10  -4   6    2.01    5.15   0
  11  -4   6   -1.58    6.29   0
 -11   4  -6   -1.82    4.72   0
 -11  -3   6    6.51    3.77   0
 -10  -3   6    8.52    5.03   0
 -10  -3   6    0.85    6.03   0
 -10  -3   6    0.24    4.98   0
  -9  -3   6    3.86    3.34   0
  -9  -3   6   -1.15    4.87   0
  -8  -3   6   32.57    4.65   0
  -8  -3   6   29.30    4.97   0
   7   3  -6    7.52    4.62   0
  -7  -3   6   18.11    4.48   0
  -7  -3   6    8.21    3.13   0
   6   3  -6    4.08    4.44   0
  -6  -3   6    9.11    4.42   0
  -6  -3   6   12.41    4.48   0
   5   3  -6   85.68    4.85   0
  -5  -3   6   82.14    4.72   0
  -5  -3   6   74.58    5.06   0
   4   3  -6  449.84    6.31   0
  -4  -3   6  453.79    5.59   0
  -4  -3   6  430.44    5.89   0
  -3  -3   6  493.03    5.88   0
  -3  -3   6  493.87    7.17   0
  -2  -3   6   34.96    3.17   0
  -2  -3   6   35.59    3.61   0
  -2  -3   6   30.27    3.46   0
  -1  -3   6   10.22    4.64   0
  -1  -3   6    4.65    3.15   0
  -1  -3   6    3.78    3.11   0
   0  -3   6  645.84    8.80   0
   0  -3   6  656.17    7.41   0
  -1   3  -6 1374.97   12.22   0
   1  -3   6 1262.29   12.32   0
   1  -3   6 1382.00   10.75   0
   2  -3   6   52.18    5.76   0
   2  -3   6   63.67    5.18   0
  -2   3  -6   64.61    5.28   0
   3  -3   6   40.87    5.54   0
   3  -3   6   42.20    5.27   0
  -3   3  -6   43.72    5.08   0
   4  -3   6   12.92    4.98   0
  -4   3  -6    9.85    4.44   0
   4  -3   6   10.50    4.77   0
   5  -3   6   41.74    6.60   0
   5  -3   6   39.37    5.12   0
  -5   3  -6   37.52    4.84   0
  -6   3  -6    2.60    4.69   0
   6  -3   6    0.77    4.79   0
  -7   3  -6   27.72    4.91   0
   7  -3   6   30.79    5.02   0
   8  -3   6   14.99    4.86   0
  -8   3  -6   12.18    4.38   0
   9  -3   6   -0.37    5.93   0
  -9   3  -6   -5.65    4.66   0
 -10   3  -6    1.69    4.75   0
  10  -3   6    1.79    4.83   0
  11  -3   6    1.04    5.43   0
 -11   3  -6    2.16    4.85   0
 -11  -2   6    1.17    3.62   0
 -11  -2   6    4.79    3.67   0
 -11  -2   6    1.94    6.72   0
 -10  -2   6    4.56    4.82   0
 -10  -2   6    1.92    4.93   0
 -10  -2   6    3.74    4.88   0
  -9  -2   6    2.47    4.60   0
  -9  -2   6    2.30    3.30   0
  -9  -2   6    6.49    4.67   0
  -8  -2   6    1.48    4.49   0
  -8  -2   6    3.65    4.63   0
  -8  -2   6   -0.30    4.31   0
  -7  -2   6   21.67    4.76   0
  -7  -2   6   22.69    4.76   0
  -6  -2   6    6.87    3.33   0
  -6  -2   6    9.68    4.55   0
  -5  -2   6   99.88    5.28   0
  -5  -2   6  100.26    5.11   0
  -4  -2   6    0.42    3.33   0
  -4  -2   6    5.85    4.51   0
  -4  -2   6    3.53    4.28   0
  -3  -2   6   10.87    4.53   0
  -3  -2   6   20.64    4.25   0
  -3  -2   6   18.70    3.20   0
  -2  -2   6  164.69    5.63   0
  -2  -2   6  156.65    4.51   0
  -2  -2   6  172.35    4.82   0
   1   2  -6  636.00    7.41   0
  -1  -2   6  590.94    7.32   0
  -1  -2   6  598.97    6.99   0
   0  -2   6 2564.34   14.38   0
   0  -2   6 2421.06   15.02   0
   0   2  -6 2616.79   14.79   0
   1  -2   6  405.85    6.66   0
  -1   2  -6  407.48    7.68   0
   1  -2   6  370.57    7.84   0
  -2   2  -6   10.73    4.83   0
   2  -2   6   12.60    5.38   0
   2  -2   6   11.87    4.76   0
   3  -2   6  546.86    8.64   0
  -3   2  -6  553.00    8.29   0
   3  -2   6  637.85   10.25   0
  -4   2  -6  524.75    7.74   0
   4  -2   6  591.63   11.82   0
   4  -2   6  597.31    8.54   0
  -5   2  -6   47.53    5.12   0
   5  -2   6   54.65    5.39   0
  -6   2  -6   -0.16    4.69   0
   6  -2   6   -5.66    4.67   0
  -7   2  -6    7.29    4.81   0
   7  -2   6    8.77    4.72   0
  -8   2  -6    7.07    4.70   0
   8  -2   6    7.61    4.74   0
  -9   2  -6    3.58    4.69   0
   9  -2   6    6.04    5.14   0
  10  -2   6   -3.84    5.36   0
 -10   2  -6    1.74    4.76   0
  11  -2   6    8.82    5.46   0
 -11   2  -6    1.12    5.12   0
 -11  -1   6    6.77    5.18   0
 -11  -1   6    1.77    3.61   0
 -11  -1   6   -0.69    6.30   0
 -10  -1   6    6.79    5.22   0
 -10  -1   6    7.74    3.39   0
 -10  -1   6    8.56    4.85   0
  -9  -1   6   15.90    3.50   0
  -9  -1   6   19.76    3.45   0
  -9  -1   6   15.83    4.75   0
  -8  -1   6   12.92    4.62   0
  -8  -1   6   11.04    4.44   0
  -8  -1   6    5.80    4.38   0
  -7  -1   6   10.49    4.70   0
  -7  -1   6   13.26    3.43   0
  -7  -1   6   10.30    3.19   0
  -6  -1   6    7.49    3.35   0
  -6  -1   6   10.78    4.76   0
  -6  -1   6   12.22    4.61   0
  -5  -1   6   37.82    3.67   0
  -5  -1   6   36.33    4.59   0
  -5  -1   6   38.44    4.65   0
  -4  -1   6  758.21    8.09   0
  -4  -1   6  684.35    7.70   0
  -3  -1   6  106.43    3.98   0
  -3  -1   6  104.78    5.10   0
  -2  -1   6    2.00    3.07   0
   1   1  -6   29.86    4.67   0
  -1  -1   6   22.77    4.77   0
   0  -1   6   15.33    3.64   0
   0   1  -6   11.67    3.61   0
  -1   1  -6  345.11    6.42   0
   1  -1   6  343.22    7.54   0
   2  -1   6  109.25    4.72   0
  -2   1  -6  114.62    5.90   0
  -3   1  -6  232.57    6.29   0
   3  -1   6  273.10    8.42   0
   3  -1   6  243.99    6.66   0
  -4   1  -6    0.47    4.83   0
   4  -1   6    6.82    5.68   0
   4  -1   6    3.64    3.33   0
  -5   1  -6   27.88    3.50   0
   5  -1   6   27.68    4.88   0
  -6   1  -6    4.49    4.44   0
   6  -1   6    2.78    4.73   0
  -7   1  -6   16.02    5.12   0
   7  -1   6   20.99    5.07   0
  -8   1  -6    2.11    4.66   0
   8  -1   6    0.97    4.85   0
  -9   1  -6    1.84    4.50   0
   9  -1   6    0.79    5.07   0
 -10   1  -6    2.71    4.78   0
  10  -1   6   -3.96    5.01   0
  11  -1   6    3.93    5.69   0
 -11   1  -6    1.85    5.21   0
 -11   0   6   -2.39    5.23   0
 -11   0   6    4.72    6.61   0
 -11   0   6   -1.86    5.13   0
 -10   0   6   10.28    5.27   0
 -10   0   6   -6.34    4.73   0
 -10   0   6    2.93    4.84   0
  -9   0   6    4.23    4.42   0
  -9   0   6   -6.87    4.74   0
  -9   0   6    4.67    3.25   0
  -8   0   6   17.01    4.69   0
  -8   0   6   20.37    3.55   0
  -8   0   6   21.44    4.63   0
  -7   0   6   10.00    4.56   0
  -7   0   6   14.53    4.72   0
  -7   0   6   13.23    3.18   0
  -6   0   6   28.48    4.84   0
  -6   0   6   21.31    4.75   0
  -5   0   6  125.29    5.30   0
  -5   0   6  135.84    5.38   0
  -4   0   6    8.32    4.78   0
  -4   0   6    9.94    4.77   0
  -3   0   6  159.57    4.71   0
  -3   0   6  161.49    4.67   0
   2   0  -6  256.42    6.12   0
  -2   0   6  250.35    6.09   0
  -1   0   6 2417.80   14.07   0
   1   0  -6 2529.53   14.04   0
   0   0   6  206.78    5.43   0
   0   0  -6  223.73    5.38   0
   1   0   6   11.23    4.93   0
  -1   0  -6   11.34    3.45   0
  -2   0  -6  211.77    6.19   0
   2   0   6  197.89    6.64   0
   3   0   6  142.14    5.77   0
  -3   0  -6  137.67    5.59   0
  -4   0  -6  188.21    4.79   0
   4   0   6  222.43    6.44   0
  -5   0  -6   20.45    4.92   0
   5   0   6   18.52    5.12   0
  -6   0  -6    8.37    3.27   0
   6   0   6   16.17    4.67   0
  -7   0  -6   12.37    4.48   0
   7   0   6   17.09    5.00   0
  -8   0  -6    9.35    4.62   0
   8   0   6   10.80    3.56   0
  -9   0  -6   -2.48    4.27   0
   9   0   6    1.15    3.29   0
 -10   0  -6   -1.11    4.80   0
  10   0   6    3.65    5.30   0
  11   0   6   -1.61    5.69   0
 -11   0  -6    1.82    5.16   0
 -11   1   6    7.77    5.35   0
 -11   1   6   -0.60    5.20   0
 -11   1   6    2.16    5.13   0
 -10   1   6    3.69    4.78   0
 -10   1   6   -2.78    4.88   0
 -10   1   6    3.02    4.98   0
  -9   1   6    3.33    4.53   0
  -9   1   6    0.98    4.67   0
  -9   1   6    7.08    4.50   0
  -8   1   6   37.62    4.76   0
  -8   1   6   31.96    4.59   0
  -8   1   6   39.77    5.05   0
  -7   1   6    2.08    4.25   0
  -7   1   6    5.69    4.45   0
  -6   1   6   16.21    3.45   0
  -6   1   6   11.81    4.64   0
  -5   1   6  129.65    4.46   0
  -5   1   6  131.30    5.25   0
  -4   1   6  421.64    7.19   0
  -4   1   6  396.88    6.97   0
  -3   1   6  314.25    6.58   0
   3  -1  -6  316.23    5.72   0
  -2   1   6  354.07    6.24   0
   2  -1  -6  367.54    7.44   0
   1  -1  -6    4.52    4.80   0
  -1   1   6    3.44    4.84   0
   0   1   6 1777.34   11.64   0
   0  -1  -6 1968.86   12.69   0
   1   1   6    5.28    4.63   0
  -1  -1  -6    5.54    3.34   0
   2   1   6  396.08    6.00   0
  -2  -1  -6  398.94    5.93   0
  -3  -1  -6   61.11    5.39   0
   3   1   6   69.33    5.46   0
   4   1   6    2.93    5.46   0
  -4  -1  -6    4.26    3.30   0
   4   1   6    4.63    3.44   0
   5   1   6    1.93    6.73   0
  -5  -1  -6   -1.87    4.74   0
   5   1   6    3.72    3.42   0
  -6  -1  -6   60.21    4.90   0
   6   1   6   76.12    3.83   0
  -7  -1  -6   39.49    3.61   0
   7   1   6   49.35    5.04   0
  -8  -1  -6    1.69    4.29   0
   8   1   6   -1.19    4.70   0
  -9  -1  -6   -3.20    4.80   0
   9   1   6   -0.43    4.99   0
  10   1   6    7.08    5.44   0
 -10  -1  -6   -2.07    5.15   0
 -11  -1  -6    1.47    5.37   0
  11   1   6    3.16    5.38   0
 -11   2   6    3.31    5.51   0
 -11   2   6    5.72    5.20   0
 -11   2   6   -0.08    5.13   0
 -10   2   6    8.64    4.84   0
 -10   2   6    1.58    3.52   0
 -10   2   6   -0.66    5.66   0
  -9   2   6    4.59    4.58   0
  -9   2   6    2.71    4.70   0
  -8   2   6    0.70    4.52   0
  -8   2   6    2.47    3.33   0
  -7   2   6    3.44    2.92   0
  -7   2   6   -2.28    4.54   0
  -6   2   6   64.83    4.87   0
  -6   2   6   50.03    4.74   0
  -5   2   6   82.98    4.17   0
  -5   2   6   77.95    5.04   0
   4  -2  -6    6.04    3.49   0
  -4   2   6    7.98    4.67   0
  -3   2   6   67.37    5.29   0
   3  -2  -6   69.95    5.43   0
  -2   2   6  108.52    4.40   0
   2  -2  -6  112.83    5.82   0
  -1   2   6   80.06    5.45   0
   1  -2  -6   84.45    4.53   0
   0   2   6  827.63    7.92   0
   0  -2  -6  841.83    7.97   0
   1   2   6  297.70    5.31   0
  -1  -2  -6  297.87    5.23   0
  -2  -2  -6  147.48    5.34   0
   2   2   6  145.75    5.17   0
  -3  -2  -6  303.76    5.25   0
   3   2   6  364.70    6.46   0
  -4  -2  -6   87.98    5.19   0
   4   2   6   96.65    5.22   0
   4   2   6   94.34    6.15   0
  -5  -2  -6    3.54    4.46   0
   5   2   6   -0.22    4.97   0
   5   2   6   -0.19    4.49   0
  -6  -2  -6    1.26    4.46   0
   6   2   6    3.31    3.18   0
   6   2   6    3.40    8.63   0
  -7  -2  -6    6.92    4.29   0
   7   2   6    1.91    3.18   0
  -8  -2  -6   25.56    4.69   0
   8   2   6   28.59    5.12   0
  -9  -2  -6    9.81    4.69   0
   9   2   6    2.88    3.36   0
 -10  -2  -6    3.59    3.61   0
  10   2   6    4.65    5.49   0
 -11   3   6    0.56    5.10   0
 -11   3   6   -2.57    4.92   0
 -11   3   6    4.42    5.24   0
 -10   3   6    6.00    4.97   0
 -10   3   6    5.76    4.98   0
  -9   3   6    1.92    4.77   0
  -9   3   6    7.43    4.44   0
  -8   3   6    4.60    4.53   0
  -8   3   6    0.67    4.58   0
  -7   3   6   -2.02    5.03   0
  -7   3   6    1.11    4.51   0
  -6   3   6    9.36    4.58   0
  -6   3   6    8.63    4.51   0
  -5   3   6  250.23    6.58   0
  -5   3   6  238.86    5.20   0
  -4   3   6   75.79    5.12   0
   4  -3  -6   84.31    5.48   0
   3  -3  -6   -0.46    3.60   0
  -3   3   6   -3.86    5.05   0
   2  -3  -6    3.73    4.98   0
  -2   3   6    6.67    4.88   0
  -1   3   6  544.79    6.80   0
   1  -3  -6  585.58    7.97   0
   0   3   6   24.48    4.84   0
   0  -3  -6   20.06    3.43   0
  -1  -3  -6   26.67    4.94   0
   1   3   6   33.48    3.34   0
   2   3   6  117.28    5.21   0
  -2  -3  -6  103.49    3.94   0
   3   3   6   49.11    4.43   0
  -3  -3  -6   40.58    4.72   0
   3   3   6   48.46    3.59   0
  -4  -3  -6   42.27    3.15   0
   4   3   6   34.87    3.15   0
   4   3   6   38.99    4.84   0
  -5  -3  -6   15.67    3.31   0
   5   3   6   13.87    4.83   0
   5   3   6   23.56    4.61   0
  -6  -3  -6   16.54    4.25   0
   6   3   6   19.58    4.67   0
   6   3   6   19.61    6.77   0
  -7  -3  -6    4.90    4.54   0
   7   3   6    4.90    3.20   0
  -8  -3  -6    4.57    4.59   0
   8   3   6   -2.05    4.77   0
  -9  -3  -6   11.70    4.87   0
   9   3   6    2.05    5.08   0
 -10  -3  -6   -1.20    4.76   0
  10   3   6   -1.43    5.27   0
 -11   4   6    2.10    6.12   0
 -11   4   6    3.42    5.08   0
 -11   4   6   -2.24    4.89   0
 -11   4   6    2.54    5.21   0
 -10   4   6    2.98    4.78   0
 -10   4   6    2.35    4.87   0
  -9   4   6    2.30    4.80   0
  -9   4   6    2.73    4.58   0
  -8   4   6    9.86    4.73   0
  -8   4   6   11.96    4.46   0
  -7   4   6    5.65    4.76   0
  -7   4   6    9.57    4.66   0
  -6   4   6   37.39    4.78   0
  -6   4   6   37.56    5.13   0
  -5   4   6   58.65    4.94   0
   5  -4  -6   62.58    5.15   0
  -4   4   6    2.23    4.54   0
   4  -4  -6    8.86    4.87   0
  -3   4   6    5.04    3.36   0
   3  -4  -6    4.00    5.02   0
   2  -4  -6  728.37    8.76   0
  -2   4   6  665.90    7.41   0
  -1   4   6   98.97    4.36   0
   1  -4  -6   95.85    5.66   0
   0   4   6    4.89    4.82   0
   0  -4  -6    9.56    3.69   0
  -1  -4  -6   13.37    4.69   0
   1   4   6   18.58    4.60   0
   2   4   6  252.08    5.92   0
  -2  -4  -6  225.18    4.49   0
   2   4   6  272.47    4.70   0
  -3  -4  -6  154.75    4.08   0
   3   4   6  175.98    5.17   0
   3   4   6  163.50    5.34   0
  -4  -4  -6   30.34    4.44   0
   4   4   6   29.55    4.53   0
   4   4   6   34.09    4.94   0
  -5  -4  -6    0.08    4.32   0
   5   4   6    8.01    4.33   0
   5   4   6    5.31    4.40   0
  -6  -4  -6    6.55    3.04   0
   6   4   6    2.76    5.08   0
   6   4   6    7.05    3.15   0
  -7  -4  -6   10.63    3.16   0
   7   4   6    9.34    3.47   0
   7   4   6   10.00    8.07   0
   8   4   6   -2.77    3.40   0
  -8  -4  -6   -2.67    3.25   0
   9   4   6    2.01    3.43   0
  -9  -4  -6    1.87    3.68   0
 -11   5   6    0.44    4.89   0
 -11   5   6   -1.24    5.01   0
 -11   5   6    0.09    6.25   0
 -10   5   6   -1.16    4.37   0
 -10   5   6   -0.45    4.87   0
  -9   5   6    4.11    4.49   0
  -9   5   6    3.78    4.71   0
  -8   5   6    7.25    4.60   0
  -8   5   6    1.52    4.85   0
  -7   5   6   -1.71    4.66   0
  -7   5   6    1.92    4.35   0
  -6   5   6    3.70    4.81   0
  -6   5   6    1.31    4.91   0
   5  -5  -6   92.43    6.01   0
  -5   5   6   85.34    5.38   0
   4  -5  -6   13.07    3.82   0
  -4   5   6   14.24    3.16   0
  -3   5   6   -0.10    4.64   0
   3  -5  -6   -0.85    3.64   0
  -2   5   6   61.96    5.06   0
   2  -5  -6   63.82    5.28   0
  -1   5   6  184.59    4.75   0
   1  -5  -6  198.42    6.21   0
   0  -5  -6   59.66    5.28   0
   0   5   6   56.76    4.99   0
   1   5   6   48.40    3.56   0
  -1  -5  -6   51.65    4.95   0
   1   5   6   54.83    3.67   0
   2   5   6   25.87    4.58   0
  -2  -5  -6   33.74    4.60   0
   2   5   6   35.54    4.36   0
  -3  -5  -6    5.99    4.45   0
   3   5   6    8.25    3.12   0
   3   5   6   11.71    3.32   0
   4   5   6    3.22    3.21   0
  -4  -5  -6   -1.38    2.83   0
   4   5   6    4.19    3.87   0
  -5  -5  -6    1.51    3.09   0
   5   5   6    1.90    4.25   0
   5   5   6    5.72    4.68   0
  -6  -5  -6   -2.16    4.30   0
   6   5   6   -0.18    6.13   0
   6   5   6   12.59    4.38   0
   7   5   6   -4.84    4.88   0
  -7  -5  -6    6.53    3.14   0
   7   5   6    3.22    7.27   0
  -8  -5  -6   -1.47    4.78   0
   8   5   6    9.94    3.43   0
  -9  -5  -6   -2.05    3.31   0
   9   5   6    0.35    4.81   0
 -11   6   6   -0.46    5.03   0
 -11   6   6    0.69    5.15   0
 -11   6   6    0.23    5.01   0
 -10   6   6    0.09    4.94   0
 -10   6   6    2.36    4.82   0
 -10   6   6    0.51    4.81   0
  -9   6   6    5.73    4.92   0
  -9   6   6   -0.51    4.60   0
  -8   6   6   -0.46    4.44   0
  -8   6   6   -0.41    4.67   0
  -7   6   6    8.02    5.60   0
  -7   6   6    9.05    5.87   0
  -6   6   6   18.93    5.23   0
  -6   6   6   17.02    4.46   0
  -5   6   6    5.50    4.65   0
   5  -6  -6   -2.31    5.01   0
  -4   6   6    7.31    4.52   0
   4  -6  -6    1.91    5.33   0
  -3   6   6    9.29    4.54   0
   3  -6  -6   13.42    5.04   0
  -2   6   6  110.47    5.40   0
   2  -6  -6   99.54    4.34   0
   1  -6  -6   95.53    5.64   0
  -1   6   6   84.15    3.98   0
   0   6   6   -1.94    4.22   0
   0  -6  -6   10.49    4.97   0
   0   6   6    1.05    3.60   0
   1   6   6   19.17    4.35   0
  -1  -6  -6   21.58    3.31   0
   1   6   6   17.25    3.25   0
  -2  -6  -6   67.39    4.86   0
   2   6   6   73.49    4.92   0
   2   6   6   71.45    4.54   0
   3   6   6   45.06    4.61   0
  -3  -6  -6   38.44    3.45   0
   3   6   6   39.20    4.96   0
  -4  -6  -6    1.93    2.95   0
   4   6   6    6.05    4.27   0
   4   6   6    7.76    4.81   0
   5   6   6    5.19    5.00   0
  -5  -6  -6   -1.80    2.97   0
   5   6   6    7.24    3.16   0
  -6  -6  -6   -2.14    4.40   0
   6   6   6    1.79    4.27   0
   6   6   6   -0.89    4.94   0
  -7  -6  -6    3.87    3.12   0
   7   6   6    4.92    6.14   0
   7   6   6    3.57    3.33   0
  -8  -6  -6   -5.30    4.75   0
   8   6   6    4.59    4.82   0
 -11   7   6    2.34    6.66   0
 -11   7   6   -0.93    6.38   0
 -11   7   6    4.28    5.40   0
 -10   7   6    2.47    5.01   0
 -10   7   6    2.18    6.21   0
 -10   7   6    1.85    5.92   0
  -9   7   6   -0.04    4.65   0
  -9   7   6    3.20    4.72   0
  -9   7   6    1.78    4.62   0
  -8   7   6    1.31    6.06   0
  -8   7   6   -0.17    5.45   0
  -8   7   6    3.21    3.04   0
  -7   7   6    3.33    5.03   0
  -7   7   6   -2.96    4.40   0
   6  -7  -6   25.25    5.25   0
  -6   7   6   20.02    4.58   0
   5  -7  -6   43.84    5.84   0
  -5   7   6   33.42    4.75   0
  -4   7   6    5.69    4.32   0
   4  -7  -6    5.94    5.33   0
   3  -7  -6    6.11    5.08   0
  -3   7   6    2.88    3.21   0
  -2   7   6   42.50    4.24   0
   2  -7  -6   41.48    3.90   0
  -2   7   6   41.50    4.58   0
  -1   7   6   -1.34    3.87   0
   1  -7  -6    8.10    4.73   0
  -1   7   6    4.49    4.31   0
   0   7   6    5.00    2.94   0
   0  -7  -6    4.27    5.09   0
   0   7   6    6.28    4.69   0
  -1  -7  -6   35.42    4.89   0
   1   7   6   57.64    4.51   0
   1   7   6   46.54    4.64   0
  -2  -7  -6   25.80    4.62   0
   2   7   6   26.06    3.24   0
   2   7   6   20.64    3.10   0
  -3  -7  -6    4.10    3.22   0
   3   7   6   12.85    4.48   0
   3   7   6    3.64    3.10   0
  -4  -7  -6   -1.25    3.21   0
   4   7   6    2.80    4.50   0
   4   7   6    1.38    3.13   0
  -5  -7  -6    5.08    4.31   0
   5   7   6   12.29    4.27   0
   5   7   6    5.38    4.97   0
  -6  -7  -6   -1.42    3.03   0
   6   7   6    6.56    4.31   0
   6   7   6    1.59    5.17   0
   7   7   6    6.79    7.34   0
  -7  -7  -6    5.64    4.47   0
   7   7   6   -1.71    3.22   0
   8   7   6    1.00    3.19   0
  -8  -7  -6    1.84    3.54   0
 -10   8   6    2.65    6.42   0
 -10   8   6   -1.29    7.19   0
 -10   8   6    5.42    4.97   0
  -9   8   6    0.21    5.74   0
  -9   8   6    1.45    6.32   0
  -9   8   6    4.32    4.62   0
  -8   8   6   -0.18    4.62   0
  -8   8   6    1.45    4.44   0
  -8   8   6    1.17    4.92   0
  -7   8   6    9.00    4.37   0
  -7   8   6    4.06    5.36   0
  -7   8   6    7.76    4.90   0
   6  -8  -6    0.73    6.55   0
  -6   8   6   -0.39    2.91   0
  -6   8   6    5.38    5.16   0
  -5   8   6    3.91    2.95   0
   5  -8  -6    5.57    5.35   0
  -5   8   6    1.58    4.54   0
  -4   8   6   11.13    3.95   0
   4  -8  -6   -0.08    5.47   0
  -4   8   6   -4.50    4.47   0
   3  -8  -6   22.83    5.76   0
  -3   8   6   18.25    4.65   0
  -3   8   6   22.18    4.09   0
  -2   8   6   57.98    4.42   0
   2  -8  -6   51.43    4.38   0
  -2   8   6   60.82    4.91   0
  -1   8   6    6.66    4.06   0
   1  -8  -6    9.99    3.36   0
  -1   8   6   10.87    4.36   0
   0   8   6   16.71    4.29   0
   0  -8  -6   13.73    4.94   0
   0   8   6   22.86    4.49   0
  -1  -8  -6   68.20    3.85   0
   1   8   6   70.61    3.66   0
   1   8   6   79.88    4.74   0
   2   8   6   39.54    3.41   0
  -2  -8  -6   35.63    4.58   0
   2   8   6   33.92    3.54   0
  -3  -8  -6   22.52    3.30   0
   3   8   6   20.60    3.18   0
   3   8   6   25.20    4.93   0
  -4  -8  -6    1.31    4.41   0
   4   8   6    3.65    3.06   0
   4   8   6    0.07    4.74   0
  -5  -8  -6    1.44    4.40   0
   5   8   6   -4.51    3.07   0
   5   8   6    8.81    5.05   0
  -6  -8  -6   -4.66    4.64   0
   6   8   6   -4.00    3.15   0
   6   8   6    9.83    5.45   0
  -7  -8  -6   -1.72    3.26   0
   7   8   6    1.81    2.94   0
   7   8   6    1.69    6.44   0
 -10   9   6    1.39    5.10   0
  -9   9   6    1.22    7.86   0
  -9   9   6    1.68    7.95   0
  -9   9   6    4.33    4.91   0
  -8   9   6    9.57    4.43   0
  -8   9   6   -1.62    6.24   0
  -8   9   6    1.12    5.90   0
  -7   9   6   -1.71    3.12   0
  -7   9   6    5.07    6.36   0
  -7   9   6    3.13    4.64   0
  -6   9   6    5.92    4.25   0
   6  -9  -6    3.02    5.93   0
  -6   9   6    1.84    5.30   0
   5  -9  -6   -3.44    7.36   0
  -5   9   6    2.89    4.40   0
  -5   9   6    0.27    4.80   0
  -4   9   6    1.72    2.94   0
   4  -9  -6    1.92    5.34   0
  -4   9   6    6.06    4.50   0
  -3   9   6    4.91    3.96   0
   3  -9  -6   -2.45    5.39   0
  -3   9   6    9.63    4.51   0
   2  -9  -6    4.02    5.24   0
  -2   9   6    6.51    4.60   0
  -2   9   6   11.09    2.87   0
   1  -9  -6    5.64    5.04   0
  -1   9   6   -3.99    4.71   0
  -1   9   6    1.91    4.14   0
   0  -9  -6   -5.93    4.67   0
   0   9   6    6.18    4.30   0
   0   9   6    3.59    2.94   0
  -1  -9  -6   20.47    3.54   0
   1   9   6   29.13    3.41   0
   1   9   6   17.95    3.21   0
  -2  -9  -6    6.91    3.46   0
   2   9   6    3.70    4.67   0
   2   9   6    8.71    4.43   0
  -3  -9  -6    6.08    4.70   0
   3   9   6   -0.34    3.12   0
   3   9   6    2.78    3.27   0
  -4  -9  -6    8.85    4.51   0
   4   9   6    7.99    4.35   0
   4   9   6    5.88    4.99   0
  -5  -9  -6    4.06    4.78   0
   5   9   6    4.85    4.61   0
   5   9   6    9.62    5.29   0
  -6  -9  -6    5.97    4.81   0
   6   9   6    0.04    5.78   0
   6   9   6   -1.75    3.36   0
  -9  10   6    2.51    3.53   0
  -8  10   6    0.52    8.24   0
  -8  10   6    2.24    7.71   0
  -8  10   6    2.85    3.61   0
  -7  10   6    3.36    6.70   0
  -7  10   6   -2.08    6.12   0
  -7  10   6    5.14    3.23   0
  -6  10   6    2.99    5.72   0
   6 -10  -6    3.33    5.70   0
  -6  10   6   -1.93    4.20   0
   5 -10  -6   -1.12    5.80   0
  -5  10   6    6.68    5.42   0
  -5  10   6   -4.39    4.01   0
   4 -10  -6    7.94    5.60   0
  -4  10   6    5.34    4.62   0
  -4  10   6    5.97    4.09   0
  -3  10   6   30.14    4.70   0
   3 -10  -6   27.87    5.94   0
  -3  10   6   35.65    4.22   0
  -2  10   6    7.63    4.23   0
   2 -10  -6   10.72    5.37   0
  -2  10   6    6.26    4.15   0
  -1  10   6    0.59    2.95   0
   1 -10  -6    4.71    3.66   0
  -1  10   6    4.00    2.96   0
   0  10   6    4.25    3.05   0
   0  10   6    6.22    3.13   0
   0 -10  -6   -1.78    5.05   0
   1  10   6    4.25    4.39   0
   1  10   6    6.10    3.25   0
  -1 -10  -6   13.07    4.60   0
  -2 -10  -6   -2.57    4.76   0
   2  10   6    8.37    3.14   0
   2  10   6    4.70    3.19   0
  -3 -10  -6    3.93    4.70   0
   3  10   6   10.09    4.51   0
   3  10   6    0.60    4.68   0
  -4 -10  -6    1.64    3.36   0
   4  10   6    0.95    4.55   0
   4  10   6    4.09    3.69   0
  -5 -10  -6    5.30    5.09   0
   5  10   6    2.16    3.38   0
   5  10   6   -0.83    5.60   0
  -8  11   6    4.18    5.07   0
  -7  11   6    1.87    7.97   0
  -7  11   6   -0.81    6.89   0
  -7  11   6    4.12    4.73   0
  -6  11   6    2.23    5.92   0
   6 -11  -6    2.19    7.57   0
  -6  11   6   -1.89    4.26   0
  -5  11   6    3.42    5.52   0
   5 -11  -6    3.08    7.75   0
  -5  11   6    5.64    4.32   0
  -4  11   6    4.28    4.52   0
   4 -11  -6    1.96    5.97   0
  -4  11   6    1.68    4.41   0
   3 -11  -6    6.13    5.88   0
  -3  11   6    3.88    4.14   0
  -3  11   6   -1.85    4.83   0
  -2  11   6    0.52    4.14   0
  -2  11   6    0.12    4.64   0
   2 -11  -6    5.55    5.63   0
   1 -11  -6   -0.18    5.27   0
  -1  11   6    2.14    3.30   0
  -1  11   6   -1.37    3.19   0
   0  11   6   -1.12    4.59   0
   0 -11  -6    6.87    4.78   0
   0  11   6    6.31    4.51   0
  -1 -11  -6    9.38    5.06   0
   1  11   6    8.70    2.98   0
   1  11   6   -0.73    4.30   0
  -2 -11  -6    0.00    4.85   0
   2  11   6    3.55    4.59   0
   2  11   6   -3.72    4.56   0
   3  11   6    0.88    5.01   0
  -3 -11  -6    8.99    4.98   0
   3  11   6    6.04    4.82   0
  -4 -11  -6    8.58    4.95   0
   4  11   6    6.69    4.72   0
   4  11   6    3.38    5.51   0
  -7  12   6    1.68    9.00   0
  -7  12   6    1.07    8.29   0
  -7  12   6    4.39    4.76   0
  -6  12   6   -1.27    6.17   0
   6 -12  -6    4.11    7.94   0
  -6  12   6    3.77    3.18   0
   5 -12  -6    0.86    6.44   0
  -5  12   6   -3.34    5.72   0
  -5  12   6   -3.02    4.59   0
   4 -12  -6    4.14    6.45   0
  -4  12   6    5.05    4.63   0
  -4  12   6    1.92    3.12   0
   3 -12  -6    5.49    6.01   0
  -3  12   6    4.23    4.79   0
  -3  12   6    5.97    4.40   0
  -2  12   6    0.52    3.04   0
  -2  12   6    2.73    3.37   0
   2 -12  -6    4.95    5.43   0
  -1  12   6    1.06    4.67   0
   1 -12  -6   -6.69    5.17   0
  -1  12   6    8.15    4.57   0
   0  12   6    0.70    4.80   0
   0  12   6    4.24    4.75   0
   0 -12  -6   -1.51    4.03   0
   1  12   6    2.09    3.37   0
   1  12   6   -0.92    3.32   0
  -1 -12  -6    3.81    5.23   0
   2  12   6    0.83    4.68   0
  -2 -12  -6    4.04    5.58   0
   2  12   6    1.22    3.51   0
   5 -13  -6    2.81    7.01   0
  -5  13   6    1.57    3.44   0
  -5  13   6    1.65    5.00   0
  -4  13   6    1.34    4.96   0
   4 -13  -6   -2.05    6.74   0
  -4  13   6    6.15    4.66   0
   3 -13  -6    0.94    6.24   0
  -3  13   6   -1.39    4.94   0
  -3  13   6    1.19    3.33   0
   2 -13  -6    7.63    5.97   0
  -2  13   6    3.37    5.00   0
  -2  13   6   -2.96    3.00   0
  -1  13   6    0.52    5.08   0
   1 -13  -6   -2.72    5.78   0
  -1  13   6   -3.87    3.41   0
   0  13   6    0.96    3.43   0
   0  13   6    4.01    3.46   0
  -2  15  -7   10.58    4.76   0
   2 -15   7    1.40    7.12   0
   2 -15   7    2.41    5.62   0
  -3  15  -7    5.06    4.85   0
   3 -15   7    1.17    7.68   0
   3 -15   7   -0.45    8.32   0
  -4  15  -7    3.59    4.99   0
   1  14  -7    6.98    3.52   0
  -1 -14   7    2.23    5.45   0
   0  14  -7   -0.22    4.87   0
   0 -14   7    0.54    5.08   0
   0 -14   7    7.30    5.21   0
   1 -14   7   -0.67    5.23   0
  -1  14  -7    6.19    4.57   0
   1 -14   7    0.11    5.03   0
   2 -14   7   -1.50    5.20   0
  -2  14  -7   -4.75    3.35   0
   2 -14   7    2.24    5.15   0
   3 -14   7    5.05    7.87   0
   3 -14   7    2.42    8.46   0
  -3  14  -7   -0.07    3.33   0
  -4  14  -7   -2.06    4.72   0
  -5  14  -7    4.09    5.00   0
  -6  14  -7    0.43    3.64   0
  -3 -13   7    7.72    3.54   0
   3  13  -7    1.08    4.87   0
   3  13  -7    2.09    5.17   0
  -3 -13   7    6.56    5.18   0
  -2 -13   7    0.77    4.80   0
  -2 -13   7    5.54    5.02   0
   2  13  -7    3.68    3.26   0
   2  13  -7   -0.82    3.61   0
  -1 -13   7    2.12    3.50   0
   1  13  -7    1.48    4.83   0
   1  13  -7    5.45    3.44   0
  -1 -13   7    4.98    5.12   0
   0 -13   7   15.59    4.35   0
   0 -13   7    2.49    5.04   0
   0  13  -7    5.77    4.61   0
   1 -13   7   16.54    4.56   0
   1 -13   7   12.12    4.90   0
  -1  13  -7    9.23    4.50   0
   1 -13   7   17.12    4.97   0
   2 -13   7    1.71    4.95   0
   2 -13   7    5.41    3.15   0
   2 -13   7    6.32    5.90   0
  -2  13  -7   10.74    3.29   0
   3 -13   7    3.42    6.50   0
   3 -13   7    0.40    6.79   0
  -3  13  -7    3.88    3.09   0
  -4  13  -7    6.56    4.56   0
  -5  13  -7   15.64    4.54   0
  -6  13  -7    6.46    4.70   0
  -7  13  -7    5.53    5.08   0
  -8  13  -7    2.25    3.71   0
   5  12  -7    1.33    3.59   0
  -4 -12   7   -2.75    3.53   0
   4  12  -7    6.29    4.88   0
   4  12  -7    5.00    3.51   0
  -4 -12   7    9.79    5.06   0
  -3 -12   7    5.92    3.46   0
   3  12  -7   -0.40    4.57   0
   3  12  -7    3.23    3.59   0
  -3 -12   7    5.22    3.64   0
  -2 -12   7   -6.49    4.66   0
   2  12  -7    1.31    4.37   0
  -2 -12   7   10.91    4.95   0
   2  12  -7    2.49    4.72   0
  -1 -12   7   -7.59    4.47   0
   1  12  -7    5.51    4.69   0
   1  12  -7    7.66    4.61   0
  -1 -12   7   12.75    4.89   0
   0 -12   7   11.63    4.41   0
   0  12  -7   -1.10    3.03   0
   0 -12   7   -0.70    5.08   0
   1 -12   7   -1.20    3.13   0
  -1  12  -7   -2.58    2.99   0
   1 -12   7   -0.15    4.55   0
   1 -12   7    8.88    5.05   0
   2 -12   7    3.43    4.49   0
   2 -12   7    4.88    4.89   0
  -2  12  -7    6.91    4.30   0
   2 -12   7    5.74    4.94   0
   3 -12   7    7.59    3.34   0
   3 -12   7    4.84    6.31   0
   3 -12   7    5.33    6.43   0
  -3  12  -7    3.22    4.45   0
  -4  12  -7   11.25    3.33   0
  -5  12  -7    2.77    3.44   0
  -6  12  -7    3.63    3.11   0
  -7  12  -7    1.63    4.81   0
  -8  12  -7    3.91    5.03   0
  -9  12  -7    0.66    5.48   0
   6  11  -7    2.90    3.47   0
  -6 -11   7    6.26    3.69   0
  -6 -11   7   -2.90    5.15   0
   5  11  -7   10.79    5.26   0
   5  11  -7    7.97    3.55   0
  -5 -11   7    5.58    4.94   0
  -5 -11   7   13.01    4.83   0
   4  11  -7    8.17    4.65   0
   4  11  -7    0.80    5.09   0
  -4 -11   7   10.77    4.88   0
  -4 -11   7    4.82    3.12   0
   3  11  -7    2.47    4.47   0
   3  11  -7    2.56    4.74   0
  -3 -11   7    8.45    4.70   0
  -3 -11   7    4.38    4.86   0
   2  11  -7    5.96    3.53   0
  -2 -11   7    0.98    2.98   0
   2  11  -7    2.91    4.46   0
  -2 -11   7   -3.84    5.04   0
   1  11  -7   16.78    4.56   0
   1  11  -7   16.91    3.30   0
  -1 -11   7   12.78    3.27   0
  -1 -11   7   13.36    3.02   0
   0  11  -7   67.83    4.93   0
   0 -11   7   60.61    5.25   0
   0 -11   7   52.96    3.57   0
   1 -11   7   49.45    5.04   0
  -1  11  -7   50.49    4.71   0
   1 -11   7   56.18    5.08   0
   1 -11   7   43.18    3.50   0
   2 -11   7    4.63    3.06   0
   2 -11   7    5.87    4.82   0
  -2  11  -7    6.86    3.14   0
   2 -11   7    4.23    4.78   0
   3 -11   7   -0.04    5.92   0
   3 -11   7    4.98    4.69   0
   3 -11   7    1.98    4.76   0
  -3  11  -7    6.26    3.13   0
   4 -11   7   13.93    3.44   0
  -4  11  -7   24.38    4.63   0
  -5  11  -7    1.29    3.10   0
  -6  11  -7   -1.02    3.18   0
  -7  11  -7    2.18    3.26   0
  -8  11  -7   -1.32    3.42   0
  -9  11  -7   -1.04    5.17   0
   7  10  -7    4.56    5.06   0
   6  10  -7   -0.33    4.80   0
  -6 -10   7   -5.08    5.01   0
  -6 -10   7   -2.16    5.24   0
   5  10  -7   11.94    4.61   0
   5  10  -7    6.41    5.06   0
  -5 -10   7   -0.11    4.61   0
  -5 -10   7    0.21    4.85   0
   4  10  -7    3.95    4.29   0
   4  10  -7    7.03    3.58   0
  -4 -10   7   -0.23    3.21   0
  -4 -10   7    9.20    4.44   0
   3  10  -7   17.27    4.71   0
  -3 -10   7   22.41    4.87   0
   3  10  -7   16.07    3.52   0
  -3 -10   7   19.14    4.44   0
   2  10  -7    5.06    4.56   0
  -2 -10   7    8.14    4.62   0
   2  10  -7    6.98    4.65   0
  -2 -10   7    4.29    4.60   0
   1  10  -7   30.83    3.40   0
   1  10  -7   36.60    3.31   0
  -1 -10   7   33.84    4.78   0
  -1 -10   7   30.56    3.25   0
   0  10  -7   -1.78    3.97   0
   0 -10   7   -2.79    3.15   0
   0 -10   7    5.74    4.02   0
   1 -10   7    6.96    4.59   0
  -1  10  -7    9.47    3.99   0
   1 -10   7    1.67    4.72   0
   1 -10   7    5.56    3.02   0
   2 -10   7    4.41    5.55   0
   2 -10   7   10.69    4.23   0
  -2  10  -7    4.90    3.01   0
   2 -10   7    4.89    4.47   0
   3 -10   7   46.49    4.69   0
  -3  10  -7   44.99    3.34   0
   3 -10   7   44.59    6.91   0
   3 -10   7   45.46    6.70   0
   4 -10   7   78.34    3.76   0
  -4  10  -7   82.61    4.71   0
  -5  10  -7   -0.00    4.40   0
  -6  10  -7    6.24    4.61   0
  -7  10  -7    0.49    3.44   0
  -8  10  -7   11.48    4.82   0
  -9  10  -7    0.38    5.88   0
 -10  10  -7   -0.76    5.35   0
   7   9  -7    2.87    3.37   0
  -7  -9   7    7.17    4.91   0
  -7  -9   7    1.59    5.25   0
   6   9  -7    5.72    3.33   0
  -6  -9   7    5.50    3.33   0
  -6  -9   7    5.33    3.57   0
   5   9  -7   14.53    3.28   0
  -5  -9   7   17.00    4.72   0
  -5  -9   7   16.24    4.68   0
   4   9  -7    1.27    4.72   0
   4   9  -7   12.45    3.28   0
  -4  -9   7    8.19    4.67   0
  -4  -9   7   16.02    4.77   0
   3   9  -7   42.97    4.77   0
   3   9  -7   40.07    4.70   0
  -3  -9   7   43.18    4.95   0
  -3  -9   7   43.16    4.47   0
   2   9  -7   22.78    4.65   0
  -2  -9   7   23.55    4.54   0
   2   9  -7   22.43    3.17   0
  -2  -9   7   19.67    3.22   0
   1   9  -7   70.81    4.60   0
  -1  -9   7   61.04    4.85   0
   1   9  -7   64.48    4.61   0
  -1  -9   7   63.97    3.46   0
   0  -9   7  228.12    6.48   0
   0   9  -7  208.46    4.24   0
   0  -9   7  210.56    4.31   0
   1  -9   7   24.60    4.85   0
  -1   9  -7   24.30    3.25   0
   1  -9   7   26.01    4.87   0
   1  -9   7   32.34    4.77   0
   2  -9   7    0.54    4.36   0
  -2   9  -7    0.29    4.07   0
   2  -9   7    0.74    4.26   0
   2  -9   7    2.05    4.43   0
   3  -9   7    3.99    6.20   0
   3  -9   7   -5.17    4.54   0
  -3   9  -7   -0.31    4.34   0
   3  -9   7    1.60    5.91   0
   4  -9   7   50.33    3.48   0
  -4   9  -7   58.37    4.36   0
   5  -9   7   24.06    4.79   0
  -5   9  -7   18.33    4.31   0
  -6   9  -7    3.31    3.09   0
  -7   9  -7    7.24    4.46   0
  -8   9  -7    0.45    4.43   0
  -9   9  -7    2.24    4.57   0
   8   8  -7   -3.13    4.71   0
  -8  -8   7    0.73    4.76   0
  -8  -8   7    0.76    5.36   0
   7   8  -7    2.65    3.37   0
  -7  -8   7   -9.20    4.58   0
  -7  -8   7    6.22    4.99   0
   6   8  -7    1.21    4.41   0
  -6  -8   7    1.26    3.59   0
  -6  -8   7   -1.92    3.13   0
   5   8  -7    1.61    3.30   0
  -5  -8   7   -5.15    4.45   0
  -5  -8   7    0.88    4.51   0
   4   8  -7   19.52    4.37   0
  -4  -8   7   14.54    3.29   0
   4   8  -7   17.10    4.42   0
  -4  -8   7   15.48    4.39   0
   3   8  -7   -7.17    4.47   0
  -3  -8   7   12.75    4.61   0
   3   8  -7    7.21    3.35   0
  -3  -8   7    9.97    4.40   0
   2   8  -7   96.06    3.75   0
  -2  -8   7   94.92    5.03   0
   2   8  -7   91.10    3.87   0
  -2  -8   7   91.57    4.95   0
   1   8  -7    6.34    4.20   0
   1   8  -7   13.51    3.04   0
  -1  -8   7    2.97    4.40   0
  -1  -8   7   10.36    3.08   0
   0  -8   7    9.76    3.14   0
   0  -8   7   14.02    4.39   0
   0   8  -7   19.03    3.00   0
   1  -8   7   13.03    4.78   0
  -1   8  -7   15.55    3.13   0
   1  -8   7   14.00    4.77   0
   1  -8   7   13.64    3.11   0
   2  -8   7   94.86    5.61   0
   2  -8   7  103.37    6.44   0
  -2   8  -7   99.01    4.86   0
   2  -8   7   97.66    3.94   0
  -3   8  -7  181.47    4.27   0
   3  -8   7  180.12    6.95   0
   3  -8   7  170.26    7.31   0
   3  -8   7  190.08    5.50   0
   4  -8   7   36.86    4.52   0
  -4   8  -7   44.38    3.35   0
   5  -8   7    4.70    3.60   0
  -5   8  -7    9.32    4.62   0
  -6   8  -7   12.21    4.57   0
  -7   8  -7    4.84    4.76   0
  -8   8  -7   15.71    5.67   0
  -9  -7   7    3.14    3.49   0
  -9  -7   7    2.99    5.48   0
   8   7  -7    3.22    3.23   0
  -8  -7   7   -5.06    4.57   0
  -8  -7   7    4.22    5.10   0
  -7  -7   7    5.34    4.43   0
   7   7  -7    5.16    4.23   0
  -7  -7   7    3.89    3.39   0
   6   7  -7   14.80    3.05   0
  -6  -7   7   10.63    3.01   0
  -6  -7   7   10.36    4.76   0
   5   7  -7   39.45    4.43   0
  -5  -7   7   31.14    4.79   0
  -5  -7   7   27.29    3.24   0
   4   7  -7   61.71    3.37   0
  -4  -7   7   64.53    4.89   0
  -4  -7   7   59.86    3.50   0
   4   7  -7   67.83    5.07   0
   3   7  -7   21.27    4.57   0
   3   7  -7   27.02    3.24   0
  -3  -7   7   26.33    4.51   0
  -3  -7   7   23.92    4.66   0
   2   7  -7   21.16    3.22   0
  -2  -7   7   24.66    4.51   0
   2   7  -7   22.77    3.35   0
  -2  -7   7   12.13    3.12   0
   1   7  -7  525.08    6.31   0
  -1  -7   7  570.73    6.79   0
  -1  -7   7  568.13    7.43   0
   1   7  -7  547.96    5.79   0
   0  -7   7  458.74    6.14   0
   0  -7   7  485.23    7.44   0
   0   7  -7  435.78    5.31   0
   0  -7   7  467.78    7.26   0
   1  -7   7   10.10    4.50   0
   1  -7   7   11.19    4.39   0
  -1   7  -7    9.93    2.94   0
   1  -7   7    8.11    4.23   0
  -2   7  -7   11.33    4.50   0
   2  -7   7    4.76    4.58   0
   2  -7   7    7.67    3.33   0
   2  -7   7    7.59    4.67   0
   3  -7   7   34.45    6.82   0
   3  -7   7   37.84    6.02   0
  -3   7  -7   37.95    3.70   0
   3  -7   7   38.40    5.21   0
   4  -7   7   97.44   11.26   0
   4  -7   7  106.37   10.32   0
  -4   7  -7  101.99    4.97   0
   4  -7   7  100.07    5.19   0
   5  -7   7   21.10    4.76   0
  -5   7  -7   19.72    4.55   0
  -6   7  -7   33.94    4.94   0
  -7   7  -7    3.48    4.23   0
  -9  -6   7    4.65    3.50   0
  -9  -6   7    1.40    5.09   0
   8   6  -7   -3.15    4.59   0
  -8  -6   7    3.13    4.57   0
  -8  -6   7   -2.41    4.99   0
  -7  -6   7    3.01    4.41   0
   7   6  -7   -1.18    3.08   0
  -7  -6   7    6.08    4.63   0
   6   6  -7    4.62    3.00   0
  -6  -6   7    2.79    3.08   0
  -6  -6   7   -0.58    4.63   0
   5   6  -7   -0.74    4.05   0
  -5  -6   7    3.29    4.46   0
  -5  -6   7    2.10    4.14   0
   4   6  -7   14.66    4.39   0
  -4  -6   7   24.01    4.57   0
  -4  -6   7   22.75    4.53   0
   3   6  -7    6.10    3.08   0
  -3  -6   7    9.60    3.07   0
   3   6  -7    1.55    3.17   0
  -3  -6   7    5.41    3.20   0
   2   6  -7  198.35    4.58   0
   2   6  -7  204.00    4.45   0
  -2  -6   7  204.15    5.84   0
  -2  -6   7  193.43    5.39   0
  -1  -6   7  206.63    5.79   0
   1   6  -7  208.92    5.29   0
  -1  -6   7  197.28    4.28   0
   0  -6   7   12.50    4.66   0
   0   6  -7   16.49    3.11   0
   0  -6   7   13.29    4.51   0
   0  -6   7    9.29    3.08   0
   1  -6   7   22.47    4.47   0
   1  -6   7   22.67    4.40   0
  -1   6  -7   20.95    3.36   0
   1  -6   7   15.05    4.62   0
   2  -6   7  176.36    6.46   0
   2  -6   7  191.75    6.18   0
  -2   6  -7  186.01    4.62   0
   2  -6   7  190.20    5.86   0
   3  -6   7  459.69    9.76   0
   3  -6   7  413.33   10.53   0
   3  -6   7  427.61    7.01   0
  -3   6  -7  441.17    6.78   0
   4  -6   7  126.44    9.22   0
   4  -6   7  137.34    8.28   0
  -4   6  -7  143.93    5.34   0
   4  -6   7  135.30    5.87   0
   5  -6   7    0.73    8.02   0
   5  -6   7    0.70    8.34   0
   5  -6   7    4.91    4.89   0
  -5   6  -7    4.48    4.58   0
  -6   6  -7   30.95    5.50   0
  -7   6  -7   35.35   11.40   0
  -8   6  -7   10.28    8.86   0
  -9   6  -7    0.36    8.71   0
  -9   6  -7    1.55    8.51   0
 -10   6  -7    0.05   10.28   0
 -10   6  -7    1.24   10.20   0
 -10  -5   7    6.48    5.09   0
 -10  -5   7    4.36    3.67   0
 -10  -5   7    4.49    5.24   0
  -9  -5   7    0.69    3.36   0
  -9  -5   7    0.13    4.90   0
  -8  -5   7    1.99    3.33   0
  -8  -5   7    5.96    5.03   0
   7   5  -7    5.34    4.48   0
  -7  -5   7    3.65    3.13   0
  -7  -5   7   -0.09    4.41   0
   6   5  -7   89.05    4.55   0
  -6  -5   7   77.82    3.79   0
  -6  -5   7   90.95    3.63   0
   5   5  -7  111.81    3.65   0
  -5  -5   7  107.70    3.72   0
  -5  -5   7  111.43    5.05   0
   4   5  -7  104.43    3.70   0
  -4  -5   7  100.23    3.67   0
  -4  -5   7  117.04    4.93   0
   3   5  -7    4.98    4.06   0
  -3  -5   7    6.22    4.58   0
  -3  -5   7   -0.14    2.86   0
  -2  -5   7  113.04    5.05   0
   2   5  -7  126.22    5.04   0
  -2  -5   7  112.23    3.93   0
  -1  -5   7  413.79    6.82   0
   1   5  -7  405.16    5.47   0
  -1  -5   7  422.78    6.20   0
  -1  -5   7  432.53    6.90   0
   0  -5   7  265.59    6.54   0
   0  -5   7  270.30    5.60   0
   0   5  -7  269.95    5.73   0
   0  -5   7  263.31    5.75   0
   1  -5   7   -2.73    4.78   0
   1  -5   7    1.31    4.30   0
  -1   5  -7    0.53    4.58   0
   1  -5   7    3.57    4.36   0
   2  -5   7   40.97    4.90   0
  -2   5  -7   38.73    3.74   0
   2  -5   7   36.92    5.14   0
   2  -5   7   38.35    5.21   0
  -3   5  -7  250.55    6.92   0
   3  -5   7  215.96    7.47   0
  -3   5  -7  238.76    6.00   0
   3  -5   7  243.54    6.23   0
   4  -5   7   22.81    6.80   0
   4  -5   7   22.52    4.69   0
  -4   5  -7   24.07    4.91   0
  -4   5  -7   26.56    4.16   0
   5  -5   7    9.93    6.16   0
   5  -5   7   11.89    4.82   0
  -5   5  -7   10.60    5.45   0
  -5   5  -7   13.56    4.46   0
   6  -5   7   10.35    5.75   0
  -6   5  -7    9.06    5.43   0
  -7   5  -7    2.17    5.42   0
   7  -5   7    4.50    5.67   0
   8  -5   7    1.49    5.84   0
  -8   5  -7    0.35    5.42   0
   9  -5   7    2.99    5.97   0
  -9   5  -7    0.24    4.74   0
  10  -5   7    0.79    5.31   0
 -10   5  -7    0.00    6.21   0
 -11   5  -7    1.46    6.34   0
 -10  -4   7    2.47    5.12   0
 -10  -4   7    4.10    5.10   0
 -10  -4   7    1.48    5.41   0
  -9  -4   7    1.53    4.69   0
  -9  -4   7   -1.00    6.21   0
  -9  -4   7   -1.32    3.27   0
  -8  -4   7    3.93    4.89   0
  -8  -4   7   -3.04    3.04   0
  -7  -4   7    4.35    4.43   0
  -7  -4   7    4.20    4.45   0
   6   4  -7   14.73    3.13   0
  -6  -4   7    9.93    2.98   0
  -6  -4   7   15.87    4.63   0
   5   4  -7    5.78    2.99   0
  -5  -4   7    2.47    4.21   0
  -5  -4   7    5.09    4.21   0
  -4  -4   7   11.70    4.38   0
  -4  -4   7   17.44    4.93   0
  -3  -4   7  133.75    5.02   0
  -3  -4   7  135.82    5.26   0
  -2  -4   7  299.84    6.30   0
  -2  -4   7  294.66    5.38   0
  -2  -4   7  294.36    6.31   0
  -1  -4   7  308.88    6.50   0
  -1  -4   7  312.33    5.81   0
  -1  -4   7  317.97    5.65   0
   0  -4   7  111.57    5.53   0
   0  -4   7  111.26    5.58   0
   0   4  -7  113.77    4.97   0
   0  -4   7  113.78    5.03   0
  -1   4  -7  316.30    6.33   0
   1  -4   7  320.47    7.48   0
   1  -4   7  339.76    6.59   0
  -2   4  -7 1271.40   11.85   0
  -2   4  -7 1256.99   10.49   0
   2  -4   7 1256.78   10.11   0
   2  -4   7 1116.90   11.96   0
  -3   4  -7  867.34   10.27   0
  -3   4  -7  853.73    9.18   0
   3  -4   7  757.13   10.61   0
   3  -4   7  895.86    9.76   0
  -4   4  -7   33.52    4.76   0
   4  -4   7   37.43    4.90   0
   4  -4   7   32.21    6.38   0
  -5   4  -7    9.03    5.51   0
   5  -4   7    6.58    4.95   0
   5  -4   7    7.82    4.71   0
   6  -4   7   66.51    6.36   0
  -6   4  -7   61.88    5.10   0
   7  -4   7    8.75    5.43   0
  -7   4  -7   10.55    5.25   0
   8  -4   7    3.69    4.70   0
  -8   4  -7    5.72    5.45   0
   9  -4   7    6.41    5.56   0
  -9   4  -7    2.52    5.44   0
  10  -4   7    5.09    4.95   0
 -10   4  -7   -0.84    5.69   0
  11  -4   7    3.23    6.49   0
 -11   4  -7   -1.41    4.67   0
 -10  -3   7    9.29    4.98   0
 -10  -3   7    4.70    3.69   0
 -10  -3   7    5.74    5.26   0
  -9  -3   7   -1.03    4.77   0
  -9  -3   7    5.71    4.54   0
  -9  -3   7    0.22    5.67   0
  -8  -3   7   15.07    4.58   0
  -8  -3   7   16.20    4.97   0
  -8  -3   7   12.51    4.84   0
  -7  -3   7    8.61    4.44   0
  -7  -3   7   11.90    3.09   0
  -7  -3   7   10.69    4.46   0
  -6  -3   7  124.49    4.14   0
  -6  -3   7  116.33    3.78   0
  -6  -3   7  122.19    5.46   0
  -5  -3   7  114.09    4.83   0
  -5  -3   7   97.84    4.93   0
  -5  -3   7   93.23    3.53   0
  -4  -3   7   71.49    4.67   0
  -4  -3   7   78.74    4.94   0
  -4  -3   7   76.94    3.48   0
  -3  -3   7   11.55    4.19   0
  -3  -3   7    9.44    3.38   0
  -3  -3   7   13.58    2.76   0
  -2  -3   7 1025.23    8.77   0
  -2  -3   7  983.81    8.60   0
  -2  -3   7  983.80    9.00   0
  -1  -3   7 1071.60    8.95   0
  -1  -3   7 1081.23    8.53   0
  -1  -3   7 1068.56    9.64   0
   0  -3   7    5.26    3.18   0
   0   3  -7    5.63    3.35   0
   0  -3   7    4.34    3.40   0
   1  -3   7   10.83    4.79   0
   1  -3   7   14.06    5.03   0
  -1   3  -7   14.84    4.58   0
  -2   3  -7  152.18    5.75   0
   2  -3   7  129.03    6.16   0
   2  -3   7  149.59    5.78   0
  -3   3  -7  341.01    7.04   0
   3  -3   7  292.59    7.20   0
   3  -3   7  348.53    7.53   0
   4  -3   7   26.24    4.84   0
   4  -3   7   25.13    4.82   0
  -4   3  -7   26.23    4.61   0
   5  -3   7   33.95    6.35   0
   5  -3   7   35.87    5.23   0
  -5   3  -7   29.67    4.77   0
   6  -3   7   37.24    4.88   0
  -6   3  -7   38.37    4.92   0
   7  -3   7    4.52    4.76   0
  -7   3  -7    2.01    4.75   0
   8  -3   7    4.52    4.77   0
  -8   3  -7    3.75    4.48   0
   9  -3   7    7.53    5.20   0
  -9   3  -7    6.10    4.71   0
  10  -3   7    2.91    5.42   0
 -10   3  -7    0.74    4.86   0
  11  -3   7    1.83    5.71   0
 -11   3  -7    1.74    4.98   0
 -11  -2   7    1.71    3.78   0
 -11  -2   7    2.22    5.47   0
 -11  -2   7   -1.03    5.51   0
 -10  -2   7    2.31    3.35   0
 -10  -2   7    7.17    4.78   0
 -10  -2   7   -0.83    5.13   0
  -9  -2   7   -2.13    4.17   0
  -9  -2   7    8.62    4.50   0
  -9  -2   7    3.22    4.48   0
  -8  -2   7   -3.27    4.38   0
  -8  -2   7    3.65    2.94   0
  -8  -2   7    2.75    4.79   0
  -7  -2   7   10.75    4.78   0
  -7  -2   7   14.03    4.61   0
  -7  -2   7   10.67    4.51   0
  -6  -2   7    6.34    4.41   0
  -6  -2   7    1.86    4.59   0
  -6  -2   7   13.17    4.38   0
  -5  -2   7   -1.98    4.00   0
  -5  -2   7    4.49    4.55   0
  -5  -2   7    6.67    3.01   0
  -4  -2   7   17.60    3.12   0
  -4  -2   7   16.21    4.72   0
  -4  -2   7   21.85    3.05   0
  -3  -2   7  625.45    6.61   0
  -3  -2   7  593.41    7.00   0
  -3  -2   7  612.94    7.35   0
  -2  -2   7  399.19    6.44   0
  -2  -2   7  424.78    6.49   0
  -2  -2   7  394.05    6.35   0
   1   2  -7  278.72    5.32   0
  -1  -2   7  273.76    5.80   0
  -1  -2   7  254.57    5.27   0
   0  -2   7  195.92    5.78   0
   0  -2   7  181.88    6.36   0
   0   2  -7  186.90    6.32   0
  -1   2  -7  999.37   10.04   0
   1  -2   7 1024.18    9.74   0
   1  -2   7  930.95    9.70   0
  -2   2  -7 1180.13   10.83   0
   2  -2   7 1085.61   11.05   0
   2  -2   7 1281.46   11.63   0
  -3   2  -7  258.71    6.34   0
   3  -2   7  235.85    5.56   0
   3  -2   7  277.18    7.17   0
   4  -2   7    5.85    5.92   0
  -4   2  -7    5.61    3.39   0
   4  -2   7    5.92    4.53   0
  -5   2  -7    5.96    4.76   0
   5  -2   7   15.26    4.86   0
   5  -2   7   12.16    7.22   0
  -6   2  -7   84.67    4.09   0
   6  -2   7  100.93    5.61   0
  -7   2  -7   17.38    4.81   0
   7  -2   7   21.43    5.33   0
  -8   2  -7    1.16    3.18   0
   8  -2   7    2.39    4.90   0
   9  -2   7    4.89    5.40   0
  -9   2  -7   -0.31    4.93   0
  10  -2   7    0.95    5.39   0
 -10   2  -7    1.89    4.90   0
  11  -2   7   -0.18    5.85   0
 -11   2  -7    0.68    5.42   0
 -11  -1   7   -0.65    5.24   0
 -11  -1   7    5.56    5.44   0
 -11  -1   7   -1.13    6.68   0
 -10  -1   7    4.63    4.96   0
 -10  -1   7    3.02    3.54   0
 -10  -1   7    3.68    4.97   0
  -9  -1   7    1.47    3.15   0
  -9  -1   7    5.60    4.81   0
  -9  -1   7    0.65    4.45   0
  -8  -1   7   17.27    4.43   0
  -8  -1   7   13.83    4.51   0
  -8  -1   7   17.71    4.54   0
  -7  -1   7   52.40    4.74   0
  -7  -1   7   64.19    5.10   0
  -7  -1   7   66.75    4.92   0
  -6  -1   7  158.95    5.50   0
  -6  -1   7  163.92    5.38   0
  -6  -1   7  167.20    5.59   0
  -5  -1   7   79.74    4.95   0
  -5  -1   7   82.25    4.99   0
  -5  -1   7   80.28    5.21   0
  -4  -1   7   22.66    4.82   0
  -4  -1   7   17.49    3.38   0
  -3  -1   7   29.90    4.62   0
  -3  -1   7   22.51    4.38   0
   2   1  -7 1018.81    8.42   0
  -2  -1   7  964.60    8.89   0
   1   1  -7  872.12    8.70   0
  -1  -1   7  862.60    8.78   0
   0  -1   7   95.68    4.32   0
   0   1  -7  103.30    5.33   0
  -1   1  -7  134.46    6.15   0
   1  -1   7  122.71    4.98   0
   2  -1   7   20.16    3.94   0
  -2   1  -7   19.67    3.72   0
   3  -1   7  117.32    5.65   0
  -3   1  -7  109.98    5.24   0
   4  -1   7   20.41    5.77   0
  -4   1  -7   18.51    3.50   0
   4  -1   7   20.14    5.14   0
  -5   1  -7  101.20    5.49   0
   5  -1   7  121.17    5.84   0
   5  -1   7  118.08   12.15   0
  -6   1  -7   16.05    4.50   0
   6  -1   7   21.06    4.82   0
  -7   1  -7   -1.80    4.39   0
   7  -1   7   -3.11    4.67   0
  -8   1  -7    1.72    4.66   0
   8  -1   7   -0.76    4.75   0
   9  -1   7   18.74    5.60   0
  -9   1  -7    7.97    4.75   0
  10  -1   7    8.67    5.10   0
 -10   1  -7   -2.14    4.79   0
  11  -1   7    0.27    5.55   0
 -11   1  -7   -1.37    5.24   0
 -11   0   7   -2.32    5.24   0
 -11   0   7    5.88    5.26   0
 -11   0   7    2.42    6.64   0
 -10   0   7    1.41    4.48   0
 -10   0   7    2.76    4.58   0
 -10   0   7    0.44    4.71   0
  -9   0   7    1.81    4.73   0
  -9   0   7    1.98    4.37   0
  -9   0   7    2.51    4.75   0
  -8   0   7    6.41    4.46   0
  -8   0   7    6.79    4.92   0
  -8   0   7   14.31    3.42   0
  -7   0   7   83.15    5.30   0
  -7   0   7   74.58    3.66   0
  -7   0   7   75.01    3.81   0
  -6   0   7    8.11    4.65   0
  -6   0   7    4.85    3.27   0
  -5   0   7    7.73    4.65   0
  -5   0   7    7.77    4.89   0
  -4   0   7   42.30    3.77   0
  -4   0   7   43.56    4.94   0
   3   0  -7  742.56    8.27   0
  -3   0   7  705.90    7.41   0
   2   0  -7  793.49    7.70   0
  -2   0   7  741.80    7.46   0
  -1   0   7   55.23    4.93   0
   1   0  -7   63.93    4.93   0
   0   0  -7   78.44    5.12   0
   0   0   7   70.98    5.08   0
   1   0   7 1012.55    8.96   0
  -1   0  -7 1084.21    9.73   0
   2   0   7  608.62    7.23   0
  -2   0  -7  596.64    7.89   0
  -3   0  -7   47.08    5.20   0
   3   0   7   51.27    4.09   0
  -4   0  -7   37.99    4.86   0
   4   0   7   39.59    5.14   0
  -5   0  -7   23.80    4.79   0
   5   0   7   26.81    8.22   0
   5   0   7   28.76    3.63   0
   5   0   7   23.63    7.09   0
  -6   0  -7   17.30    4.38   0
   6   0   7   24.59    3.17   0
  -7   0  -7    8.70    4.29   0
   7   0   7   15.51    4.81   0
  -8   0  -7   -2.55    4.60   0
   8   0   7   -0.89    3.56   0
  -9   0  -7   -0.20    4.47   0
   9   0   7    7.13    5.15   0
 -10   0  -7    3.41    5.01   0
  10   0   7    1.39    5.57   0
  11   0   7   -3.03    4.05   0
 -11   0  -7    3.15    5.38   0
 -11   1   7   -0.73    5.35   0
 -11   1   7    2.08    5.26   0
 -11   1   7   -4.00    5.18   0
 -10   1   7    1.99    5.72   0
 -10   1   7    3.35    3.26   0
 -10   1   7   -4.31    5.36   0
  -9   1   7    0.68    4.50   0
  -9   1   7   -1.10    4.55   0
  -9   1   7    1.58    3.32   0
  -8   1   7    2.69    4.57   0
  -8   1   7    2.38    2.98   0
  -7   1   7   17.41    4.51   0
  -7   1   7   19.27    3.19   0
  -6   1   7  155.35    5.49   0
  -6   1   7  150.55    5.39   0
  -5   1   7   32.89    5.14   0
  -5   1   7   30.69    3.57   0
  -4   1   7   15.27    3.44   0
  -4   1   7   19.67    4.76   0
   3  -1  -7   96.30    5.61   0
  -3   1   7   84.55    5.53   0
  -2   1   7  158.41    5.81   0
   2  -1  -7  172.66    4.87   0
   1  -1  -7  280.10    6.10   0
  -1   1   7  245.81    5.03   0
   0   1   7  177.22    4.84   0
   0  -1  -7  191.99    4.84   0
  -1  -1  -7   86.64    4.99   0
   1   1   7   77.20    3.96   0
   2   1   7   31.05    5.23   0
  -2  -1  -7   33.31    4.48   0
  -3  -1  -7   21.02    4.87   0
   3   1   7   25.27    5.02   0
  -4  -1  -7   64.40    3.76   0
   4   1   7   69.63    5.37   0
   5   1   7   38.32    4.95   0
  -5  -1  -7   38.79    4.81   0
   5   1   7   35.52    7.06   0
   6   1   7    2.31    3.37   0
  -6  -1  -7   11.64    4.47   0
  -7  -1  -7    6.44    4.38   0
   7   1   7   11.60    4.66   0
  -8  -1  -7   16.13    4.67   0
   8   1   7   15.90    3.53   0
  -9  -1  -7    2.68    4.56   0
   9   1   7    4.26    3.65   0
 -10  -1  -7   -0.31    4.77   0
  10   1   7   -4.23    5.73   0
 -11   2   7    0.57    5.05   0
 -11   2   7    2.17    5.24   0
 -11   2   7   -3.18    5.15   0
 -10   2   7    0.03    4.97   0
 -10   2   7    5.72    5.06   0
 -10   2   7    1.54    4.71   0
  -9   2   7   -1.01    3.14   0
  -9   2   7    5.58    4.58   0
  -8   2   7   17.00    4.67   0
  -8   2   7   10.75    4.58   0
  -7   2   7   20.24    4.51   0
  -7   2   7   23.23    4.54   0
  -6   2   7    3.73    4.58   0
  -6   2   7    5.70    4.37   0
  -5   2   7    4.07    4.84   0
  -5   2   7    1.10    4.68   0
  -4   2   7  320.28    5.47   0
   4  -2  -7  341.21    6.60   0
  -3   2   7 1010.48    9.27   0
   3  -2  -7 1080.65    8.94   0
   2  -2  -7  189.60    5.90   0
  -2   2   7  165.16    5.70   0
   1  -2  -7  244.57    5.19   0
  -1   2   7  230.15    5.10   0
   0   2   7  116.93    4.20   0
   0  -2  -7  122.16    5.32   0
   1   2   7  424.35    5.74   0
  -1  -2  -7  425.07    6.45   0
  -2  -2  -7  416.22    5.64   0
   2   2   7  440.56    5.76   0
  -3  -2  -7   -1.36    4.43   0
   3   2   7    1.14    4.63   0
   4   2   7    3.35    4.24   0
  -4  -2  -7   -4.54    4.14   0
   4   2   7    2.92    4.59   0
  -5  -2  -7   35.54    3.44   0
   5   2   7   45.06    6.18   0
   5   2   7   54.85    4.98   0
   6   2   7    5.36    4.64   0
  -6  -2  -7   11.88    3.24   0
   6   2   7    8.55    8.50   0
  -7  -2  -7   10.32    4.37   0
   7   2   7    8.34    4.31   0
  -8  -2  -7   -2.99    2.96   0
   8   2   7   12.29    4.92   0
  -9  -2  -7   -0.68    3.39   0
   9   2   7    4.03    3.70   0
 -10  -2  -7   -1.01    4.88   0
  10   2   7   10.47    5.52   0
 -11   3   7    0.86    5.11   0
 -11   3   7    0.94    5.15   0
 -11   3   7   -0.74    5.37   0
 -10   3   7    7.46    4.64   0
 -10   3   7   -2.55    4.67   0
  -9   3   7    4.90    4.93   0
  -9   3   7    4.70    4.55   0
  -8   3   7    3.78    4.43   0
  -8   3   7    5.69    4.60   0
  -7   3   7   47.30    5.28   0
  -7   3   7   43.12    4.96   0
  -6   3   7   14.83    3.51   0
  -6   3   7   15.92    4.61   0
  -5   3   7    4.37    3.35   0
   4  -3  -7   74.97    4.09   0
  -4   3   7   75.50    4.99   0
   3  -3  -7   56.39    5.29   0
  -3   3   7   59.32    3.89   0
   2  -3  -7  333.31    6.90   0
  -2   3   7  289.63    5.37   0
  -1   3   7   18.94    4.95   0
   1  -3  -7   20.54    3.80   0
   0   3   7  204.50    6.17   0
   0  -3  -7  221.83    5.10   0
   1   3   7   36.56    4.57   0
  -1  -3  -7   38.16    3.55   0
  -2  -3  -7    4.10    4.44   0
   2   3   7    5.48    3.17   0
  -3  -3  -7    1.57    3.15   0
   3   3   7    5.45    4.41   0
   4   3   7  101.12    5.02   0
   4   3   7  102.53    5.47   0
  -4  -3  -7  100.41    3.74   0
   5   3   7   73.32    3.75   0
  -5  -3  -7   59.95    4.79   0
   5   3   7   73.26    5.10   0
  -6  -3  -7    4.74    4.15   0
   6   3   7    4.39    6.54   0
   6   3   7    4.63    2.98   0
  -7  -3  -7    4.20    4.49   0
   7   3   7    0.98    4.82   0
  -8  -3  -7    4.76    3.14   0
   8   3   7   -0.52    3.40   0
  -9  -3  -7   -5.60    3.59   0
   9   3   7    7.68    4.87   0
 -10  -3  -7   -6.17    5.25   0
  10   3   7    4.21    5.52   0
 -11   4   7    0.48    5.31   0
 -11   4   7   -1.50    5.07   0
 -10   4   7    1.12    5.03   0
 -10   4   7    5.70    4.68   0
  -9   4   7    7.81    4.68   0
  -9   4   7    7.37    3.39   0
  -8   4   7   14.97    4.50   0
  -8   4   7   15.84    4.90   0
  -7   4   7    6.02    3.34   0
  -7   4   7    8.78    5.05   0
  -6   4   7    3.04    4.44   0
  -6   4   7   -0.09    4.83   0
  -5   4   7   69.76    4.94   0
   5  -4  -7   78.15    5.41   0
   4  -4  -7  136.34    5.86   0
  -4   4   7  111.76    5.47   0
  -3   4   7  276.72    6.16   0
   3  -4  -7  294.54    6.63   0
   2  -4  -7   63.90    5.25   0
  -2   4   7   61.85    5.10   0
  -1   4   7    7.50    4.90   0
   1  -4  -7    6.56    5.15   0
   0   4   7  243.64    5.99   0
   0  -4  -7  241.00    6.31   0
  -1  -4  -7  485.40    6.76   0
   1   4   7  531.98    6.91   0
   2   4   7   10.10    4.20   0
  -2  -4  -7    5.75    4.24   0
   3   4   7    3.34    4.41   0
  -3  -4  -7    8.00    4.45   0
   3   4   7    3.03    3.18   0
   4   4   7    9.55    4.63   0
  -4  -4  -7    5.57    3.05   0
   4   4   7    4.41    4.58   0
   5   4   7    5.86    4.43   0
  -5  -4  -7    9.05    4.24   0
   5   4   7    8.05    2.96   0
  -6  -4  -7    3.87    4.21   0
   6   4   7   15.31    4.68   0
   6   4   7   11.16    6.43   0
  -7  -4  -7    9.85    4.49   0
   7   4   7   -2.89    3.15   0
   7   4   7    0.89    7.20   0
  -8  -4  -7    6.24    3.31   0
   8   4   7    3.90    3.55   0
  -9  -4  -7   -0.13    4.86   0
   9   4   7    6.39    3.55   0
 -11   5   7   -0.54    5.14   0
 -11   5   7    0.56    4.92   0
 -11   5   7    2.48    6.40   0
 -10   5   7    4.37    4.90   0
 -10   5   7   -0.44    4.97   0
  -9   5   7   -3.09    4.61   0
  -9   5   7    5.75    4.75   0
  -8   5   7    0.94    4.99   0
  -8   5   7    0.83    4.81   0
  -7   5   7   50.99    5.27   0
  -7   5   7   50.00    4.92   0
  -6   5   7    5.17    4.83   0
  -6   5   7    6.57    5.16   0
   5  -5  -7   22.94    3.87   0
  -5   5   7   22.42    4.77   0
  -4   5   7    3.86    3.25   0
   4  -5  -7    4.68    4.87   0
  -3   5   7   41.56    3.75   0
   3  -5  -7   44.36    4.05   0
   2  -5  -7    6.69    5.16   0
  -2   5   7    0.96    3.45   0
  -1   5   7   55.19    4.96   0
   1  -5  -7   51.33    5.29   0
   0  -5  -7  121.13    5.65   0
   0   5   7  137.51    4.33   0
  -1  -5  -7    5.19    4.50   0
   1   5   7   -3.83    4.12   0
   2   5   7    3.69    4.30   0
  -2  -5  -7   -3.33    4.50   0
   2   5   7    3.39    3.10   0
  -3  -5  -7   29.71    4.45   0
   3   5   7   39.85    4.29   0
   3   5   7   34.03    4.67   0
  -4  -5  -7   63.91    3.38   0
   4   5   7   62.80    4.53   0
   4   5   7   65.81    5.05   0
   5   5   7    7.21    4.83   0
  -5  -5  -7    9.89    4.28   0
   5   5   7    3.46    4.17   0
   6   5   7   -1.25    6.20   0
  -6  -5  -7    2.34    2.99   0
   6   5   7    3.52    4.36   0
  -7  -5  -7   -3.98    4.67   0
   7   5   7    0.94    7.07   0
   7   5   7    4.47    4.61   0
  -8  -5  -7    1.89    3.43   0
   8   5   7    4.76    5.13   0
  -9  -5  -7    2.16    3.42   0
   9   5   7    2.53    3.89   0
 -11   6   7    1.32    5.23   0
 -11   6   7    2.16    6.57   0
 -11   6   7    0.41    6.29   0
 -10   6   7    2.92    6.07   0
 -10   6   7   -1.51    5.08   0
  -9   6   7    1.13    4.73   0
  -9   6   7    3.25    5.12   0
  -8   6   7    5.45    4.88   0
  -8   6   7    3.89    4.45   0
  -7   6   7   15.91    5.11   0
  -7   6   7   12.36    4.60   0
  -6   6   7   -0.44    4.29   0
  -5   6   7    7.33    4.57   0
   5  -6  -7    6.78    5.19   0
  -4   6   7  131.89    5.40   0
   4  -6  -7  157.63    6.14   0
  -3   6   7   42.72    4.82   0
   3  -6  -7   45.05    5.10   0
  -2   6   7    5.74    3.26   0
   2  -6  -7    3.40    5.03   0
   1  -6  -7   21.76    4.84   0
  -1   6   7   20.43    3.34   0
   0  -6  -7   78.70    5.18   0
   0   6   7   95.86    3.86   0
   1   6   7  106.46    3.75   0
  -1  -6  -7  105.11    4.03   0
   1   6   7  131.67    5.24   0
  -2  -6  -7    3.95    4.70   0
   2   6   7    2.90    3.32   0
   2   6   7    2.46    4.11   0
   3   6   7    5.46    4.32   0
  -3  -6  -7    2.15    4.32   0
   3   6   7    7.19    3.11   0
   4   6   7    3.49    3.05   0
   4   6   7    1.98    4.40   0
  -4  -6  -7    4.80    4.31   0
  -5  -6  -7    7.99    4.35   0
   5   6   7    8.67    3.09   0
   5   6   7    6.60    4.97   0
  -6  -6  -7   -0.67    3.16   0
   6   6   7   -5.50    4.36   0
   6   6   7    3.13    5.22   0
  -7  -6  -7    4.05    3.40   0
   7   6   7   -1.37    4.57   0
   7   6   7    2.58    7.66   0
  -8  -6  -7   -1.99    3.37   0
   8   6   7    3.48    3.45   0
 -11   7   7    1.50    6.71   0
 -10   7   7   -0.05    4.99   0
 -10   7   7   -0.10    4.92   0
 -10   7   7    0.14    5.26   0
  -9   7   7   -0.70    4.68   0
  -9   7   7    0.15    5.12   0
  -9   7   7    2.72    4.70   0
  -8   7   7   -3.16    4.71   0
  -8   7   7    1.03    4.36   0
  -7   7   7    0.07    5.29   0
  -7   7   7    0.75    4.44   0
   6  -7  -7    1.18    5.45   0
  -6   7   7    0.51    4.48   0
  -5   7   7    1.09    4.59   0
   5  -7  -7   -0.28    5.58   0
  -4   7   7    4.22    3.53   0
   4  -7  -7    7.76    5.25   0
   3  -7  -7   15.03    5.41   0
  -3   7   7   18.90    3.59   0
   2  -7  -7    1.40    4.61   0
  -2   7   7    8.34    4.24   0
  -1   7   7   29.92    4.06   0
   1  -7  -7   34.22    4.87   0
  -1   7   7   38.83    4.69   0
   0   7   7    4.05    2.88   0
   0  -7  -7    3.77    3.56   0
   0   7   7    1.07    4.38   0
   1   7   7   29.37    4.28   0
  -1  -7  -7   21.41    3.40   0
   1   7   7   28.76    4.51   0
   2   7   7    1.46    4.15   0
  -2  -7  -7    4.39    3.22   0
   2   7   7    2.01    2.82   0
   3   7   7   20.72    4.29   0
  -3  -7  -7   20.76    4.58   0
   3   7   7   17.64    4.66   0
  -4  -7  -7   15.24    4.53   0
   4   7   7   13.71    3.16   0
   4   7   7    8.23    4.67   0
   5   7   7    2.86    5.19   0
  -5  -7  -7    3.02    4.47   0
   5   7   7    4.28    4.34   0
  -6  -7  -7   -0.69    3.10   0
   6   7   7   -1.28    3.07   0
   6   7   7    3.52    5.53   0
  -7  -7  -7    5.76    4.80   0
   7   7   7   -1.60    3.38   0
   7   7   7    0.43    5.93   0
 -10   8   7   -5.07    4.92   0
 -10   8   7   -0.63    6.24   0
 -10   8   7   -0.72    6.56   0
  -9   8   7    7.71    4.74   0
  -9   8   7    0.13    4.89   0
  -9   8   7   -1.73    6.41   0
  -8   8   7    2.01    4.52   0
  -8   8   7    1.89    5.20   0
  -8   8   7    6.52    4.52   0
  -7   8   7    3.82    2.95   0
  -7   8   7   -1.34    5.54   0
  -7   8   7    0.20    5.11   0
  -6   8   7    7.34    3.06   0
  -6   8   7    3.06    5.69   0
   6  -8  -7    8.62    5.79   0
  -5   8   7    9.17    4.41   0
  -5   8   7    9.69    3.14   0
   5  -8  -7   15.67    5.60   0
  -4   8   7   39.21    4.23   0
   4  -8  -7   41.37    5.70   0
  -4   8   7   36.37    4.76   0
  -3   8   7   10.39    3.75   0
   3  -8  -7   13.44    5.43   0
  -3   8   7   12.98    4.45   0
  -2   8   7    9.45    3.70   0
   2  -8  -7    1.54    4.81   0
  -2   8   7    4.47    3.15   0
  -1   8   7    6.10    4.01   0
   1  -8  -7    7.41    3.50   0
  -1   8   7    9.24    4.47   0
   0   8   7   72.14    4.45   0
   0  -8  -7   52.61    3.75   0
   0   8   7   69.76    4.89   0
  -1  -8  -7    2.68    4.59   0
   1   8   7    9.58    4.35   0
   1   8   7   -2.45    2.98   0
  -2  -8  -7    4.77    3.36   0
   2   8   7   -3.19    4.51   0
   2   8   7    7.08    3.06   0
  -3  -8  -7    1.69    4.50   0
   3   8   7    3.60    2.95   0
   3   8   7   12.74    4.62   0
   4   8   7    4.03    3.39   0
  -4  -8  -7    0.93    3.21   0
   4   8   7    9.39    3.18   0
   5   8   7    5.01    5.24   0
  -5  -8  -7    5.64    3.20   0
   5   8   7    3.05    3.15   0
  -6  -8  -7   -4.13    4.50   0
   6   8   7    0.96    3.32   0
   6   8   7   -1.64    5.60   0
 -10   9   7   -0.36    9.38   0
 -10   9   7    0.90    9.01   0
 -10   9   7    2.45    3.87   0
  -9   9   7    1.95    4.77   0
  -9   9   7    2.03    6.06   0
  -9   9   7    0.96    7.23   0
  -8   9   7    1.51    4.44   0
  -8   9   7    3.54    6.65   0
  -8   9   7    0.90    5.78   0
  -7   9   7   -1.71    2.97   0
  -7   9   7    1.07    6.58   0
  -7   9   7    1.74    5.64   0
  -6   9   7    2.95    4.17   0
   6  -9  -7    6.44    7.15   0
  -6   9   7    1.65    5.47   0
   5  -9  -7    5.57    5.67   0
  -5   9   7   -1.26    4.49   0
  -5   9   7    8.83    4.22   0
  -4   9   7    1.78    4.18   0
   4  -9  -7    3.48    5.52   0
  -4   9   7   10.59    4.66   0
  -3   9   7   -2.97    4.03   0
   3  -9  -7   -1.87    5.09   0
  -3   9   7    4.69    4.58   0
  -2   9   7    4.68    3.95   0
  -2   9   7    4.49    3.32   0
   2  -9  -7    6.14    5.32   0
   1  -9  -7   30.80    5.21   0
  -1   9   7   35.76    4.81   0
  -1   9   7   22.62    3.14   0
   0   9   7    0.70    4.21   0
   0  -9  -7    8.43    4.79   0
   0   9   7    1.40    2.94   0
   1   9   7    1.90    3.10   0
  -1  -9  -7    2.53    4.71   0
   1   9   7   -2.48    3.11   0
   2   9   7    5.36    4.03   0
  -2  -9  -7    2.81    3.17   0
   2   9   7    6.62    4.56   0
   3   9   7   25.68    3.66   0
  -3  -9  -7   21.10    3.56   0
   3   9   7   31.71    4.74   0
  -4  -9  -7    5.55    4.89   0
   4   9   7   -1.63    4.83   0
   4   9   7   -0.79    3.21   0
  -5  -9  -7   -2.73    4.88   0
   5   9   7    6.18    5.25   0
   5   9   7    2.64    3.46   0
  -6  -9  -7   12.61    5.06   0
   6   9   7    3.03    4.76   0
   6   9   7    2.60    5.97   0
  -9  10   7   -0.44   10.14   0
  -9  10   7    2.05    9.72   0
  -9  10   7    2.48    3.46   0
  -8  10   7   -0.54    6.63   0
  -8  10   7   -1.39    6.04   0
  -8  10   7    1.70    4.38   0
  -7  10   7    4.29    5.74   0
  -7  10   7   -0.78    6.09   0
  -7  10   7   -0.15    4.77   0
  -6  10   7   10.06    4.49   0
   6 -10  -7    6.85    5.79   0
  -6  10   7    5.43    4.76   0
   5 -10  -7    5.37    6.14   0
  -5  10   7    4.18    4.56   0
  -5  10   7    8.37    3.05   0
   4 -10  -7    9.71    6.11   0
  -4  10   7    6.47    4.88   0
  -4  10   7    8.49    4.37   0
   3 -10  -7    3.93    5.82   0
  -3  10   7    1.34    4.69   0
  -3  10   7    3.20    2.79   0
   2 -10  -7   -0.71    5.29   0
  -2  10   7   -0.05    3.11   0
  -2  10   7   -6.15    4.02   0
  -1  10   7    9.00    4.35   0
   1 -10  -7    7.56    3.41   0
  -1  10   7   13.78    4.23   0
   0 -10  -7    3.58    5.22   0
   0  10   7   10.85    3.38   0
   0  10   7   10.53    4.38   0
   1  10   7    7.12    3.07   0
  -1 -10  -7    8.16    4.87   0
   1  10   7    2.15    2.98   0
  -2 -10  -7    1.55    4.63   0
   2  10   7    6.52    4.45   0
   2  10   7   -1.31    4.80   0
  -3 -10  -7    1.53    5.07   0
   3  10   7   -2.15    4.65   0
   3  10   7    3.69    4.87   0
   4  10   7   -0.84    5.32   0
  -4 -10  -7   -0.18    3.57   0
   4  10   7    2.46    3.17   0
  -8  11   7   -0.40    8.88   0
  -8  11   7   -0.78    7.42   0
  -8  11   7   -2.53    3.57   0
  -7  11   7    1.84    7.47   0
  -7  11   7    1.82    6.26   0
  -7  11   7    3.03    3.44   0
  -6  11   7    2.48    4.89   0
   6 -11  -7    1.59    6.47   0
  -6  11   7    8.73    4.38   0
   5 -11  -7    4.66    6.75   0
  -5  11   7   -1.57    4.17   0
  -5  11   7   -1.20    3.17   0
   4 -11  -7    1.57    7.56   0
  -4  11   7    4.64    4.69   0
  -4  11   7    1.88    4.52   0
   3 -11  -7   -1.46    5.80   0
  -3  11   7    7.57    4.82   0
  -3  11   7   -0.73    2.87   0
  -2  11   7    2.06    4.59   0
   2 -11  -7    0.56    5.50   0
  -2  11   7    5.95    2.96   0
   1 -11  -7    2.19    4.07   0
  -1  11   7    8.36    4.58   0
  -1  11   7    2.67    4.35   0
   0  11   7    1.54    4.63   0
   0 -11  -7   -0.76    3.38   0
   0  11   7    7.69    4.20   0
   1  11   7    3.42    3.21   0
   1  11   7   -1.96    3.30   0
  -1 -11  -7   -0.06    5.11   0
  -2 -11  -7   10.31    4.67   0
   2  11   7    4.74    3.07   0
   2  11   7    1.17    3.26   0
  -3 -11  -7    0.35    5.08   0
   3  11   7   -0.94    3.39   0
   3  11   7    3.41    5.23   0
  -7  12   7    1.55    7.60   0
  -7  12   7    1.48    6.52   0
  -7  12   7    2.48    3.37   0
   6 -12  -7    1.77    8.15   0
  -6  12   7    2.52    5.12   0
  -6  12   7   -1.15    5.06   0
   5 -12  -7    5.09    7.18   0
  -5  12   7    2.57    4.80   0
  -5  12   7    8.65    3.40   0
   4 -12  -7    6.63    6.44   0
  -4  12   7    1.71    4.84   0
  -4  12   7   -3.22    4.43   0
   3 -12  -7   -5.02    6.10   0
  -3  12   7    0.31    4.85   0
  -3  12   7    1.91    3.06   0
  -2  12   7    3.59    4.68   0
   2 -12  -7   -1.26    5.94   0
  -2  12   7    8.53    4.39   0
   1 -12  -7    6.35    5.38   0
  -1  12   7   -5.07    4.64   0
  -1  12   7    0.40    3.34   0
   0  12   7    7.22    5.05   0
   0 -12  -7   -1.30    5.38   0
   0  12   7   -0.73    3.14   0
  -1 -12  -7    2.21    5.15   0
   1  12   7    1.69    4.75   0
   1  12   7    1.88    4.93   0
  -4  13   7    5.28    5.97   0
   4 -13  -7    6.29    6.63   0
  -4  13   7    2.10    4.80   0
   3 -13  -7   -1.53    6.04   0
  -3  13   7    1.48    5.16   0
  -3  13   7   -2.65    4.17   0
  -2  13   7   -1.28    5.10   0
  -2  13   7   -1.11    4.42   0
   2 -13  -7    1.03    4.05   0
  -2  15  -8    3.46    3.48   0
   3 -15   8    2.23    8.73   0
  -3  15  -8    0.95    3.51   0
  -1 -14   8    2.94    4.90   0
   1  14  -8    0.56    4.76   0
  -1 -14   8   -0.28    5.24   0
  -1 -14   8    2.81    5.26   0
   0 -14   8   -4.64    3.40   0
   0 -14   8    4.59    5.20   0
   0  14  -8   -3.88    3.42   0
   0 -14   8    1.58    5.26   0
   1 -14   8   -0.47    6.29   0
   1 -14   8    2.05    4.87   0
   1 -14   8    2.36    4.98   0
  -1  14  -8    2.35    4.73   0
   2 -14   8    7.59    6.90   0
   2 -14   8   -2.59    6.16   0
  -2  14  -8   -0.05    3.40   0
   3 -14   8    1.96    8.10   0
   3 -14   8    2.97    6.98   0
  -3  14  -8   -0.76    3.37   0
  -4  14  -8    4.59    4.48   0
  -5  14  -8    6.11    4.92   0
  -6  14  -8    8.57    5.06   0
  -3 -13   8    4.83    5.10   0
   3  13  -8    2.97    3.82   0
  -3 -13   8    5.63    3.59   0
  -2 -13   8    2.44    3.42   0
   2  13  -8   -1.50    4.84   0
  -2 -13   8    0.99    5.27   0
  -1 -13   8    6.93    4.87   0
  -1 -13   8    8.48    5.35   0
   1  13  -8    3.35    3.26   0
  -1 -13   8    9.61    5.23   0
   0 -13   8    4.97    3.20   0
   0 -13   8    3.06    3.60   0
   0  13  -8    3.71    4.50   0
   0 -13   8   -0.58    3.58   0
   1 -13   8   -2.74    3.12   0
  -1  13  -8    2.69    4.36   0
   1 -13   8   -2.01    5.14   0
   1 -13   8    2.82    4.56   0
   2 -13   8    9.82    4.72   0
  -2  13  -8   10.66    3.26   0
   2 -13   8    3.60    5.91   0
   2 -13   8   -1.29    5.14   0
   3 -13   8    6.88    4.78   0
   3 -13   8    8.16    6.84   0
   3 -13   8    9.51    6.59   0
  -3  13  -8    3.13    3.28   0
  -4  13  -8   -2.72    4.37   0
  -5  13  -8    4.05    3.11   0
  -6  13  -8    3.90    4.78   0
  -7  13  -8    2.18    5.02   0
  -8  13  -8    8.10    5.29   0
  -4 -12   8    2.75    5.06   0
   4  12  -8    7.41    4.97   0
   4  12  -8    7.41    5.27   0
  -4 -12   8    2.54    3.64   0
  -3 -12   8   -0.79    4.90   0
   3  12  -8    0.18    4.63   0
   3  12  -8   -0.57    4.94   0
  -3 -12   8    0.82    4.89   0
  -2 -12   8    2.32    4.58   0
   2  12  -8   -2.46    3.48   0
  -2 -12   8   -0.76    4.71   0
   1  12  -8    1.18    4.55   0
  -1 -12   8   -1.23    3.50   0
  -1 -12   8   -3.68    4.53   0
   0 -12   8    3.36    4.70   0
   0  12  -8   -0.20    3.12   0
   0 -12   8    4.23    4.86   0
   0 -12   8    4.40    3.13   0
   1 -12   8   11.84    4.74   0
   1 -12   8   10.32    4.58   0
  -1  12  -8    6.85    3.23   0
   1 -12   8   11.13    5.88   0
   2 -12   8   24.32    3.35   0
   2 -12   8   17.33    5.01   0
  -2  12  -8   25.58    4.44   0
   2 -12   8   23.74    5.26   0
   3 -12   8    3.85    6.38   0
   3 -12   8   10.87    4.67   0
  -3  12  -8    3.57    4.42   0
   3 -12   8    2.50    6.29   0
   4 -12   8    0.53    4.53   0
  -4  12  -8    8.44    4.58   0
  -5  12  -8   20.78    4.58   0
  -6  12  -8   10.74    5.11   0
  -7  12  -8    3.39    4.94   0
  -8  12  -8   -4.58    5.27   0
  -9  12  -8    6.29    5.56   0
   6  11  -8    5.65    5.08   0
  -5 -11   8    3.48    4.97   0
   5  11  -8   11.45    3.53   0
  -5 -11   8    4.99    3.68   0
   4  11  -8    4.36    4.69   0
   4  11  -8   -5.19    5.09   0
  -4 -11   8    5.48    4.93   0
  -4 -11   8    2.82    3.49   0
   3  11  -8   14.79    4.66   0
   3  11  -8   20.57    4.84   0
  -3 -11   8   17.42    4.76   0
  -3 -11   8    8.42    3.46   0
   2  11  -8   30.73    4.67   0
   2  11  -8   29.54    3.50   0
  -2 -11   8   27.62    4.90   0
  -2 -11   8   20.57    4.73   0
   1  11  -8   19.84    4.44   0
  -1 -11   8   12.59    4.78   0
  -1 -11   8   18.50    4.42   0
   0  11  -8   -1.62    2.87   0
   0 -11   8   -1.31    4.47   0
   0 -11   8    1.87    4.41   0
   0 -11   8    2.73    2.93   0
  -1  11  -8    3.81    3.10   0
   1 -11   8    9.17    4.57   0
   1 -11   8   12.19    4.49   0
   1 -11   8    6.42    4.31   0
   2 -11   8   13.21    4.88   0
  -2  11  -8   10.83    4.51   0
   2 -11   8   12.58    5.02   0
   2 -11   8   12.40    4.63   0
   3 -11   8   17.94    3.41   0
   3 -11   8    5.22    5.79   0
   3 -11   8   15.15    4.98   0
  -3  11  -8   16.07    4.49   0
  -4  11  -8    6.48    4.54   0
   4 -11   8   10.01    4.76   0
  -5  11  -8   16.06    3.43   0
  -6  11  -8    0.39    4.65   0
  -7  11  -8   -2.96    4.71   0
  -8  11  -8   -0.11    5.06   0
  -9  11  -8   -2.80    5.18   0
  -6 -10   8   -0.92    4.90   0
   6  10  -8   -3.01    3.49   0
  -6 -10   8    4.37    5.00   0
   5  10  -8   -2.73    4.75   0
  -5 -10   8    0.35    3.47   0
  -5 -10   8   -4.68    5.06   0
   4  10  -8    0.89    3.21   0
  -4 -10   8    5.33    3.26   0
   4  10  -8   -0.59    3.01   0
  -4 -10   8    3.43    4.13   0
   3  10  -8   22.08    4.71   0
  -3 -10   8   28.18    4.87   0
   3  10  -8   12.17    3.30   0
  -3 -10   8   20.46    4.77   0
   2  10  -8    2.66    4.36   0
   2  10  -8    5.20    4.55   0
  -2 -10   8    8.37    4.56   0
  -2 -10   8    6.40    3.30   0
  -1 -10   8    0.79    2.99   0
  -1 -10   8   -2.09    4.70   0
   1  10  -8    2.73    4.46   0
   0 -10   8    6.67    4.34   0
   0 -10   8    3.95    4.63   0
   0  10  -8    2.92    2.95   0
   0 -10   8    9.90    4.19   0
   1 -10   8   73.77    5.07   0
  -1  10  -8   73.77    3.38   0
   1 -10   8   71.42    4.97   0
   1 -10   8   63.49    4.75   0
  -2  10  -8   50.82    3.25   0
   2 -10   8   47.82    5.88   0
   2 -10   8   52.62    4.58   0
   2 -10   8   51.28    5.11   0
   3 -10   8   18.07    6.61   0
  -3  10  -8   18.62    3.31   0
   3 -10   8   21.22    5.58   0
   3 -10   8   17.69    4.61   0
  -4  10  -8   12.84    3.01   0
   4 -10   8    9.30    4.49   0
   5 -10   8   19.93    3.57   0
  -5  10  -8   20.52    4.75   0
  -6  10  -8   13.80    4.70   0
  -7  10  -8    1.27    4.78   0
  -8  10  -8    0.82    4.85   0
  -9  10  -8    2.81    4.81   0
   7   9  -8    4.44    3.51   0
  -7  -9   8   10.26    3.57   0
  -7  -9   8    2.50    3.52   0
  -6  -9   8    5.87    4.95   0
   6   9  -8    2.29    3.28   0
  -6  -9   8    5.71    3.67   0
   5   9  -8   12.97    3.39   0
  -5  -9   8    2.87    4.79   0
  -5  -9   8    1.36    3.43   0
   4   9  -8    2.12    3.12   0
   4   9  -8    5.08    3.26   0
  -4  -9   8    7.30    4.47   0
  -4  -9   8   -2.15    4.56   0
   3   9  -8   11.89    4.49   0
  -3  -9   8   13.81    4.61   0
   3   9  -8    9.02    3.36   0
  -3  -9   8    7.55    4.42   0
   2   9  -8   35.52    4.59   0
   2   9  -8   29.01    4.68   0
  -2  -9   8   36.81    3.49   0
  -2  -9   8   32.30    3.32   0
  -1  -9   8  136.57    5.29   0
   1   9  -8  111.67    4.94   0
  -1  -9   8  125.50    3.91   0
   0  -9   8    5.49    3.06   0
   0  -9   8    7.09    3.05   0
   0   9  -8    7.11    3.00   0
   0  -9   8   11.79    5.02   0
  -1   9  -8    5.38    2.99   0
   1  -9   8    2.80    4.59   0
   1  -9   8    2.02    4.82   0
   1  -9   8   11.63    4.46   0
   2  -9   8  113.90    5.92   0
  -2   9  -8  127.36    4.82   0
   2  -9   8  113.42    5.42   0
   2  -9   8  114.00    3.91   0
   3  -9   8    0.90    4.67   0
   3  -9   8    2.92    4.63   0
  -3   9  -8    4.98    3.14   0
   3  -9   8    4.04    4.58   0
   4  -9   8   15.89   11.42   0
   4  -9   8   13.94   10.01   0
  -4   9  -8   16.27    4.85   0
   4  -9   8   13.03    4.82   0
   5  -9   8   11.13    4.54   0
  -5   9  -8    4.29    4.24   0
  -6   9  -8    0.16    4.52   0
  -7   9  -8    7.08    4.75   0
  -8   9  -8   -2.40    4.65   0
  -8  -8   8    1.70    5.08   0
  -8  -8   8    1.37    3.82   0
   7   8  -8   -1.22    3.15   0
  -7  -8   8   -1.60    4.62   0
  -7  -8   8    2.44    3.64   0
   6   8  -8   -1.74    3.07   0
  -6  -8   8    1.79    4.42   0
  -6  -8   8    4.49    4.93   0
   5   8  -8    6.15    4.57   0
  -5  -8   8    1.72    4.29   0
  -5  -8   8    5.67    4.38   0
   4   8  -8    6.17    4.45   0
  -4  -8   8   -4.73    3.21   0
  -4  -8   8    1.21    4.17   0
   3   8  -8   50.27    4.82   0
   3   8  -8   57.94    3.48   0
  -3  -8   8   68.20    4.83   0
  -3  -8   8   47.30    3.56   0
  -2  -8   8    9.05    3.19   0
   2   8  -8    8.44    3.32   0
  -2  -8   8   16.77    4.45   0
  -1  -8   8   35.52    4.44   0
  -1  -8   8   36.13    3.17   0
   1   8  -8   41.32    3.33   0
  -1  -8   8   30.31    3.44   0
   0  -8   8  107.75    4.13   0
   0   8  -8  100.21    4.63   0
   0  -8   8  109.00    5.07   0
   0  -8   8  108.56    3.73   0
   1  -8   8  244.18    6.11   0
  -1   8  -8  241.25    5.44   0
   1  -8   8  253.91    6.54   0
   1  -8   8  239.92    5.60   0
   2  -8   8  312.82    7.32   0
   2  -8   8  332.54    7.35   0
  -2   8  -8  323.83    5.99   0
   2  -8   8  326.35    6.06   0
   3  -8   8    1.24    6.32   0
   3  -8   8   -1.30    5.46   0
   3  -8   8    0.51    4.81   0
  -3   8  -8    3.66    3.06   0
   4  -8   8   10.92    7.76   0
  -4   8  -8    7.28    4.24   0
   4  -8   8   11.46    9.08   0
   4  -8   8   11.42    4.60   0
   5  -8   8   56.29    5.20   0
  -5   8  -8   58.82    5.23   0
  -6   8  -8   62.81    4.81   0
  -7   8  -8    0.82    4.56   0
  -8   8  -8   -3.27    5.69   0
  -9  -7   8    4.14    5.25   0
  -9  -7   8   -0.59    5.33   0
  -8  -7   8   -6.48    3.37   0
  -8  -7   8    3.95    4.77   0
  -7  -7   8   11.78    4.64   0
  -7  -7   8   11.64    4.91   0
  -6  -7   8   10.22    4.51   0
   6   7  -8    4.67    4.18   0
  -6  -7   8   15.92    4.38   0
   5   7  -8    4.99    3.16   0
  -5  -7   8   -0.22    3.10   0
  -5  -7   8    3.01    4.47   0
  -4  -7   8   16.91    4.51   0
   4   7  -8   14.59    3.03   0
  -4  -7   8   16.73    3.07   0
   3   7  -8  104.15    3.71   0
  -3  -7   8   99.83    3.83   0
   3   7  -8  109.82    5.11   0
  -3  -7   8  101.56    4.98   0
  -2  -7   8  100.08    5.14   0
  -2  -7   8   91.64    3.79   0
   2   7  -8   89.16    3.59   0
  -1  -7   8   10.28    4.55   0
  -1  -7   8   14.74    3.38   0
   1   7  -8   19.31    3.18   0
  -1  -7   8   12.85    3.28   0
   0  -7   8   80.86    5.07   0
   0  -7   8   74.97    5.21   0
   0   7  -8   79.50    4.56   0
   0  -7   8   80.03    3.42   0
   1  -7   8   89.31    5.33   0
   1  -7   8   87.92    5.43   0
  -1   7  -8   93.54    3.74   0
   1  -7   8   83.61    3.72   0
   2  -7   8   79.13    5.11   0
  -2   7  -8   79.86    3.78   0
   2  -7   8   74.50    5.34   0
   2  -7   8   85.89    5.11   0
   3  -7   8   16.87    4.71   0
  -3   7  -8   16.42    4.58   0
   3  -7   8   11.32    4.97   0
   3  -7   8   12.64    6.75   0
   4  -7   8   33.88    4.82   0
   4  -7   8   25.60    8.00   0
   4  -7   8   29.88    6.13   0
  -4   7  -8   30.46    4.50   0
   5  -7   8    6.47    4.86   0
  -5   7  -8    3.16    4.60   0
   6  -7   8   17.36    5.16   0
  -6   7  -8   16.01    4.41   0
  -7   7  -8    6.63    5.41   0
  -9  -6   8    9.33    4.93   0
  -9  -6   8   -0.68    5.04   0
  -9  -6   8    0.94    5.36   0
  -8  -6   8    5.08    3.37   0
  -8  -6   8    2.97    3.71   0
  -7  -6   8    1.80    3.21   0
  -7  -6   8   -2.07    4.58   0
  -6  -6   8   14.01    4.33   0
  -6  -6   8    6.20    4.64   0
   5   6  -8    8.36    2.98   0
  -5  -6   8    7.05    4.28   0
  -5  -6   8    5.86    4.64   0
  -4  -6   8   33.00    3.28   0
  -4  -6   8   30.35    4.57   0
  -3  -6   8   60.75    3.32   0
  -3  -6   8   61.54    4.56   0
  -2  -6   8    3.80    4.28   0
   2   6  -8    2.56    4.12   0
  -2  -6   8    3.32    2.76   0
  -2  -6   8    6.51    4.23   0
  -1  -6   8   17.32    4.65   0
  -1  -6   8   17.98    4.68   0
   1   6  -8   17.63    4.32   0
  -1  -6   8   18.69    4.34   0
   0   6  -8  598.23    6.11   0
   0  -6   8  608.25    6.97   0
   0  -6   8  594.63    7.67   0
   0  -6   8  592.24    6.83   0
   1  -6   8  954.22    9.71   0
   1  -6   8  996.75    9.50   0
   1  -6   8  998.19    8.57   0
  -1   6  -8  975.93    8.37   0
   2  -6   8  112.88    5.41   0
   2  -6   8  106.01    5.97   0
  -2   6  -8  103.07    4.97   0
   2  -6   8  101.10    4.21   0
   3  -6   8   46.09    4.82   0
  -3   6  -8   41.78    3.61   0
   3  -6   8   36.52    5.54   0
   3  -6   8   45.19    3.93   0
   4  -6   8  139.59    7.06   0
   4  -6   8  123.52    7.70   0
  -4   6  -8  136.52    5.37   0
   4  -6   8  137.37    5.73   0
  -5   6  -8  125.72    7.90   0
  -5   6  -8  120.99    5.33   0
   5  -6   8  129.51    8.91   0
   5  -6   8  114.50    5.68   0
   6  -6   8   42.51    4.99   0
  -6   6  -8   41.75    7.01   0
   6  -6   8   42.12    7.40   0
   7  -6   8    0.90    7.13   0
  -7   6  -8    1.50    7.08   0
   8  -6   8    1.09    6.56   0
  -8   6  -8    0.38    6.28   0
   9  -6   8    0.32    7.43   0
  -9   6  -8    1.46    7.28   0
 -10   6  -8    0.48    7.72   0
 -10   6  -8    0.75    7.51   0
 -10  -5   8   -2.86    3.67   0
 -10  -5   8    4.29    5.26   0
 -10  -5   8    3.31    6.84   0
  -9  -5   8    3.95    4.92   0
  -9  -5   8    4.91    4.81   0
  -9  -5   8    6.28    5.29   0
  -8  -5   8    4.03    4.72   0
  -8  -5   8   13.92    4.70   0
  -8  -5   8    7.14    4.53   0
  -7  -5   8   14.60    4.43   0
  -7  -5   8   18.33    4.74   0
  -6  -5   8   20.59    4.61   0
  -6  -5   8   20.05    4.35   0
  -5  -5   8    4.01    3.00   0
  -5  -5   8    3.50    4.29   0
  -4  -5   8   40.15    4.40   0
  -4  -5   8   28.27    3.42   0
  -3  -5   8  195.97    4.19   0
  -3  -5   8  194.34    5.44   0
  -3  -5   8  190.62    4.96   0
  -2  -5   8  189.25    5.35   0
  -2  -5   8  188.29    5.58   0
  -2  -5   8  193.64    5.13   0
  -1  -5   8   89.22    3.87   0
  -1  -5   8   89.78    5.13   0
   1   5  -8   94.77    3.65   0
  -1  -5   8   92.95    3.69   0
   0  -5   8   76.36    3.91   0
   0  -5   8   68.51    3.88   0
   0   5  -8   71.16    3.50   0
   0  -5   8   64.62    3.69   0
   1  -5   8  135.27    5.23   0
   1  -5   8  124.25    4.58   0
  -1   5  -8  125.44    5.20   0
   1  -5   8  139.52    5.40   0
   2  -5   8  183.65    6.29   0
  -2   5  -8  223.29    5.85   0
   2  -5   8  204.71    4.85   0
   3  -5   8    1.76    4.76   0
  -3   5  -8   -3.00    4.30   0
   3  -5   8    0.72    4.76   0
  -3   5  -8    0.43    4.25   0
   4  -5   8   83.54    6.99   0
   4  -5   8   97.82    5.17   0
  -4   5  -8   96.33    6.25   0
  -4   5  -8   99.79    4.98   0
   5  -5   8   17.26    6.55   0
  -5   5  -8   19.87    5.63   0
   5  -5   8   15.98    5.11   0
   6  -5   8    2.82    4.49   0
  -6   5  -8    3.78    4.16   0
   6  -5   8    3.31    4.51   0
  -7   5  -8    0.03    5.27   0
   7  -5   8   -0.02    5.63   0
  -8   5  -8   22.26    4.65   0
   8  -5   8   25.93    5.97   0
   9  -5   8    4.07    6.28   0
  -9   5  -8    5.29    5.71   0
  10  -5   8    0.61    6.24   0
 -10   5  -8   -1.09    5.02   0
  11  -5   8   -2.27    6.73   0
 -11   5  -8    1.79    6.16   0
 -10  -4   8    1.45    4.97   0
 -10  -4   8    7.51    3.64   0
 -10  -4   8    3.09    5.21   0
  -9  -4   8    4.66    3.41   0
  -9  -4   8   -0.66    5.02   0
  -9  -4   8    5.01    4.68   0
  -8  -4   8    1.16    4.33   0
  -8  -4   8   -0.72    4.43   0
  -8  -4   8    8.27    5.09   0
  -7  -4   8   -1.15    4.47   0
  -7  -4   8    6.66    4.64   0
  -7  -4   8    4.54    4.24   0
  -6  -4   8    2.47    2.85   0
  -6  -4   8   -1.02    3.04   0
  -6  -4   8    3.94    4.29   0
  -5  -4   8   16.63    4.11   0
  -5  -4   8   14.80    4.57   0
  -5  -4   8   11.83    3.32   0
  -4  -4   8  203.05    5.19   0
  -4  -4   8  203.42    4.42   0
  -4  -4   8  215.49    5.76   0
  -3  -4   8   74.46    3.47   0
  -3  -4   8   82.96    4.55   0
  -3  -4   8   78.65    4.84   0
  -2  -4   8   57.70    4.89   0
  -2  -4   8   67.15    4.70   0
  -2  -4   8   77.98    4.80   0
  -1  -4   8  132.33    4.30   0
  -1  -4   8  136.69    3.90   0
  -1  -4   8  124.73    5.44   0
   0  -4   8  702.27    8.50   0
   0  -4   8  699.39    7.09   0
   0  -4   8  685.67    8.41   0
   1  -4   8  358.59    7.29   0
   1  -4   8  361.28    6.56   0
  -1   4  -8  369.91    6.84   0
  -2   4  -8  186.10    5.79   0
   2  -4   8  194.71    5.96   0
   2  -4   8  168.21    6.26   0
   3  -4   8   -0.72    4.68   0
   3  -4   8    1.79    4.94   0
  -3   4  -8    0.78    4.20   0
   4  -4   8  178.69    6.65   0
  -4   4  -8  204.15    6.22   0
   4  -4   8  201.43    6.23   0
  -5   4  -8  141.03    5.85   0
   5  -4   8  155.29    6.49   0
   5  -4   8  143.88    7.25   0
   6  -4   8   13.65    6.75   0
   6  -4   8   17.72    4.89   0
  -6   4  -8   13.79    5.37   0
   7  -4   8    3.08    4.63   0
  -7   4  -8    4.84    4.38   0
  -8   4  -8    2.51    4.44   0
   8  -4   8   -5.13    6.01   0
   9  -4   8   -0.65    4.73   0
  -9   4  -8    2.32    4.57   0
  10  -4   8    0.08    6.30   0
 -10   4  -8    2.73    4.73   0
  11  -4   8   -2.38    5.30   0
 -11   4  -8   -3.29    5.17   0
 -10  -3   8   -5.84    5.10   0
 -10  -3   8    5.47    5.09   0
 -10  -3   8    0.94    5.15   0
  -9  -3   8   15.21    4.86   0
  -9  -3   8    5.77    5.01   0
  -9  -3   8   -0.45    3.46   0
  -8  -3   8   36.21    3.47   0
  -8  -3   8   30.34    4.55   0
  -8  -3   8   25.17    4.93   0
  -7  -3   8   26.31    3.37   0
  -7  -3   8   28.14    3.32   0
  -7  -3   8   30.01    3.48   0
  -6  -3   8    7.16    3.27   0
  -6  -3   8    9.88    3.15   0
  -6  -3   8    2.74    4.30   0
  -5  -3   8    2.76    4.31   0
  -5  -3   8    1.68    4.12   0
  -5  -3   8   -3.45    4.31   0
  -4  -3   8  119.37    4.69   0
  -4  -3   8  127.33    5.24   0
  -4  -3   8  109.90    4.53   0
  -3  -3   8  143.93    5.52   0
  -3  -3   8  136.90    3.89   0
  -3  -3   8  126.72    4.86   0
  -2  -3   8    7.37    4.32   0
  -2  -3   8    9.07    3.34   0
  -2  -3   8    9.71    3.32   0
  -1  -3   8  250.30    6.16   0
  -1  -3   8  238.72    5.02   0
  -1  -3   8  245.62    5.48   0
   0  -3   8  120.79    4.50   0
   0  -3   8  115.40    4.01   0
   0   3  -8  127.42    5.38   0
   1  -3   8  454.94    7.71   0
   1  -3   8  497.97    6.51   0
  -1   3  -8  492.01    7.51   0
  -2   3  -8   53.66    4.79   0
   2  -3   8   51.09    4.03   0
   2  -3   8   53.98    3.86   0
   3  -3   8  147.62    4.86   0
  -3   3  -8  173.43    5.80   0
   3  -3   8  168.57    5.78   0
   4  -3   8  117.67    6.01   0
  -4   3  -8  105.10    5.12   0
   4  -3   8  105.77    4.26   0
  -5   3  -8    5.36    4.58   0
   5  -3   8   10.24    5.07   0
   5  -3   8    3.10    5.98   0
   6  -3   8    2.81    4.83   0
  -6   3  -8    7.59    4.61   0
   7  -3   8   10.26    4.84   0
  -7   3  -8   14.07    4.64   0
   8  -3   8   11.68    5.01   0
  -8   3  -8    6.95    4.44   0
   9  -3   8   -1.82    4.81   0
  -9   3  -8    0.14    4.42   0
  10  -3   8    2.54    5.35   0
 -10   3  -8    1.36    4.77   0
 -11   3  -8    4.45    5.26   0
  11  -3   8    0.58    5.51   0
 -11  -2   8    5.90    6.74   0
 -11  -2   8    5.61    3.97   0
 -11  -2   8    5.23    4.09   0
 -10  -2   8   -3.51    3.44   0
 -10  -2   8   -5.37    3.57   0
 -10  -2   8    1.03    6.20   0
  -9  -2   8    3.88    4.79   0
  -9  -2   8    8.17    3.32   0
  -9  -2   8    4.54    4.67   0
  -8  -2   8   10.01    4.67   0
  -8  -2   8   14.10    4.58   0
  -8  -2   8   11.00    4.45   0
  -7  -2   8    2.22    4.27   0
  -7  -2   8    0.38    4.56   0
  -7  -2   8   -4.88    3.01   0
  -6  -2   8    3.50    4.50   0
  -6  -2   8    2.41    2.92   0
  -6  -2   8    3.43    4.37   0
  -5  -2   8  118.29    3.95   0
  -5  -2   8  112.98    4.99   0
  -5  -2   8  107.35    4.59   0
  -4  -2   8  422.43    5.37   0
  -4  -2   8  431.58    6.32   0
  -4  -2   8  455.13    6.67   0
  -3  -2   8   21.35    4.57   0
  -3  -2   8   22.52    3.14   0
  -3  -2   8   26.04    4.49   0
  -2  -2   8   33.63    3.34   0
  -2  -2   8   33.55    4.14   0
  -1  -2   8  244.61    4.95   0
   1   2  -8  270.65    5.82   0
   0  -2   8 4078.85   17.29   0
   0   2  -8 4419.20   17.55   0
  -1   2  -8  491.88    7.46   0
   1  -2   8  511.15    7.43   0
   1  -2   8  455.46    6.82   0
   2  -2   8   16.12    4.46   0
  -2   2  -8   12.06    4.87   0
   2  -2   8   11.10    4.01   0
   3  -2   8   25.46    4.52   0
   3  -2   8   17.28    5.13   0
  -3   2  -8   23.04    3.34   0
   4  -2   8  198.06    6.67   0
  -4   2  -8  165.03    5.78   0
   4  -2   8  171.89    5.88   0
  -5   2  -8   58.91    4.72   0
   5  -2   8   66.69    6.92   0
   5  -2   8   69.06    5.27   0
  -6   2  -8    2.28    4.43   0
   6  -2   8   -1.73    4.86   0
  -7   2  -8    7.72    4.44   0
   7  -2   8   -1.73    4.96   0
  -8   2  -8    5.56    4.54   0
   8  -2   8    4.38    4.90   0
   9  -2   8    7.44    5.36   0
  -9   2  -8    5.50    4.51   0
  10  -2   8   -0.12    5.29   0
 -10   2  -8    1.27    3.39   0
  11  -2   8   -1.51    5.80   0
 -11   2  -8    3.87    5.03   0
 -11  -1   8    2.19    5.64   0
 -11  -1   8    6.65    3.77   0
 -11  -1   8    4.19    5.33   0
 -10  -1   8    5.17    5.02   0
 -10  -1   8    2.46    3.40   0
 -10  -1   8    0.57    4.77   0
  -9  -1   8    6.97    4.94   0
  -9  -1   8   13.66    4.71   0
  -9  -1   8    7.55    4.91   0
  -8  -1   8    7.62    3.18   0
  -8  -1   8    7.45    4.61   0
  -8  -1   8   10.06    4.47   0
  -7  -1   8    1.80    3.17   0
  -7  -1   8    7.01    4.57   0
  -7  -1   8    6.74    4.53   0
  -6  -1   8    9.78    3.09   0
  -6  -1   8   10.74    4.09   0
  -6  -1   8    7.76    3.24   0
  -5  -1   8    5.84    3.11   0
  -5  -1   8    6.39    3.35   0
  -4  -1   8  143.59    4.23   0
  -4  -1   8  135.74    4.08   0
  -3  -1   8  329.60    6.07   0
  -3  -1   8  299.07    5.86   0
  -2  -1   8   95.78    4.82   0
   2   1  -8   91.19    4.72   0
  -1  -1   8    3.59    4.48   0
   1   1  -8    4.10    3.05   0
   0   1  -8    5.97    4.44   0
   0  -1   8    6.03    4.71   0
  -1   1  -8  369.78    6.88   0
   1  -1   8  340.67    7.05   0
   2  -1   8   96.08    4.41   0
  -2   1  -8   89.56    5.49   0
   3  -1   8  288.72    5.64   0
  -3   1  -8  288.42    5.47   0
  -4   1  -8  168.72    5.54   0
   4  -1   8  199.95    6.81   0
   4  -1   8  175.94    5.89   0
  -5   1  -8    2.43    3.28   0
   5  -1   8    3.30    6.30   0
   5  -1   8    1.15    3.55   0
  -6   1  -8    5.82    4.28   0
   6  -1   8    4.15    4.79   0
  -7   1  -8   20.53    4.57   0
   7  -1   8   23.58    4.91   0
  -8   1  -8   10.60    3.37   0
   8  -1   8   10.50    4.87   0
  -9   1  -8    1.91    4.65   0
   9  -1   8    6.58    5.25   0
  10  -1   8    0.46    5.57   0
 -10   1  -8    3.24    4.86   0
  11  -1   8   -6.38    6.42   0
 -11   1  -8   -1.77    5.54   0
 -11   0   8    1.90    5.13   0
 -11   0   8    2.85    5.22   0
 -11   0   8    0.33    5.16   0
 -10   0   8   -0.21    5.06   0
 -10   0   8   -3.22    4.59   0
 -10   0   8    1.84    4.62   0
  -9   0   8    1.43    4.73   0
  -9   0   8    4.05    4.79   0
  -9   0   8    4.26    4.89   0
  -8   0   8    5.54    4.46   0
  -8   0   8    5.66    4.54   0
  -8   0   8    5.05    4.23   0
  -7   0   8   11.35    4.56   0
  -7   0   8    6.33    3.39   0
  -6   0   8   99.66    5.25   0
  -6   0   8   90.56    5.10   0
  -5   0   8  381.73    6.45   0
  -5   0   8  359.20    5.43   0
  -4   0   8  170.48    4.59   0
  -4   0   8  163.05    5.68   0
  -3   0   8   10.92    4.58   0
   3   0  -8   10.60    3.42   0
  -2   0   8  377.14    5.61   0
   2   0  -8  421.32    6.58   0
   1   0  -8 1111.70    8.58   0
  -1   0   8 1076.62    9.11   0
   0   0  -8 1475.16   10.32   0
   0   0   8 1323.33   10.07   0
   1   0   8   29.82    4.91   0
  -1   0  -8   27.87    3.55   0
   2   0   8    8.66    5.14   0
  -2   0  -8   13.87    3.56   0
   3   0   8   36.95    5.24   0
  -3   0  -8   35.60    3.59   0
  -4   0  -8  102.85    4.07   0
   4   0   8  113.19    4.36   0
  -5   0  -8   28.14    4.87   0
   5   0   8   32.90    6.34   0
   5   0   8   37.37    3.60   0
   6   0   8   -0.59    3.36   0
  -6   0  -8    4.21    2.93   0
  -7   0  -8    2.19    3.17   0
   7   0   8    1.85    4.71   0
  -8   0  -8    1.35    4.60   0
   8   0   8    0.43    4.85   0
  -9   0  -8    7.17    4.55   0
   9   0   8    8.50    5.03   0
  10   0   8    0.73    3.62   0
 -10   0  -8    2.72    5.00   0
 -11   1   8   -2.32    5.42   0
 -11   1   8   -2.99    5.47   0
 -11   1   8    1.80    5.32   0
 -10   1   8   -1.93    4.80   0
 -10   1   8    2.55    5.02   0
 -10   1   8    4.99    4.85   0
  -9   1   8    5.54    4.47   0
  -9   1   8    7.27    4.74   0
  -9   1   8    6.02    3.28   0
  -8   1   8   13.70    4.58   0
  -8   1   8   13.47    4.92   0
  -7   1   8    0.71    4.61   0
  -7   1   8    1.49    3.02   0
  -6   1   8   18.02    3.40   0
  -6   1   8   21.35    4.58   0
  -5   1   8   19.04    4.96   0
  -5   1   8   12.31    3.41   0
  -4   1   8  129.87    5.41   0
   3  -1  -8  377.49    5.78   0
  -3   1   8  344.48    5.58   0
   2  -1  -8  451.20    7.17   0
  -2   1   8  398.35    5.97   0
   1  -1  -8   55.64    3.68   0
  -1   1   8   56.34    4.72   0
   0  -1  -8   67.83    4.64   0
   0   1   8   66.28    4.84   0
   1   1   8   65.11    3.60   0
  -1  -1  -8   71.32    4.84   0
   2   1   8  347.38    6.53   0
  -2  -1  -8  353.16    5.57   0
  -3  -1  -8  203.08    4.76   0
   3   1   8  202.40    4.88   0
   4   1   8    5.61    3.10   0
  -4  -1  -8   10.10    4.82   0
  -5  -1  -8    3.93    4.48   0
   5   1   8    6.81    3.38   0
   5   1   8    0.40    5.50   0
  -6  -1  -8   16.13    3.19   0
   6   1   8   18.36   11.71   0
   6   1   8   19.39    5.02   0
   6   1   8   18.26   12.96   0
  -7  -1  -8   33.84    4.73   0
   7   1   8   30.91    4.86   0
  -8  -1  -8    6.15    4.44   0
   8   1   8    4.80    4.81   0
  -9  -1  -8   -0.39    3.26   0
   9   1   8   -0.61    5.01   0
 -10  -1  -8    3.42    5.01   0
  10   1   8   -0.44    5.66   0
 -11   2   8    5.90    5.28   0
 -11   2   8    0.07    5.10   0
 -11   2   8    0.51    5.37   0
 -10   2   8    4.13    4.98   0
 -10   2   8    5.06    4.74   0
 -10   2   8   -0.45    4.90   0
  -9   2   8    0.35    4.65   0
  -9   2   8   12.46    4.61   0
  -8   2   8   -3.31    4.75   0
  -8   2   8   -1.46    4.69   0
  -7   2   8   12.27    4.58   0
  -7   2   8    1.95    4.28   0
  -6   2   8   21.02    4.53   0
  -6   2   8   20.93    3.24   0
  -5   2   8  188.10    4.96   0
  -5   2   8  179.88    4.73   0
  -4   2   8  185.39    5.72   0
   4  -2  -8  196.67    6.01   0
   3  -2  -8   31.11    3.65   0
  -3   2   8   32.79    4.92   0
   2  -2  -8  141.49    5.96   0
  -2   2   8  128.02    5.47   0
   1  -2  -8  561.88    7.84   0
  -1   2   8  504.89    7.52   0
   0   2   8  548.89    7.25   0
   0  -2  -8  566.62    7.31   0
   1   2   8   45.60    4.77   0
  -1  -2  -8   48.23    3.60   0
  -2  -2  -8   -3.29    4.38   0
   2   2   8    2.33    3.12   0
  -3  -2  -8  126.96    3.91   0
   3   2   8  138.54    5.10   0
  -4  -2  -8  106.80    5.01   0
   4   2   8  123.83    4.12   0
  -5  -2  -8    8.46    4.49   0
   5   2   8   11.94    4.35   0
   5   2   8   12.59    4.61   0
  -6  -2  -8    5.24    3.08   0
   6   2   8    5.24    3.22   0
   6   2   8    1.55    7.43   0
  -7  -2  -8    9.92    4.57   0
   7   2   8   -4.34    4.49   0
  -8  -2  -8    7.17    4.50   0
   8   2   8    3.19    3.48   0
  -9  -2  -8   -4.62    4.82   0
   9   2   8    3.11    3.71   0
 -10  -2  -8    8.29    5.06   0
  10   2   8   10.44    5.44   0
 -11   3   8    0.75    5.18   0
 -11   3   8    2.82    5.49   0
 -11   3   8    1.14    5.13   0
 -10   3   8    1.28    4.91   0
 -10   3   8    4.43    4.67   0
  -9   3   8   -0.48    5.06   0
  -9   3   8   -4.11    4.82   0
  -8   3   8    5.08    4.66   0
  -8   3   8    6.18    3.11   0
  -7   3   8   -4.89    4.44   0
  -7   3   8    1.73    3.34   0
  -6   3   8    3.73    4.56   0
  -6   3   8    4.83    4.32   0
  -5   3   8   91.05    4.99   0
   5  -3  -8  112.70    5.29   0
  -4   3   8    9.11    4.70   0
   4  -3  -8   12.15    5.10   0
   3  -3  -8   -1.78    4.84   0
  -3   3   8   -1.65    4.60   0
   2  -3  -8  202.45    4.88   0
  -2   3   8  188.92    5.90   0
   1  -3  -8   64.70    5.37   0
  -1   3   8   57.63    3.81   0
   0   3   8    2.02    4.69   0
   0  -3  -8    5.47    4.83   0
   1   3   8   81.68    3.71   0
  -1  -3  -8   72.25    4.92   0
  -2  -3  -8   78.11    3.59   0
   2   3   8   90.07    3.72   0
  -3  -3  -8   39.47    4.59   0
   3   3   8   63.19    4.76   0
   4   3   8   15.68    4.51   0
  -4  -3  -8   15.04    4.49   0
   4   3   8   18.54    3.35   0
  -5  -3  -8   13.85    4.53   0
   5   3   8   12.74    4.37   0
   5   3   8    7.57    4.57   0
  -6  -3  -8   13.44    4.43   0
   6   3   8    9.16    6.70   0
   6   3   8   10.12    4.54   0
  -7  -3  -8    6.38    3.42   0
   7   3   8   11.96    4.86   0
  -8  -3  -8    8.28    4.49   0
   8   3   8    4.17    3.46   0
  -9  -3  -8   -3.12    3.70   0
   9   3   8    4.67    5.54   0
 -11   4   8    5.47    5.18   0
 -11   4   8   -2.89    5.35   0
 -10   4   8   -2.21    5.04   0
 -10   4   8    0.17    5.18   0
  -9   4   8    6.12    4.91   0
  -9   4   8    7.60    5.15   0
  -8   4   8   -1.61    4.20   0
  -8   4   8   -0.42    4.67   0
  -7   4   8   19.15    4.65   0
  -7   4   8   16.78    4.89   0
  -6   4   8  119.66    4.89   0
  -6   4   8  124.67    5.85   0
  -5   4   8  150.22    4.46   0
   5  -4  -8  175.57    4.93   0
   4  -4  -8   12.97    5.11   0
  -4   4   8   12.40    3.41   0
  -3   4   8    8.57    4.98   0
   3  -4  -8   12.79    3.76   0
   2  -4  -8  181.04    6.08   0
  -2   4   8  155.83    4.58   0
  -1   4   8  282.49    6.18   0
   1  -4  -8  305.69    6.45   0
   0   4   8   82.64    5.23   0
   0  -4  -8   84.44    3.99   0
  -1  -4  -8    3.56    4.38   0
   1   4   8    2.96    4.30   0
  -2  -4  -8   22.50    4.56   0
   2   4   8   27.22    4.53   0
  -3  -4  -8  162.21    5.17   0
   3   4   8  176.27    4.21   0
   3   4   8  168.56    5.51   0
  -4  -4  -8    1.73    4.46   0
   4   4   8   10.41    4.23   0
   4   4   8    0.99    4.49   0
   5   4   8    4.33    3.17   0
  -5  -4  -8   -2.28    2.94   0
   5   4   8    2.40    4.78   0
  -6  -4  -8   -2.68    4.35   0
   6   4   8    3.30    4.59   0
   6   4   8   -1.70    4.85   0
  -7  -4  -8    2.06    3.17   0
   7   4   8   -1.32    3.38   0
   7   4   8    1.38    8.51   0
  -8  -4  -8   11.81    4.77   0
   8   4   8   -1.25    4.56   0
  -9  -4  -8   -1.59    5.11   0
   9   4   8    0.74    5.27   0
 -11   5   8   -4.91    5.28   0
 -11   5   8    1.46    5.06   0
 -10   5   8   -4.96    5.03   0
 -10   5   8   -2.70    4.79   0
  -9   5   8   -0.58    6.16   0
  -9   5   8   -0.28    4.63   0
  -8   5   8    3.87    5.00   0
  -8   5   8    4.68    4.74   0
  -7   5   8   -1.83    4.89   0
  -7   5   8   -1.27    4.59   0
  -6   5   8   16.65    4.43   0
   5  -5  -8   37.30    5.42   0
  -5   5   8   41.15    4.89   0
   4  -5  -8   35.95    5.07   0
  -4   5   8   32.85    4.64   0
  -3   5   8   66.04    5.20   0
   3  -5  -8   72.31    4.28   0
   2  -5  -8   84.32    5.63   0
  -2   5   8   86.99    5.22   0
  -1   5   8    4.05    3.44   0
   1  -5  -8    5.81    5.01   0
   0  -5  -8    1.66    3.33   0
   0   5   8   -1.18    4.35   0
  -1  -5  -8   52.42    3.68   0
   1   5   8   47.94    3.54   0
   2   5   8  137.21    4.75   0
  -2  -5  -8  118.56    5.19   0
   2   5   8  143.67    4.09   0
  -3  -5  -8   84.78    3.90   0
   3   5   8  105.61    5.01   0
   3   5   8   94.36    4.30   0
   4   5   8   -0.35    4.12   0
  -4  -5  -8   -0.36    4.13   0
   4   5   8   -1.01    4.45   0
  -5  -5  -8    7.88    4.21   0
   5   5   8    5.09    4.30   0
   5   5   8   -0.24    4.60   0
  -6  -5  -8   19.86    4.53   0
   6   5   8   16.51    4.39   0
   6   5   8   15.31    5.29   0
  -7  -5  -8   -1.28    4.51   0
   7   5   8    9.06    4.61   0
   7   5   8    7.02    7.82   0
  -8  -5  -8   -0.66    3.43   0
   8   5   8   -1.58    4.95   0
 -11   6   8    3.47    3.63   0
 -11   6   8   -1.12    6.78   0
 -11   6   8    2.32    5.23   0
 -10   6   8   -2.18    5.12   0
 -10   6   8    2.04    4.83   0
  -9   6   8    4.05    4.81   0
  -9   6   8    1.05    5.01   0
  -8   6   8    0.04    4.76   0
  -8   6   8    3.27    4.46   0
  -7   6   8   18.53    5.29   0
  -7   6   8   14.90    4.92   0
  -6   6   8   26.77    4.41   0
   6  -6  -8   44.50    5.59   0
  -5   6   8   37.36    3.79   0
   5  -6  -8   44.72    4.18   0
  -4   6   8   18.68    4.78   0
   4  -6  -8   20.73    5.43   0
  -3   6   8    0.99    3.21   0
   3  -6  -8    2.20    4.50   0
   2  -6  -8   99.50    4.19   0
  -2   6   8  102.71    5.10   0
   1  -6  -8  117.45    5.51   0
  -1   6   8  109.26    5.20   0
   0  -6  -8    6.65    3.54   0
   0   6   8    4.68    3.24   0
   1   6   8    3.89    2.97   0
  -1  -6  -8   -0.40    4.68   0
   1   6   8   -2.85    4.32   0
   2   6   8   12.86    4.25   0
  -2  -6  -8    6.87    4.56   0
   2   6   8    7.07    3.17   0
  -3  -6  -8   11.40    4.41   0
   3   6   8   13.19    4.23   0
   3   6   8   11.91    3.34   0
  -4  -6  -8    1.41    3.21   0
   4   6   8    9.10    4.22   0
   4   6   8    4.04    4.67   0
  -5  -6  -8   -2.21    3.04   0
   5   6   8   -1.02    3.00   0
   5   6   8    1.87    4.74   0
  -6  -6  -8   -0.42    4.37   0
   6   6   8    4.49    3.32   0
   6   6   8    3.87    5.13   0
  -7  -6  -8   -1.40    4.81   0
   7   6   8    2.22    4.79   0
   7   6   8    2.22    7.47   0
  -8  -6  -8   -3.53    3.52   0
   8   6   8    7.47    5.02   0
 -10   7   8   -1.72    4.94   0
 -10   7   8    6.45    6.75   0
 -10   7   8    6.64    6.12   0
  -9   7   8    5.82    6.43   0
  -9   7   8    3.20    5.68   0
  -8   7   8   -0.04    5.10   0
  -8   7   8    5.04    4.57   0
  -7   7   8    4.50    5.09   0
  -7   7   8    2.55    4.40   0
   6  -7  -8    5.94    5.52   0
  -6   7   8    3.01    4.48   0
  -5   7   8   -1.83    4.60   0
   5  -7  -8    1.20    5.23   0
   4  -7  -8   17.60    5.22   0
  -4   7   8   13.01    4.47   0
  -3   7   8   24.79    4.55   0
   3  -7  -8   30.03    5.50   0
   2  -7  -8   28.88    4.75   0
  -2   7   8   21.91    4.68   0
   1  -7  -8   -2.58    4.98   0
  -1   7   8    3.31    4.40   0
   0   7   8   14.00    3.04   0
   0  -7  -8   14.80    5.12   0
   0   7   8   21.07    4.76   0
  -1  -7  -8   43.73    4.93   0
   1   7   8   48.15    4.75   0
   1   7   8   54.05    4.61   0
  -2  -7  -8   30.40    4.61   0
   2   7   8   35.67    3.37   0
   2   7   8   26.14    4.69   0
   3   7   8   -0.25    4.77   0
  -3  -7  -8    4.26    3.14   0
   3   7   8    2.83    3.03   0
   4   7   8   -2.22    4.18   0
  -4  -7  -8    1.61    2.94   0
   4   7   8    4.90    5.19   0
  -5  -7  -8    3.88    3.10   0
   5   7   8   -1.53    3.02   0
   5   7   8    3.18    4.87   0
   6   7   8    3.42    5.33   0
  -6  -7  -8   -6.05    4.68   0
   6   7   8    1.39    4.31   0
  -7  -7  -8   -4.02    4.90   0
   7   7   8    0.37    4.67   0
   7   7   8    0.27    6.25   0
 -10   8   8   -1.22    5.12   0
 -10   8   8    0.37    6.43   0
 -10   8   8    1.15    6.79   0
  -9   8   8    0.68    4.86   0
  -9   8   8    0.52    4.74   0
  -9   8   8   -0.95    6.54   0
  -8   8   8    3.18    4.55   0
  -8   8   8    4.66    4.50   0
  -8   8   8    4.18    5.24   0
  -7   8   8   -1.31    6.53   0
  -7   8   8   -0.29    4.40   0
  -6   8   8   27.32    4.86   0
   6  -8  -8   31.15    6.18   0
   5  -8  -8    1.83    5.53   0
  -5   8   8    1.19    4.58   0
   4  -8  -8    3.32    5.25   0
  -4   8   8    0.83    4.36   0
  -3   8   8   12.75    2.85   0
   3  -8  -8   10.68    5.53   0
  -3   8   8   14.26    4.63   0
  -2   8   8   34.73    3.13   0
  -2   8   8   41.13    3.71   0
   2  -8  -8   32.33    4.07   0
   1  -8  -8   24.71    3.67   0
  -1   8   8   17.58    4.14   0
  -1   8   8   24.73    4.70   0
   0   8   8   -1.49    2.90   0
   0  -8  -8   -1.01    4.63   0
   0   8   8    2.18    4.29   0
  -1  -8  -8    2.70    4.66   0
   1   8   8    4.14    3.16   0
   1   8   8    2.30    2.85   0
  -2  -8  -8   30.31    4.98   0
   2   8   8   15.77    3.43   0
   2   8   8   17.38    4.45   0
   3   8   8    6.42    4.61   0
  -3  -8  -8    2.52    4.54   0
   3   8   8    6.21    4.41   0
  -4  -8  -8    5.99    3.21   0
   4   8   8   -3.00    4.39   0
   4   8   8   -1.58    3.46   0
  -5  -8  -8    5.49    3.34   0
   5   8   8   -5.75    4.45   0
   5   8   8    6.17    5.36   0
  -6  -8  -8    3.87    4.74   0
   6   8   8    2.88    4.70   0
   6   8   8    7.63    5.82   0
  -9   9   8   -0.30    4.79   0
  -9   9   8    4.91    6.52   0
  -9   9   8    1.05    6.17   0
  -8   9   8    2.38    5.89   0
  -8   9   8   -1.30    4.56   0
  -8   9   8    3.13    6.64   0
  -7   9   8    1.65    4.51   0
  -7   9   8    2.78    5.53   0
  -7   9   8   -0.78    5.59   0
  -6   9   8   -0.27    3.15   0
   6  -9  -8    8.22    6.34   0
  -6   9   8    8.44    4.55   0
  -5   9   8   -0.81    2.97   0
   5  -9  -8   -2.07    5.77   0
  -5   9   8    2.92    4.60   0
  -4   9   8   12.04    4.15   0
   4  -9  -8   11.96    5.76   0
  -4   9   8    5.42    4.29   0
  -3   9   8   15.66    3.03   0
  -3   9   8   20.08    4.67   0
   3  -9  -8   21.40    5.42   0
  -2   9   8    5.59    3.01   0
  -2   9   8    8.82    4.65   0
   2  -9  -8    2.53    5.12   0
   1  -9  -8    3.88    3.66   0
  -1   9   8    6.70    4.16   0
  -1   9   8    9.98    4.36   0
   0   9   8    7.01    4.39   0
   0  -9  -8   15.94    4.79   0
   0   9   8   11.54    4.39   0
  -1  -9  -8   15.52    4.77   0
   1   9   8    5.88    4.52   0
   1   9   8   10.21    4.26   0
  -2  -9  -8   15.70    4.69   0
   2   9   8   12.25    3.17   0
   2   9   8    7.79    3.35   0
  -3  -9  -8    2.01    3.42   0
   3   9   8   -2.90    4.45   0
   3   9   8    4.96    4.95   0
  -4  -9  -8   10.04    4.80   0
   4   9   8   -3.02    4.72   0
   4   9   8    1.05    5.12   0
  -5  -9  -8    1.44    4.97   0
   5   9   8    7.78    4.90   0
   5   9   8    1.37    5.61   0
  -9  10   8   -0.81    7.28   0
  -8  10   8   -0.27    4.82   0
  -8  10   8    0.36    7.01   0
  -8  10   8    0.49    5.14   0
  -7  10   8    6.83    4.61   0
  -7  10   8   -0.45    7.06   0
  -7  10   8   -3.61    6.13   0
  -6  10   8    7.93    4.36   0
   6 -10  -8    8.20    6.47   0
  -6  10   8    1.07    4.64   0
  -5  10   8    2.15    4.31   0
   5 -10  -8    2.25    6.07   0
  -5  10   8    1.99    4.76   0
  -4  10   8    4.22    2.87   0
   4 -10  -8    4.48    5.88   0
  -4  10   8    6.30    4.67   0
   3 -10  -8   10.83    5.94   0
  -3  10   8    4.53    4.98   0
  -3  10   8    6.19    4.16   0
  -2  10   8    9.53    3.41   0
   2 -10  -8   13.79    5.28   0
[truncated: 368,150 more chars]
