# Supplementary material for: (E)-3-{[(2-Bromo-3-methyl­phen­yl)imino]­meth­yl}benzene-1,2-diol: crystal structure and Hirshfeld surface analysis
Source: Acta Crystallogr E Crystallogr Commun. 2019 Nov 26;75(Pt 12):1930–3. doi: 10.1107/S2056989019015718 (PMC6895958; doi:10.1107/S2056989019015718)
Supplement: Supplementary file 2 [file e-75-01930-Isup2.hkl]

data_I                                                                          
_shelx_title ' shelxt_a.res in P-1'                                             
_shelx_refln_list_code          4                                               
_shelx_F_calc_maximum      213.55                                               
_exptl_crystal_F_000       616.00                                               
_reflns_d_resolution_high  0.8107                                               
                                                                                
loop_                                                                           
 _space_group_symop_operation_xyz                                               
 'x, y, z'                                                                      
 '-x, -y, -z'                                                                   
                                                                                
_cell_length_a     8.2301                                                       
_cell_length_b    10.1593                                                       
_cell_length_c    15.9428                                                       
_cell_angle_alpha 102.496                                                       
_cell_angle_beta   90.597                                                       
_cell_angle_gamma 103.213                                                       
                                                                                
_shelx_F_squared_multiplier     1.000                                           
                                                                                
loop_                                                                           
 _refln_index_h                                                                 
 _refln_index_k                                                                 
 _refln_index_l                                                                 
 _refln_F_squared_calc                                                          
 _refln_F_squared_meas                                                          
 _refln_F_squared_sigma                                                         
 _refln_observed_status                                                         
   1   0   0        750.44        833.03        35.34 o                         
   2   0   0       3146.90       3474.58        59.54 o                         
   3   0   0        332.37        320.06        17.46 o                         
   4   0   0       1545.30       1486.09        20.82 o                         
   5   0   0        794.04        764.51        14.87 o                         
   6   0   0         15.02         32.20        14.46 o                         
   7   0   0         27.29         38.25        15.26 o                         
   8   0   0          6.88         -2.92        10.82 o                         
   9   0   0         39.88         43.24        16.60 o                         
 -10   1   0         41.46         29.82        14.29 o                         
  -9   1   0        104.87        120.30        18.15 o                         
  -8   1   0         37.30         33.81        12.94 o                         
  -7   1   0         99.82        110.52        12.78 o                         
  -6   1   0         83.91        106.97        14.89 o                         
  -5   1   0         38.96         32.77        15.35 o                         
  -4   1   0        655.50        629.25        17.79 o                         
  -3   1   0       2844.98       2903.18        72.31 o                         
  -2   1   0       4806.89       5277.91        82.84 o                         
  -1   1   0        798.19        976.43        71.23 o                         
   0   1   0       5030.78       5521.96        68.95 o                         
   1   1   0       2799.59       2985.07        29.77 o                         
   2   1   0       7458.46       8089.62       101.72 o                         
   3   1   0       5644.63       5844.06        36.97 o                         
   4   1   0         63.02         58.75        14.35 o                         
   5   1   0         47.03         42.74        14.03 o                         
   6   1   0          7.89         12.03        10.51 o                         
   7   1   0        340.35        336.86        13.45 o                         
   8   1   0        291.68        307.23        13.67 o                         
   9   1   0         38.42         40.94        16.51 o                         
 -10   2   0          0.33         13.53        24.50 o                         
  -9   2   0         16.33         35.24        16.92 o                         
  -8   2   0          0.11         14.80        16.86 o                         
  -7   2   0         43.98         45.06        11.40 o                         
  -6   2   0         88.04         78.83        15.70 o                         
  -5   2   0       1936.75       1953.44        37.61 o                         
  -4   2   0       4237.58       4402.47        39.10 o                         
  -3   2   0        208.44        192.79        32.02 o                         
  -2   2   0      31539.22      35078.61      2022.64 o                         
  -1   2   0       5144.89       5196.44        98.53 o                         
   0   2   0      18479.17      18321.37       226.78 o                         
   1   2   0        610.73        598.66        14.92 o                         
   2   2   0       1616.29       1753.62        17.51 o                         
   3   2   0        305.41        297.19        12.17 o                         
   4   2   0       1512.55       1446.87        24.33 o                         
   5   2   0        156.11        152.86        11.96 o                         
   6   2   0         17.72         17.69        10.09 o                         
   7   2   0        106.61        111.46        16.41 o                         
   8   2   0         39.72         14.68        15.34 o                         
   9   2   0         11.90         23.54        13.77 o                         
 -10   3   0          6.06          1.04        15.91 o                         
  -9   3   0         26.98         24.20        16.85 o                         
  -8   3   0        125.11        137.30        14.98 o                         
  -7   3   0         13.79         10.25        16.73 o                         
  -6   3   0         64.14         67.15        12.93 o                         
  -5   3   0        135.05        131.85        12.81 o                         
  -4   3   0        333.38        341.29        16.99 o                         
  -3   3   0       1097.29       1139.33        32.68 o                         
  -2   3   0       6917.55       6969.79       150.94 o                         
  -1   3   0       1820.48       1804.81        40.77 o                         
   0   3   0        922.73        949.46        15.79 o                         
   1   3   0         68.45         66.58        11.33 o                         
   2   3   0       2363.52       2331.61        18.75 o                         
   3   3   0       2036.28       1981.27        26.43 o                         
   4   3   0        206.43        176.12        11.73 o                         
   5   3   0        169.14        150.72        10.93 o                         
   6   3   0        585.25        579.53        19.66 o                         
   7   3   0        377.49        413.76        17.65 o                         
   8   3   0          4.25         13.56        11.76 o                         
 -10   4   0          3.05         11.15        16.20 o                         
  -9   4   0          9.53         15.07        15.64 o                         
  -8   4   0          3.06          0.88        14.63 o                         
  -7   4   0          1.71          7.71        12.90 o                         
  -6   4   0        402.23        413.47        15.55 o                         
  -5   4   0       1467.86       1474.66        32.79 o                         
  -4   4   0       4915.75       4947.71       174.30 o                         
  -3   4   0         81.80         88.12        16.60 o                         
  -2   4   0        985.97       1010.96        39.27 o                         
  -1   4   0      11717.23      11264.24        58.11 o                         
   0   4   0       3771.58       3761.93        40.24 o                         
   1   4   0         32.10         46.30         9.81 o                         
   2   4   0          2.64          6.10         9.08 o                         
   3   4   0        603.44        570.21        16.82 o                         
   4   4   0        381.37        394.01        10.81 o                         
   5   4   0        191.35        203.18        10.67 o                         
   6   4   0        237.84        214.34        13.22 o                         
   7   4   0          6.99         20.26        27.52 o                         
   8   4   0         29.06         44.40        13.40 o                         
  -9   5   0          1.59          8.15        13.93 o                         
  -8   5   0         31.58         36.47        14.60 o                         
  -7   5   0         10.72         21.54        13.90 o                         
  -6   5   0        163.10        160.09        16.59 o                         
  -5   5   0        211.86        226.80        18.08 o                         
  -4   5   0         27.03         15.73        17.24 o                         
  -3   5   0        357.78        356.36        14.89 o                         
  -2   5   0        832.89        734.81        31.21 o                         
  -1   5   0        248.82        247.15        14.07 o                         
   0   5   0        310.05        302.12        21.99 o                         
   1   5   0        600.29        646.75        11.74 o                         
   2   5   0       1835.66       1865.79        19.74 o                         
   3   5   0       1587.12       1612.68        27.25 o                         
   4   5   0        393.50        388.61        11.79 o                         
   5   5   0        343.96        335.10        11.53 o                         
   6   5   0         80.25         86.19        13.91 o                         
   7   5   0         73.86         79.33        18.79 o                         
   8   5   0          8.44         43.80        21.15 o                         
  -9   6   0          2.51         -0.85        17.87 o                         
  -8   6   0         16.11         11.85        17.91 o                         
  -7   6   0        185.77        180.29        25.68 o                         
  -6   6   0       1553.25       1489.17        31.98 o                         
  -5   6   0       1321.77       1286.49        30.30 o                         
  -4   6   0        180.04        182.65        18.46 o                         
  -3   6   0         93.90        107.77        15.41 o                         
  -2   6   0       1471.07       1428.02        50.86 o                         
  -1   6   0       3973.64       3848.99       101.00 o                         
   0   6   0        356.62        346.20        17.60 o                         
   1   6   0         55.36         68.53        18.21 o                         
   2   6   0         57.67         75.49        11.21 o                         
   3   6   0        337.31        339.74        20.51 o                         
   4   6   0          3.37          6.63        11.96 o                         
   5   6   0         26.63         32.21        12.24 o                         
   6   6   0          0.15          6.28        11.59 o                         
   7   6   0          0.23         -4.23        11.83 o                         
  -9   7   0          3.39          1.82        20.76 o                         
  -8   7   0          2.19        -18.40        23.07 o                         
  -7   7   0        166.50        162.73        23.32 o                         
  -6   7   0        230.22        196.03        17.56 o                         
  -5   7   0        173.32        166.86        22.14 o                         
  -4   7   0        179.84        185.48        18.10 o                         
  -3   7   0         31.93         48.88        14.61 o                         
  -2   7   0        634.04        613.67        18.92 o                         
  -1   7   0         13.17         40.67        12.05 o                         
   0   7   0         84.56         82.01        11.38 o                         
   1   7   0        964.25        942.77        19.21 o                         
   2   7   0       1061.73       1089.38        14.91 o                         
   3   7   0        437.21        441.46        22.30 o                         
   4   7   0         30.16         42.26        10.91 o                         
   5   7   0         46.92         67.24        10.95 o                         
   6   7   0         52.61         33.98         9.90 o                         
  -9   8   0          1.49         -4.53        23.37 o                         
  -8   8   0         72.35         67.54        23.02 o                         
  -7   8   0         26.72         42.40        21.84 o                         
  -6   8   0        193.53        190.13        21.20 o                         
  -5   8   0        475.90        469.69        23.51 o                         
  -4   8   0         35.85         36.66        15.62 o                         
  -3   8   0        144.83        146.48        15.26 o                         
  -2   8   0        544.40        565.81        14.72 o                         
  -1   8   0        546.42        544.44        26.71 o                         
   0   8   0         13.68         26.61         9.74 o                         
   1   8   0         10.48          6.04         8.76 o                         
   2   8   0          1.21         15.85        10.67 o                         
   3   8   0         94.14         93.00        11.51 o                         
   4   8   0          5.85         32.60        12.38 o                         
   5   8   0         32.56         31.58        12.36 o                         
  -8   9   0         40.59          9.64        23.37 o                         
  -7   9   0          5.17         19.23        22.04 o                         
  -6   9   0          0.36          3.74        20.86 o                         
  -5   9   0         38.86         43.39        15.40 o                         
  -4   9   0         11.26         39.47        15.27 o                         
  -3   9   0        142.56        163.63        14.11 o                         
  -2   9   0         70.78         85.66        13.26 o                         
  -1   9   0        102.90        115.57        11.38 o                         
   0   9   0        114.39         90.56         9.23 o                         
   1   9   0        441.10        448.79        12.69 o                         
   2   9   0        185.76        197.77        11.94 o                         
   3   9   0         27.48         40.41        12.37 o                         
   4   9   0          8.87         16.96         9.62 o                         
  -7  10   0         33.65         39.75        15.45 o                         
  -6  10   0         91.21         75.31        16.33 o                         
  -5  10   0         46.22         39.26        21.69 o                         
  -4  10   0          5.08         11.83        11.85 o                         
  -3  10   0         35.62         28.75        10.68 o                         
  -2  10   0        258.27        263.12        11.57 o                         
  -1  10   0         71.85         87.69        12.76 o                         
   0  10   0         67.41         67.93         9.72 o                         
   1  10   0          4.91          6.70         9.45 o                         
   2  10   0         58.72         60.00        10.03 o                         
   3  10   0          2.08         18.24        14.35 o                         
  -6  11   0          1.67         -9.00        21.60 o                         
  -5  11   0          9.52         16.53        22.38 o                         
  -4  11   0          8.60         10.74        15.22 o                         
  -3  11   0        150.16        142.89        11.87 o                         
  -2  11   0         57.27         58.02        13.14 o                         
  -1  11   0         38.08         27.46        10.70 o                         
   0  11   0         11.20         19.36         9.67 o                         
   1  11   0         87.12        100.73        10.41 o                         
   2  11   0         88.64         78.27        11.56 o                         
  -4  12   0          0.37          6.76        15.53 o                         
  -3  12   0         15.17         25.96        13.38 o                         
  -2  12   0          3.83          4.91        10.56 o                         
  -1  12   0          0.73         -8.70        13.33 o                         
   0 -12   1         65.52         66.65        13.74 o                         
   1 -12   1         34.07         47.96        13.82 o                         
   2 -12   1          0.29         11.59        13.34 o                         
   3 -12   1          0.32          5.78        11.95 o                         
   4 -12   1         30.83         30.04        13.20 o                         
  -2 -11   1         29.08         21.67        11.15 o                         
  -1 -11   1         17.30         29.72        11.05 o                         
   0 -11   1         23.94         28.32        10.59 o                         
   1 -11   1         85.40         86.41        13.12 o                         
   2 -11   1         56.97         67.50        14.59 o                         
   3 -11   1          7.51         12.56        13.76 o                         
   4 -11   1          8.21         13.10        16.05 o                         
   5 -11   1         15.69         48.06        22.48 o                         
   6 -11   1          0.77         -4.62        22.04 o                         
  -3 -10   1          0.12          6.73        12.40 o                         
  -2 -10   1          4.90         21.95         9.24 o                         
  -1 -10   1         12.29          1.60        10.73 o                         
   0 -10   1        220.24        211.67        13.11 o                         
   1 -10   1         76.50         60.18        12.44 o                         
   2 -10   1          0.63          5.34        10.47 o                         
   3 -10   1        102.92        107.39        13.28 o                         
   4 -10   1        204.24        231.69        16.44 o                         
   5 -10   1        308.26        276.32        16.53 o                         
   6 -10   1          3.87         47.82        21.84 o                         
   7 -10   1          1.10          6.94        21.64 o                         
  -5  -9   1         45.39         48.46        11.87 o                         
  -4  -9   1        146.25        147.68        18.51 o                         
  -3  -9   1         51.79         61.85         9.91 o                         
  -2  -9   1          0.24          3.27         9.82 o                         
  -1  -9   1         10.42          6.76        11.80 o                         
   0  -9   1        127.76        136.31        12.86 o                         
   1  -9   1        121.23        126.64        13.20 o                         
   2  -9   1          5.48          3.34        10.59 o                         
   3  -9   1        100.23        100.78        12.21 o                         
   4  -9   1         32.32         35.08        12.88 o                         
   5  -9   1         25.23         29.61        22.04 o                         
   6  -9   1          4.11         33.06        21.10 o                         
   7  -9   1         12.53         33.25        21.64 o                         
   8  -9   1          1.10         22.24        15.74 o                         
  -6  -8   1          5.65         10.43        13.40 o                         
  -5  -8   1         36.43         54.03        13.62 o                         
  -4  -8   1         74.70         77.51        12.87 o                         
  -3  -8   1         13.62          0.65        11.07 o                         
  -2  -8   1          1.26          4.60         9.60 o                         
  -1  -8   1        448.08        455.26        11.97 o                         
   0  -8   1        677.07        689.45        14.51 o                         
   1  -8   1        124.05        131.67        12.96 o                         
   2  -8   1         22.06         21.89        12.65 o                         
   3  -8   1       1194.36       1122.04        20.88 o                         
   4  -8   1        440.02        456.41        20.58 o                         
   5  -8   1         90.16        133.61        21.64 o                         
   6  -8   1          1.04          6.64        20.12 o                         
   7  -8   1         29.92         24.74        21.74 o                         
   8  -8   1         61.73         78.66        23.37 o                         
   9  -8   1         14.15         25.19        22.19 o                         
  -6  -7   1         22.05         60.30        12.87 o                         
  -5  -7   1         16.90         21.48         8.31 o                         
  -4  -7   1        140.15        153.37         9.82 o                         
  -3  -7   1        436.10        425.24        12.40 o                         
  -2  -7   1         25.12         26.52        10.93 o                         
  -1  -7   1         12.35         23.36         9.99 o                         
   0  -7   1        723.13        746.51        18.03 o                         
   1  -7   1        177.72        162.14        12.67 o                         
   2  -7   1        114.19        106.97        12.67 o                         
   3  -7   1        420.26        441.46        17.44 o                         
   4  -7   1          3.25         27.45        22.04 o                         
   5  -7   1         12.04         17.02        21.79 o                         
   6  -7   1          2.02         33.80        22.73 o                         
   7  -7   1        344.74        329.59        24.99 o                         
   8  -7   1          1.34         10.43        21.40 o                         
   9  -7   1          0.11         -1.77        27.20 o                         
  -7  -6   1          0.97         -7.88        10.40 o                         
  -6  -6   1         41.41         56.63         9.06 o                         
  -5  -6   1        108.47        123.36        10.20 o                         
  -4  -6   1          4.33          4.82         9.67 o                         
  -3  -6   1         18.76         25.53         8.89 o                         
  -2  -6   1        529.82        539.51        15.76 o                         
  -1  -6   1        996.69        937.65        15.24 o                         
   0  -6   1        806.98        765.13        16.52 o                         
   1  -6   1        877.12        902.43        12.89 o                         
   2  -6   1         14.64         35.41        14.07 o                         
   3  -6   1       2073.16       2077.05        26.22 o                         
   4  -6   1        589.76        584.85        24.84 o                         
   5  -6   1          9.81          3.25        21.79 o                         
   6  -6   1         14.70         38.08        21.40 o                         
   7  -6   1         70.54         71.28        23.12 o                         
   8  -6   1         62.08         79.35        21.60 o                         
   9  -6   1         79.34         73.55        19.15 o                         
  -8  -5   1         13.48          9.72        13.03 o                         
  -7  -5   1          2.10          2.76        17.21 o                         
  -6  -5   1          0.36          1.04        10.66 o                         
  -5  -5   1        529.41        523.37        11.89 o                         
  -4  -5   1        625.79        616.40        14.41 o                         
  -3  -5   1        150.66        150.27        10.68 o                         
  -2  -5   1         16.11         24.72        10.30 o                         
  -1  -5   1          2.23         -2.24         9.85 o                         
   0  -5   1       4190.13       4251.52        72.12 o                         
   1  -5   1       1289.88       1397.00        16.86 o                         
   2  -5   1       1341.03       1306.86        34.74 o                         
   3  -5   1       1493.60       1418.43        26.66 o                         
   4  -5   1       1091.46       1114.22        30.20 o                         
   5  -5   1          4.34         20.22        19.23 o                         
   6  -5   1         59.32         50.53        17.50 o                         
   7  -5   1        396.23        384.87        17.48 o                         
   8  -5   1         18.54         18.34        14.99 o                         
   9  -5   1         26.43         15.86        15.49 o                         
  -8  -4   1         21.79         18.99        15.95 o                         
  -7  -4   1          0.34          6.74        11.06 o                         
  -6  -4   1         32.62         53.98        11.08 o                         
  -5  -4   1        132.97        148.64        15.32 o                         
  -4  -4   1         13.39          9.25         9.37 o                         
  -3  -4   1          2.98         14.57         8.63 o                         
  -2  -4   1       3381.77       3306.02        34.34 o                         
  -1  -4   1       7982.03       8067.09        28.77 o                         
   0  -4   1        898.73        845.75        13.28 o                         
   1  -4   1        260.16        292.91        11.70 o                         
   2  -4   1        439.99        435.26        13.84 o                         
   3  -4   1       5632.24       5460.61        50.67 o                         
   4  -4   1       2425.81       2284.17        37.39 o                         
   5  -4   1         59.81         65.64        16.23 o                         
   6  -4   1         40.34         32.57        13.46 o                         
   7  -4   1        128.44        148.73        15.02 o                         
   8  -4   1         45.94         51.38        15.60 o                         
   9  -4   1          0.35          6.22        17.04 o                         
  10  -4   1          2.75          0.29        15.97 o                         
  -9  -3   1         15.68         27.24        16.02 o                         
  -8  -3   1         25.02         18.17        39.55 o                         
  -7  -3   1         90.20         69.23        11.94 o                         
  -6  -3   1          6.81         24.29        10.93 o                         
  -5  -3   1        760.43        737.13        12.39 o                         
  -4  -3   1        644.86        653.41        14.93 o                         
  -3  -3   1       1309.61       1314.66        13.61 o                         
  -2  -3   1         57.60         57.66        11.57 o                         
  -1  -3   1         37.81         27.67         9.21 o                         
   0  -3   1       3170.07       3231.80        39.60 o                         
   1  -3   1       1635.24       1647.45        23.21 o                         
   2  -3   1        164.27        186.74        27.65 o                         
   3  -3   1       1127.82       1151.84        48.81 o                         
   4  -3   1       1561.45       1543.07        28.99 o                         
   5  -3   1        220.87        211.60        14.78 o                         
   6  -3   1        734.70        770.20        18.59 o                         
   7  -3   1        242.71        247.13        16.24 o                         
   8  -3   1         17.52          0.72        16.35 o                         
   9  -3   1          1.68         14.41        22.28 o                         
  10  -3   1          7.93          8.85        15.71 o                         
  -9  -2   1          0.29          8.26        22.70 o                         
  -8  -2   1         73.97         75.49        15.55 o                         
  -7  -2   1         38.62         49.80        13.55 o                         
  -6  -2   1        118.97        131.33        12.56 o                         
  -5  -2   1        196.82        183.43        12.29 o                         
  -4  -2   1        257.21        271.32        13.01 o                         
  -3  -2   1       1131.97       1129.91        14.42 o                         
  -2  -2   1       4387.64       4356.76        35.62 o                         
  -1  -2   1       7653.13       7804.05        35.23 o                         
   0  -2   1       1514.65       1565.13        28.51 o                         
   1  -2   1         10.67         18.29        15.25 o                         
   2  -2   1      16076.39      15396.11      2138.52 o                         
   3  -2   1       5851.09       5922.51       140.26 o                         
   4  -2   1        156.21        149.42        14.83 o                         
   5  -2   1        107.76        113.29        13.89 o                         
   6  -2   1         30.00         51.01        14.73 o                         
   7  -2   1        106.20        121.37        17.30 o                         
   8  -2   1         36.73         50.74        16.84 o                         
   9  -2   1          4.40         11.47        21.45 o                         
  10  -2   1          0.22          7.87        14.83 o                         
  -9  -1   1        116.84        106.29        18.25 o                         
  -8  -1   1         33.86         45.80        12.03 o                         
  -7  -1   1         38.33         28.19        11.64 o                         
  -6  -1   1        294.63        274.98        13.05 o                         
  -5  -1   1        366.92        380.70        13.27 o                         
  -4  -1   1        231.03        230.75        11.65 o                         
  -3  -1   1        792.16        793.65        14.69 o                         
  -2  -1   1          1.69          9.00        11.89 o                         
  -1  -1   1       4212.17       4756.26        52.68 o                         
   0  -1   1         55.55         77.76        18.37 o                         
   1  -1   1       5681.08       6152.92        62.72 o                         
   2  -1   1       1229.65       1320.57        29.32 o                         
   3  -1   1        124.75        140.87        16.63 o                         
   4  -1   1         62.98         82.42        15.06 o                         
   5  -1   1        483.08        507.71        17.37 o                         
   6  -1   1       1210.22       1266.47        21.61 o                         
   7  -1   1        131.41        130.87        16.61 o                         
   8  -1   1         13.15         20.22        16.10 o                         
   9  -1   1          3.46         16.46        15.89 o                         
  -9   0   1         39.50         40.16        16.36 o                         
  -8   0   1         17.51         17.97        13.95 o                         
  -7   0   1        137.77        167.73        24.92 o                         
  -6   0   1        703.80        713.59        14.27 o                         
  -5   0   1        170.14        174.85        13.10 o                         
  -4   0   1         24.19         31.95        13.95 o                         
  -3   0   1       2668.84       2691.51        30.21 o                         
  -2   0   1       3914.69       4211.55        80.48 o                         
  -1   0   1       3114.54       3671.20        51.27 o                         
   1   0   1         76.11        131.83        27.18 o                         
   2   0   1      25716.72      26228.61       241.83 o                         
   3   0   1       2696.81       2541.10        45.09 o                         
   4   0   1        422.57        455.84        15.24 o                         
   5   0   1        139.70        130.26        14.19 o                         
   6   0   1         95.67        102.49        17.13 o                         
   7   0   1        118.89        133.46        13.53 o                         
   8   0   1         11.00         44.24        15.25 o                         
   9   0   1         21.95         26.63        26.37 o                         
 -10   1   1         53.24         54.31        16.33 o                         
  -9   1   1         16.68         13.26        17.76 o                         
  -8   1   1         23.80         26.55        14.53 o                         
  -7   1   1         47.88         50.16        14.02 o                         
  -6   1   1        186.17        197.57        14.60 o                         
  -5   1   1        748.01        748.13        23.59 o                         
  -4   1   1        706.64        715.12        20.25 o                         
  -3   1   1       1546.78       1609.43        31.11 o                         
  -2   1   1       5679.66       6519.29        83.11 o                         
  -1   1   1       1163.26       1220.94        38.38 o                         
   0   1   1        171.97        207.27        24.77 o                         
   1   1   1       6104.11       6422.83        99.80 o                         
   2   1   1      36043.86      36337.04       398.53 o                         
   3   1   1        135.27        159.60        13.51 o                         
   4   1   1          4.78         14.49        14.06 o                         
   5   1   1       1178.29       1171.74        19.12 o                         
   6   1   1        370.61        368.24        15.67 o                         
   7   1   1         47.12         41.30        11.31 o                         
   8   1   1        146.30        151.85        17.98 o                         
   9   1   1          2.95         24.69        26.96 o                         
 -10   2   1          0.12         33.54        17.40 o                         
  -9   2   1          0.97         11.71        21.99 o                         
  -8   2   1         32.81         39.09        16.04 o                         
  -7   2   1        624.97        638.15        19.25 o                         
  -6   2   1         91.24         99.36        15.88 o                         
  -5   2   1         20.25         19.58        20.66 o                         
  -4   2   1        239.93        247.82        18.18 o                         
  -3   2   1       3292.72       3316.47        39.04 o                         
  -2   2   1      45603.67      47654.78      1526.73 o                         
  -1   2   1        901.52        930.55        31.49 o                         
   0   2   1        344.70        363.13        16.69 o                         
   1   2   1       3600.65       3591.17        56.99 o                         
   2   2   1       1645.93       1689.09        17.48 o                         
   3   2   1        791.52        799.01        13.79 o                         
   4   2   1        291.77        328.72        13.24 o                         
   5   2   1         51.20         42.14        11.82 o                         
   6   2   1         53.29         55.13        13.09 o                         
   7   2   1        249.22        268.00        14.39 o                         
   8   2   1         22.51         32.37        20.49 o                         
   9   2   1          0.17        -16.50        16.50 o                         
 -10   3   1          9.85         29.87        16.02 o                         
  -9   3   1          0.07         -2.46        13.31 o                         
  -8   3   1          2.24          5.11        13.34 o                         
  -7   3   1         11.58         22.34        17.54 o                         
  -6   3   1        332.49        328.81        18.19 o                         
  -5   3   1         55.28         68.28        15.37 o                         
  -4   3   1          9.51         13.00        17.76 o                         
  -3   3   1       1316.94       1236.41        40.14 o                         
  -2   3   1        965.30       1002.48        37.56 o                         
  -1   3   1        392.70        400.38        17.36 o                         
   0   3   1       3083.91       2878.75        85.35 o                         
   1   3   1       7180.71       7069.94        33.22 o                         
   2   3   1         81.53         89.15        11.34 o                         
   3   3   1         73.68         73.20         9.65 o                         
   4   3   1        753.50        726.10        14.55 o                         
   5   3   1        867.00        862.58        25.29 o                         
   6   3   1        719.42        739.87        29.34 o                         
   7   3   1         30.74         35.52        24.23 o                         
   8   3   1         55.08         57.21        11.37 o                         
 -10   4   1          7.82         20.72        13.78 o                         
  -9   4   1          0.60          7.98        13.51 o                         
  -8   4   1         64.29         76.97        14.10 o                         
  -7   4   1        275.61        269.74        13.80 o                         
  -6   4   1        638.67        601.84        21.87 o                         
  -5   4   1         73.54         77.98        16.14 o                         
  -4   4   1       7067.26       7028.11       473.06 o                         
  -3   4   1       3284.58       3100.91       108.82 o                         
  -2   4   1       2494.65       2418.24        30.92 o                         
  -1   4   1        106.87        102.17        13.22 o                         
   0   4   1        113.04        106.06        13.91 o                         
   1   4   1       2077.95       2014.38        42.19 o                         
   2   4   1       1964.83       1893.56        39.03 o                         
   3   4   1         74.73         71.17         8.96 o                         
   4   4   1        463.60        476.74        12.64 o                         
   5   4   1        424.58        453.44        32.38 o                         
   6   4   1         10.17         23.34        13.23 o                         
   7   4   1          6.48         -0.21        15.37 o                         
   8   4   1         20.64         17.20        15.65 o                         
  -9   5   1          6.56         15.72        13.10 o                         
  -8   5   1          1.70         14.55        13.88 o                         
  -7   5   1          1.96          7.68        13.88 o                         
  -6   5   1        424.14        411.02        16.64 o                         
  -5   5   1         70.27         68.53        15.45 o                         
  -4   5   1        704.65        668.03        21.77 o                         
  -3   5   1        607.32        557.47        15.16 o                         
  -2   5   1        454.77        448.62        16.25 o                         
  -1   5   1       1077.04       1025.18        26.67 o                         
   0   5   1       1463.42       1380.99        15.99 o                         
   1   5   1       5294.58       5212.46        38.39 o                         
   2   5   1         43.73         48.72        10.19 o                         
   3   5   1        146.46        146.98        11.45 o                         
   4   5   1       1180.23       1208.99        16.65 o                         
   5   5   1        466.59        516.84        17.51 o                         
   6   5   1        114.60        106.55        10.16 o                         
   7   5   1          3.74          3.07        13.04 o                         
  -9   6   1          0.19          3.85        16.34 o                         
  -8   6   1        376.17        356.58        23.64 o                         
  -7   6   1         16.17         12.92        16.56 o                         
  -6   6   1        796.17        708.27        20.83 o                         
  -5   6   1          0.13          2.12        13.02 o                         
  -4   6   1        588.43        601.70        18.98 o                         
  -3   6   1       2277.02       2207.54        44.55 o                         
  -2   6   1        640.68        587.85        15.48 o                         
  -1   6   1        203.63        202.36        13.42 o                         
   0   6   1        304.55        297.11        12.51 o                         
   1   6   1        903.57        841.78        34.88 o                         
   2   6   1        119.20        125.15        13.18 o                         
   3   6   1        800.33        814.41        26.54 o                         
   4   6   1        508.24        516.70        17.06 o                         
   5   6   1         24.24         26.65        10.62 o                         
   6   6   1          0.15          6.49         9.57 o                         
   7   6   1         13.45         20.92        12.98 o                         
  -9   7   1          2.09         -5.41        21.10 o                         
  -8   7   1          0.09         19.68        21.89 o                         
  -7   7   1         86.59         70.74        22.19 o                         
  -6   7   1         44.24         57.01        20.91 o                         
  -5   7   1        896.90        854.05        22.54 o                         
  -4   7   1        470.60        464.47        15.15 o                         
  -3   7   1        197.03        210.92        15.28 o                         
  -2   7   1         16.06         29.85        12.33 o                         
  -1   7   1        437.59        437.31        18.71 o                         
   0   7   1       1466.28       1460.52        39.32 o                         
   1   7   1       1170.41       1152.83        51.57 o                         
   2   7   1        201.60        217.54        20.94 o                         
   3   7   1        569.56        535.27        21.66 o                         
   4   7   1        147.15        135.98        12.62 o                         
   5   7   1         44.84         37.67        11.38 o                         
   6   7   1         16.01         36.25        10.84 o                         
  -8   8   1        319.01        285.47        25.24 o                         
  -7   8   1         24.91         20.17        15.99 o                         
  -6   8   1         26.60         36.80        20.71 o                         
  -5   8   1         12.39          0.13        16.96 o                         
  -4   8   1        295.76        298.08        16.40 o                         
  -3   8   1        633.85        596.94        14.47 o                         
  -2   8   1         70.82         69.41        11.05 o                         
  -1   8   1          0.85         21.99        12.27 o                         
   0   8   1          4.84          1.97         8.53 o                         
   1   8   1        838.65        880.14        18.72 o                         
   2   8   1         55.65         56.58        11.25 o                         
   3   8   1         46.08         31.25        14.06 o                         
   4   8   1          8.81         14.06         8.92 o                         
   5   8   1          3.85         -0.71        12.52 o                         
  -8   9   1          6.75          0.20        21.50 o                         
  -7   9   1          6.05         25.14        21.60 o                         
  -6   9   1          6.08         46.19        21.35 o                         
  -5   9   1         36.51         74.61        17.46 o                         
  -4   9   1        107.36        112.68        12.64 o                         
  -3   9   1          8.83         15.26        11.52 o                         
  -2   9   1         42.15         42.93        10.40 o                         
  -1   9   1        602.42        604.94        18.56 o                         
   0   9   1        604.77        644.81        22.02 o                         
   1   9   1        427.98        433.96        14.15 o                         
   2   9   1         24.43         28.24         9.52 o                         
   3   9   1         57.21         52.75        12.67 o                         
   4   9   1         76.60         73.43        10.41 o                         
  -7  10   1         15.19         31.34        21.84 o                         
  -6  10   1          1.41         -7.38        20.42 o                         
  -5  10   1         44.83         50.34        16.71 o                         
  -4  10   1        104.67        112.49        11.50 o                         
  -3  10   1         33.34         33.22        10.74 o                         
  -2  10   1         21.20          8.46        10.64 o                         
  -1  10   1         15.97         24.61        12.32 o                         
   0  10   1          2.12          8.31        11.17 o                         
   1  10   1          1.70         16.28        26.93 o                         
   2  10   1         15.79         22.73        15.49 o                         
   3  10   1          4.47         13.86         9.59 o                         
  -6  11   1         20.51         44.37        21.69 o                         
  -5  11   1         34.35         37.63        17.64 o                         
  -4  11   1         31.93         45.92        11.93 o                         
  -3  11   1         17.57         14.15        11.91 o                         
  -2  11   1         92.21         93.02        11.41 o                         
  -1  11   1        284.57        271.55        32.28 o                         
   0  11   1         76.51         75.36        10.97 o                         
   1  11   1         16.03         25.89        11.29 o                         
  -3  12   1         18.26         20.50        11.44 o                         
  -2  12   1         17.96         31.32        12.75 o                         
   0 -12   2          8.72         12.92        11.33 o                         
   1 -12   2         20.78         28.30        11.61 o                         
   2 -12   2         25.77         37.96        12.74 o                         
   3 -12   2         66.17         87.01        12.20 o                         
   4 -12   2         27.35         26.91        14.44 o                         
  -2 -11   2         18.93         41.86        10.80 o                         
  -1 -11   2        117.08         98.62        11.41 o                         
   0 -11   2          1.39         29.45        10.62 o                         
   1 -11   2         30.73         43.85        12.75 o                         
   2 -11   2          3.46          5.39        12.74 o                         
   3 -11   2          1.57         20.27        12.31 o                         
   4 -11   2          0.14          2.62        14.47 o                         
   5 -11   2          0.75         -1.97        21.74 o                         
   6 -11   2         19.54         25.33        15.35 o                         
  -4 -10   2          2.73          8.22        12.04 o                         
  -3 -10   2         69.57         59.32        10.24 o                         
  -2 -10   2        156.78        172.97        12.88 o                         
  -1 -10   2        213.96        205.47        11.42 o                         
   0 -10   2          4.94          8.93        10.87 o                         
   1 -10   2          2.89         21.86        10.70 o                         
   2 -10   2        508.72        511.11        14.52 o                         
   3 -10   2        201.30        203.76        12.22 o                         
   4 -10   2          0.95         10.42        14.36 o                         
   5 -10   2         52.84         75.46        20.66 o                         
   6 -10   2         32.21         20.81        14.51 o                         
   7 -10   2         42.18         39.85        21.94 o                         
  -5  -9   2         48.48         41.36        13.01 o                         
  -4  -9   2         20.79         24.45         9.44 o                         
  -3  -9   2          1.64        -10.04        10.47 o                         
  -2  -9   2         72.29         79.38         8.31 o                         
  -1  -9   2        146.96        164.18        10.25 o                         
   0  -9   2          5.08          5.12         8.79 o                         
   1  -9   2         68.54         72.77        10.89 o                         
   2  -9   2        199.71        176.88        13.25 o                         
   3  -9   2         89.03         88.98        11.62 o                         
   4  -9   2          4.97         -7.18        15.10 o                         
   5  -9   2        120.14        117.92        16.77 o                         
   6  -9   2        123.45        129.23        23.71 o                         
   7  -9   2          7.16         19.38        14.51 o                         
   8  -9   2          6.91          3.30        22.58 o                         
  -6  -8   2         33.43         20.78        13.66 o                         
  -5  -8   2          0.66         13.62         7.93 o                         
  -4  -8   2         27.25         25.80         7.59 o                         
  -3  -8   2        465.91        458.39        21.44 o                         
  -2  -8   2        366.09        356.70        10.27 o                         
  -1  -8   2         29.68         18.86         9.66 o                         
   0  -8   2          2.70         14.25         9.48 o                         
   1  -8   2        967.80        950.03        13.56 o                         
   2  -8   2        787.80        749.61        14.38 o                         
   3  -8   2        771.70        741.82        18.45 o                         
   4  -8   2         14.38         26.27        21.15 o                         
   5  -8   2         38.81         26.76        21.84 o                         
   6  -8   2         41.38         46.68        13.97 o                         
   7  -8   2          8.20         15.15        15.99 o                         
   8  -8   2          0.03         -6.79        23.42 o                         
   9  -8   2          0.08         10.63        26.61 o                         
  -6  -7   2        104.35         85.60        11.50 o                         
  -5  -7   2         28.84         23.68         8.92 o                         
  -4  -7   2          0.85          7.38         8.68 o                         
  -3  -7   2         17.09         24.52         8.88 o                         
  -2  -7   2        209.89        209.73         9.73 o                         
  -1  -7   2        333.11        333.52         9.72 o                         
   0  -7   2        483.03        512.67        12.21 o                         
   1  -7   2        591.42        569.98        12.54 o                         
   2  -7   2          3.34         -2.89        10.08 o                         
   3  -7   2        129.46        117.13        16.74 o                         
   4  -7   2        265.13        275.19        23.17 o                         
   5  -7   2        448.40        418.93        23.81 o                         
   6  -7   2          2.26         18.45        15.15 o                         
   7  -7   2         22.02         31.39        22.09 o                         
   8  -7   2         10.38         32.37        22.33 o                         
   9  -7   2         66.19         43.83        23.61 o                         
  -7  -6   2         25.75         19.22        10.47 o                         
  -6  -6   2         39.88         56.39        11.95 o                         
  -5  -6   2         15.45         24.69        10.07 o                         
  -4  -6   2         60.92         69.85         8.89 o                         
  -3  -6   2        998.31       1002.08        12.65 o                         
  -2  -6   2        712.21        673.92        11.39 o                         
  -1  -6   2        948.93        975.61        12.59 o                         
   0  -6   2        392.99        408.16        10.52 o                         
   1  -6   2       3995.00       3997.70        20.87 o                         
   2  -6   2       3731.75       3701.31        71.98 o                         
   3  -6   2         50.88         64.88        20.71 o                         
   4  -6   2        102.19        107.73        22.24 o                         
   5  -6   2         68.03         79.79        22.14 o                         
   6  -6   2        195.98        198.79        23.12 o                         
   7  -6   2          0.27          6.79        21.79 o                         
   8  -6   2         53.11         54.26        27.94 o                         
   9  -6   2         33.66         25.92        23.86 o                         
  -8  -5   2         49.08         31.30        11.42 o                         
  -7  -5   2         11.08         23.48         9.72 o                         
  -6  -5   2         79.55         81.04        15.84 o                         
  -5  -5   2          0.72         -8.36         8.36 o                         
  -4  -5   2         39.23         38.66         9.74 o                         
  -3  -5   2          5.33          4.36         9.61 o                         
  -2  -5   2        194.61        182.91        10.88 o                         
  -1  -5   2         37.33         39.08         9.33 o                         
   0  -5   2       2069.99       2100.22        29.93 o                         
   1  -5   2         20.48         39.74        10.50 o                         
   2  -5   2         19.18         29.71        11.04 o                         
   3  -5   2         12.95         -9.15        23.02 o                         
   4  -5   2         38.80         27.55        21.60 o                         
   5  -5   2       1154.57       1090.41        28.78 o                         
   6  -5   2         13.75         17.41        21.50 o                         
   7  -5   2          4.74          1.43        16.10 o                         
   8  -5   2         36.92         34.39        16.24 o                         
   9  -5   2        124.64        119.76        17.66 o                         
  -8  -4   2        117.76        124.99        11.92 o                         
  -7  -4   2         60.72         74.44        10.97 o                         
  -6  -4   2         39.13         11.76        10.76 o                         
  -5  -4   2          1.52          6.03        10.42 o                         
  -4  -4   2        542.70        509.89        10.66 o                         
  -3  -4   2       3654.38       3534.03        37.83 o                         
  -2  -4   2        520.75        478.36        12.68 o                         
  -1  -4   2       1933.84       2202.39        18.02 o                         
   0  -4   2       2796.53       2885.09        35.19 o                         
   1  -4   2       5639.90       5519.78        43.82 o                         
   2  -4   2       2425.12       2325.55        44.20 o                         
   3  -4   2       1798.07       1923.93        35.62 o                         
   4  -4   2          8.27          4.33        20.66 o                         
   5  -4   2        181.75        181.71        18.31 o                         
   6  -4   2        159.10        152.95        16.59 o                         
   7  -4   2         15.05         27.17        19.06 o                         
   8  -4   2          1.25          3.14        21.51 o                         
   9  -4   2         11.55         12.81        19.03 o                         
  10  -4   2          3.83          6.61        19.92 o                         
  -9  -3   2          0.03         10.78        34.93 o                         
  -8  -3   2          0.31          4.68        11.47 o                         
  -7  -3   2        119.78        123.61        11.24 o                         
  -6  -3   2        445.90        418.80        14.21 o                         
  -5  -3   2         53.97         53.08        10.30 o                         
  -4  -3   2        471.02        473.90        10.65 o                         
  -3  -3   2        257.67        247.65         9.20 o                         
  -2  -3   2        499.62        504.06        11.69 o                         
  -1  -3   2        334.95        314.70        13.46 o                         
   0  -3   2      14993.47      14940.64       139.93 o                         
   1  -3   2       1288.81       1316.85        21.01 o                         
   2  -3   2       3089.83       3168.53        34.16 o                         
   3  -3   2        112.31        110.45        18.36 o                         
   4  -3   2       1748.36       1572.18        33.83 o                         
   5  -3   2       1603.37       1572.76        28.04 o                         
   6  -3   2         80.96         76.80        15.08 o                         
   7  -3   2        110.57        118.26        17.75 o                         
   8  -3   2         96.85        108.14        16.15 o                         
   9  -3   2         57.91         74.68        16.69 o                         
  10  -3   2          3.47         16.46        16.65 o                         
  -9  -2   2          6.26         29.89        14.93 o                         
  -8  -2   2         17.17         19.65        12.58 o                         
  -7  -2   2         22.38         14.48        10.82 o                         
  -6  -2   2         15.80         16.39        12.78 o                         
  -5  -2   2        356.80        339.85        12.25 o                         
  -4  -2   2        752.95        698.80        16.25 o                         
  -3  -2   2       8818.92       9147.79        69.53 o                         
  -2  -2   2        332.45        368.60        11.20 o                         
  -1  -2   2          5.98         17.18        12.28 o                         
   0  -2   2        890.63        947.76        17.99 o                         
   1  -2   2       7397.94       7602.81        51.49 o                         
   2  -2   2       1246.49       1306.45        24.87 o                         
   3  -2   2        576.61        578.80        21.29 o                         
   4  -2   2         22.98         28.38        15.11 o                         
   5  -2   2        344.71        308.73        15.98 o                         
   6  -2   2        170.88        192.23        16.79 o                         
   7  -2   2        148.98        162.75        21.33 o                         
   8  -2   2         42.80         29.97        16.49 o                         
   9  -2   2          2.43         11.42        15.64 o                         
  10  -2   2         10.30         36.68        17.42 o                         
  -9  -1   2          1.03         14.21        12.50 o                         
  -8  -1   2         51.10         50.51        12.01 o                         
  -7  -1   2         99.05        115.13        13.52 o                         
  -6  -1   2          5.09         22.27        13.78 o                         
  -5  -1   2        539.51        522.19        17.49 o                         
  -4  -1   2          2.16          3.46        12.93 o                         
  -3  -1   2        405.83        406.62        14.62 o                         
  -2  -1   2        243.20        267.81        14.78 o                         
  -1  -1   2       6963.87       7456.31       117.68 o                         
   0  -1   2       4826.84       5616.67        41.85 o                         
   1  -1   2        182.66        225.79        18.71 o                         
   2  -1   2         42.86         49.16        16.81 o                         
   3  -1   2       1103.13       1124.01        24.79 o                         
   4  -1   2       7418.64       7550.76        57.73 o                         
   5  -1   2        758.91        807.29        32.32 o                         
   6  -1   2        103.34        103.95        16.71 o                         
   7  -1   2         47.21         52.10        16.85 o                         
   8  -1   2        144.03        150.68        16.55 o                         
   9  -1   2          3.82          8.27        23.49 o                         
  -9   0   2          1.12         -2.71        12.45 o                         
  -8   0   2        104.34        129.08        14.40 o                         
  -7   0   2        186.68        193.18        11.85 o                         
  -6   0   2          2.98          8.89        11.45 o                         
  -5   0   2       2545.53       2577.41        29.39 o                         
  -4   0   2       3825.66       3817.49        34.07 o                         
  -3   0   2       3848.07       3898.24        32.23 o                         
  -2   0   2         97.68         98.73        20.57 o                         
  -1   0   2       2150.90       2456.75        40.68 o                         
   0   0   2       8705.75       9286.71       348.21 o                         
   1   0   2      10578.58      10852.31       136.98 o                         
   2   0   2      27255.04      27666.75       429.90 o                         
   3   0   2        499.68        563.99        18.15 o                         
   4   0   2         40.84         59.54        20.42 o                         
   5   0   2        148.56        146.88        17.60 o                         
   6   0   2          3.22         14.98        13.57 o                         
   7   0   2         91.94         76.01        12.74 o                         
   8   0   2          0.46         16.30        15.27 o                         
   9   0   2         18.62          8.88        11.73 o                         
 -10   1   2          1.22         -0.21        16.70 o                         
  -9   1   2          0.14         16.40        13.97 o                         
  -8   1   2         43.50         44.54        11.51 o                         
  -7   1   2         45.43         51.99        13.23 o                         
  -6   1   2         48.19         40.60        11.33 o                         
  -5   1   2        618.96        662.63        19.51 o                         
  -4   1   2          0.07          0.93        16.17 o                         
  -3   1   2        440.88        488.53        20.17 o                         
  -2   1   2       6652.39       7644.66       155.28 o                         
  -1   1   2       7247.88       7485.09        90.20 o                         
   0   1   2       1729.98       1733.65        35.32 o                         
   1   1   2        164.51        144.64        18.76 o                         
   2   1   2         22.56         38.60        15.31 o                         
   3   1   2       2724.61       2820.12        25.99 o                         
   4   1   2      11624.79      12024.99       170.19 o                         
   5   1   2         40.49         32.73        13.75 o                         
   6   1   2        211.18        204.41        12.89 o                         
   7   1   2          1.79          3.49        12.36 o                         
   8   1   2        277.96        274.29        27.52 o                         
   9   1   2          0.56         -1.94        13.21 o                         
 -10   2   2          0.49          1.90        15.25 o                         
  -9   2   2         25.19         29.47        11.09 o                         
  -8   2   2        105.66        102.00        14.59 o                         
  -7   2   2         86.55         84.66        16.14 o                         
  -6   2   2        186.76        194.15        16.17 o                         
  -5   2   2       2792.44       2861.57        46.59 o                         
  -4   2   2       1656.39       1694.84        31.98 o                         
  -3   2   2        542.93        580.94        20.62 o                         
  -2   2   2        130.58         98.65        20.26 o                         
  -1   2   2       2660.82       2579.47        38.22 o                         
   0   2   2       1354.16       1286.52        26.29 o                         
   1   2   2       2091.21       2023.42        28.86 o                         
   2   2   2       2417.85       2414.95        22.99 o                         
   3   2   2         61.64         70.06        10.51 o                         
   4   2   2        754.21        800.63        15.64 o                         
   5   2   2        213.82        223.79        12.18 o                         
   6   2   2         40.72         35.79        11.54 o                         
   7   2   2          5.15          9.52        17.86 o                         
   8   2   2          0.97         -2.32        15.05 o                         
   9   2   2          4.05         17.11        13.61 o                         
 -10   3   2          0.07          7.88        14.05 o                         
  -9   3   2          0.27          6.03        12.16 o                         
  -8   3   2         39.28         39.96        15.76 o                         
  -7   3   2          4.45          9.11        17.15 o                         
  -6   3   2        274.95        281.43        16.90 o                         
  -5   3   2        874.00        870.11        31.46 o                         
  -4   3   2       4186.49       4486.33       162.68 o                         
  -3   3   2         14.82         14.04        16.42 o                         
  -2   3   2         59.74         51.53        17.70 o                         
  -1   3   2       7734.31       7060.93       133.93 o                         
   0   3   2       3752.89       3404.31       201.49 o                         
   1   3   2          6.77         22.54        11.58 o                         
   2   3   2       1427.58       1438.04        22.99 o                         
   3   3   2       2719.40       2737.59        97.84 o                         
   4   3   2        931.39        893.82        15.09 o                         
   5   3   2         42.70         56.74        12.77 o                         
   6   3   2        778.59        777.30        14.90 o                         
   7   3   2          2.15         14.41        17.09 o                         
   8   3   2         16.13         53.03        15.27 o                         
 -10   4   2          0.51          9.95        13.01 o                         
  -9   4   2        103.83         96.23        14.37 o                         
  -8   4   2         32.83         37.56        11.85 o                         
  -7   4   2          0.99          8.86        14.76 o                         
  -6   4   2        223.46        235.47        16.76 o                         
  -5   4   2        855.22        876.59        22.00 o                         
  -4   4   2       4489.06       4327.98       236.30 o                         
  -3   4   2          1.76         20.48        17.36 o                         
  -2   4   2         13.52         18.12        16.62 o                         
  -1   4   2       1843.15       1754.46        56.53 o                         
   0   4   2       1648.59       1662.93        34.76 o                         
   1   4   2          8.49         14.03        13.45 o                         
   2   4   2       1195.82       1153.50        27.94 o                         
   3   4   2          2.68         22.08        10.51 o                         
   4   4   2        371.57        378.06        14.23 o                         
   5   4   2        195.16        202.61        10.48 o                         
   6   4   2         95.47         90.74        11.43 o                         
   7   4   2         28.99         33.60        15.79 o                         
   8   4   2          0.41         -4.23        12.70 o                         
  -9   5   2          0.05          4.79        12.38 o                         
  -8   5   2          5.25         14.06        14.10 o                         
  -7   5   2          0.78          4.19        13.36 o                         
  -6   5   2         13.28         13.86        12.62 o                         
  -5   5   2         61.87         65.19        18.06 o                         
  -4   5   2        276.38        289.70        27.43 o                         
  -3   5   2         14.79          4.86        14.01 o                         
  -2   5   2       3467.28       3278.71        35.98 o                         
  -1   5   2       2351.64       2225.21        98.23 o                         
   0   5   2         75.25         86.22        13.22 o                         
   1   5   2         78.67         67.71        13.78 o                         
   2   5   2       1399.70       1390.84        49.99 o                         
   3   5   2       1142.62       1137.63        15.24 o                         
   4   5   2       1270.04       1201.67        31.75 o                         
   5   5   2          2.67         -1.31         9.55 o                         
   6   5   2         19.63         22.48        11.07 o                         
   7   5   2         24.24         45.70        11.11 o                         
  -9   6   2         47.02         41.53        16.64 o                         
  -8   6   2         17.71         32.40        14.11 o                         
  -7   6   2         17.94         19.94        14.39 o                         
  -6   6   2       1672.51       1559.08        47.52 o                         
  -5   6   2        191.16        191.89        15.27 o                         
  -4   6   2        244.05        237.81        15.40 o                         
  -3   6   2        220.01        228.56        12.95 o                         
  -2   6   2          2.35          0.84        10.26 o                         
  -1   6   2        448.73        444.91        13.22 o                         
   0   6   2        203.96        192.37        12.30 o                         
   1   6   2        274.65        256.24        17.33 o                         
   2   6   2        115.03        119.84        10.37 o                         
   3   6   2        141.92        129.99        10.22 o                         
   4   6   2         17.92         14.87         9.44 o                         
   5   6   2          1.56          8.54        10.07 o                         
   6   6   2         32.51         38.50        11.47 o                         
   7   6   2          8.75         21.11        10.45 o                         
  -9   7   2          1.21         26.91        22.53 o                         
  -8   7   2         36.96         14.61        14.56 o                         
  -7   7   2          1.22          3.05        16.78 o                         
  -6   7   2        245.09        250.05        14.14 o                         
  -5   7   2        253.77        267.54        38.30 o                         
  -4   7   2         26.47         20.03        12.12 o                         
  -3   7   2        454.81        450.03        14.97 o                         
  -2   7   2       1204.56       1187.21        23.42 o                         
  -1   7   2       1202.65       1194.54        41.11 o                         
   0   7   2        143.47        147.12        11.74 o                         
   1   7   2         41.25         38.95        10.07 o                         
   2   7   2       2180.59       2094.21        52.57 o                         
   3   7   2        227.99        228.44        11.76 o                         
   4   7   2         61.90         63.21        12.18 o                         
   5   7   2         51.30         54.35        11.06 o                         
   6   7   2          0.29          3.48        10.84 o                         
  -8   8   2        100.97         77.53        23.37 o                         
  -7   8   2         24.33         34.24        15.74 o                         
  -6   8   2        105.81        105.98        13.72 o                         
  -5   8   2        232.65        231.09        15.58 o                         
  -4   8   2         35.10         39.32        11.14 o                         
  -3   8   2        560.07        548.10        15.13 o                         
  -2   8   2          6.30         19.73        13.03 o                         
  -1   8   2        248.93        262.88        11.80 o                         
   0   8   2          0.80          2.55        11.88 o                         
   1   8   2         74.04         60.39        10.98 o                         
   2   8   2        157.31        173.98        10.33 o                         
   3   8   2          4.34          5.32        10.15 o                         
   4   8   2          0.08         16.18        11.28 o                         
   5   8   2         61.00         68.60        12.86 o                         
  -8   9   2          0.97         11.95        21.35 o                         
  -7   9   2         28.03         35.47        22.28 o                         
  -6   9   2         51.00         58.00        21.05 o                         
  -5   9   2          0.50         -0.53        15.52 o                         
  -4   9   2         17.61         40.27        13.65 o                         
  -3   9   2        130.93        141.05        11.53 o                         
  -2   9   2        460.70        452.98        14.04 o                         
  -1   9   2        170.24        174.53        22.63 o                         
   0   9   2        344.77        331.25        11.93 o                         
   1   9   2        129.23        132.36        11.37 o                         
   2   9   2        164.54        187.86        14.91 o                         
   3   9   2         70.62         80.06        10.96 o                         
   4   9   2          0.96         35.66        12.93 o                         
  -7  10   2          5.52         43.58        22.73 o                         
  -6  10   2         37.91         85.35        21.69 o                         
  -5  10   2         14.17         21.25        14.91 o                         
  -4  10   2         18.58         33.19        11.71 o                         
  -3  10   2         10.95         36.18        13.81 o                         
  -2  10   2          6.06          0.51        12.30 o                         
  -1  10   2        258.55        254.61        13.38 o                         
   0  10   2         99.59         86.88        13.01 o                         
   1  10   2         34.29         44.22        11.36 o                         
   2  10   2          0.47          7.39        13.17 o                         
   3  10   2         12.97         16.45        11.16 o                         
  -5  11   2          0.79         -1.92        12.32 o                         
  -4  11   2         20.47         12.34        13.39 o                         
  -3  11   2        150.55        153.50        13.49 o                         
  -2  11   2        257.97        259.29        18.44 o                         
  -1  11   2         31.05         23.30        12.90 o                         
   0  11   2         14.52         32.76        10.67 o                         
   1  11   2         36.80         48.89        10.94 o                         
   0 -12   3         65.35         82.18        13.17 o                         
   1 -12   3        127.19        113.37        11.42 o                         
   2 -12   3          1.76        -10.56        10.56 o                         
   3 -12   3          3.49         16.36        14.21 o                         
   4 -12   3          2.53          0.75        13.35 o                         
   5 -12   3         21.32         17.96        21.30 o                         
  -2 -11   3          7.88         19.79        10.43 o                         
  -1 -11   3         25.37         33.77        10.28 o                         
   0 -11   3         36.89         23.94        10.74 o                         
   1 -11   3         22.84         31.09        13.22 o                         
   2 -11   3          9.06          1.74        12.74 o                         
   3 -11   3         65.52         81.70        12.69 o                         
   4 -11   3        140.22        156.33        14.64 o                         
   5 -11   3          2.25         10.82        14.71 o                         
   6 -11   3          1.40         -1.77        22.58 o                         
  -4 -10   3         47.95         32.41         9.16 o                         
  -3 -10   3         31.98         35.88        10.02 o                         
  -2 -10   3         10.94         11.44         9.67 o                         
  -1 -10   3        186.23        200.84        11.67 o                         
   0 -10   3        142.01        135.55        10.00 o                         
   1 -10   3        563.37        509.25        26.27 o                         
   2 -10   3          0.90          4.88        11.04 o                         
   3 -10   3          5.75         -6.93        14.52 o                         
   4 -10   3        114.76        117.72        21.64 o                         
   5 -10   3        118.94        156.88        21.94 o                         
   6 -10   3          1.81        -13.97        15.74 o                         
   7 -10   3          6.19         27.89        21.64 o                         
  -5  -9   3          7.10          6.54         9.86 o                         
  -4  -9   3          8.79         12.24        10.08 o                         
  -3  -9   3         65.80         76.53         9.58 o                         
  -2  -9   3         13.64         23.27         8.36 o                         
  -1  -9   3        238.20        240.64         9.90 o                         
   0  -9   3          2.37          8.89        10.58 o                         
   1  -9   3          0.42         -8.34         8.34 o                         
   2  -9   3         13.69         20.40        10.95 o                         
   3  -9   3          6.37         14.95        12.00 o                         
   4  -9   3        381.93        381.39        23.37 o                         
   5  -9   3          0.67         13.23        22.09 o                         
   6  -9   3          0.38         27.15        15.30 o                         
   7  -9   3         46.22         45.31        21.79 o                         
   8  -9   3          4.52         22.97        23.32 o                         
  -6  -8   3          0.73         15.86        10.59 o                         
  -5  -8   3        228.17        220.71        16.11 o                         
  -4  -8   3        223.60        224.72        17.46 o                         
  -3  -8   3        171.84        187.97        11.95 o                         
  -2  -8   3          0.85         12.98         8.76 o                         
  -1  -8   3        441.82        460.93        12.07 o                         
   0  -8   3       1797.88       1822.30        31.45 o                         
   1  -8   3        260.93        239.73         9.04 o                         
   2  -8   3         14.94         14.72         9.17 o                         
   3  -8   3        206.57        205.71        14.94 o                         
   4  -8   3        194.26        200.26        16.43 o                         
   5  -8   3         63.62         36.50        20.81 o                         
   6  -8   3          0.29         17.41        23.12 o                         
   7  -8   3         32.67         42.26        21.05 o                         
   8  -8   3          3.90          4.43        22.24 o                         
   9  -8   3          0.08         -1.97        21.99 o                         
  -6  -7   3          0.12          0.30         9.01 o                         
  -5  -7   3         13.11         22.43         9.71 o                         
  -4  -7   3         22.45         29.50         8.83 o                         
  -3  -7   3         87.27         97.98        10.13 o                         
  -2  -7   3         74.26         66.98        11.68 o                         
  -1  -7   3        918.47        861.48        26.86 o                         
   0  -7   3        322.76        340.82        10.86 o                         
   1  -7   3       1102.99       1158.33        14.20 o                         
   2  -7   3        245.90        226.65        10.15 o                         
   3  -7   3       1371.23       1318.18        32.22 o                         
   4  -7   3        407.56        451.34        24.69 o                         
   5  -7   3         28.81         68.92        21.74 o                         
   6  -7   3          5.93          0.05        21.94 o                         
   7  -7   3         74.04         89.88        21.64 o                         
   8  -7   3         28.76         31.93        22.63 o                         
   9  -7   3          3.70          4.77        28.78 o                         
  -7  -6   3          1.34          0.65        10.51 o                         
  -6  -6   3         51.92         31.82        10.90 o                         
  -5  -6   3        449.38        436.72        11.69 o                         
  -4  -6   3        279.51        275.51        10.31 o                         
  -3  -6   3          3.77         17.95         8.53 o                         
  -2  -6   3        253.35        236.81        10.85 o                         
  -1  -6   3       1605.91       1625.26        16.77 o                         
   0  -6   3       1424.04       1315.60        18.83 o                         
   1  -6   3       1451.21       1518.99        15.45 o                         
   2  -6   3          2.63          3.02        12.49 o                         
   3  -6   3         37.47         40.75        13.07 o                         
   4  -6   3       1498.86       1422.66        30.16 o                         
   5  -6   3          0.70        -10.87        14.76 o                         
   6  -6   3         23.85         29.22        21.01 o                         
   7  -6   3          4.59         -5.21        21.20 o                         
   8  -6   3         13.48         13.18        26.91 o                         
   9  -6   3         11.54          5.46        28.53 o                         
  -8  -5   3          2.59         -1.97        11.61 o                         
  -7  -5   3          0.11          6.23        20.68 o                         
  -6  -5   3         13.18         29.33         9.94 o                         
  -5  -5   3          1.79         -1.65         8.48 o                         
  -4  -5   3        142.12        147.22         9.24 o                         
  -3  -5   3          0.15          7.52         9.30 o                         
  -2  -5   3       2799.80       2783.96        27.46 o                         
  -1  -5   3        265.04        217.63        10.90 o                         
   0  -5   3          5.90         10.19         9.60 o                         
   1  -5   3         91.83        127.39        11.50 o                         
   2  -5   3       5565.14       5780.75        71.40 o                         
   3  -5   3       1496.42       1346.15        29.86 o                         
   4  -5   3        345.41        325.85        23.71 o                         
   5  -5   3         91.50         82.55        22.97 o                         
   6  -5   3        146.98        134.20        23.51 o                         
   7  -5   3        276.37        279.57        19.15 o                         
   8  -5   3          8.64         14.68        15.82 o                         
   9  -5   3          3.06          6.49        18.86 o                         
  -8  -4   3          2.13          4.74         9.99 o                         
  -7  -4   3         15.07         21.50        12.61 o                         
  -6  -4   3        401.72        386.22        12.08 o                         
  -5  -4   3        637.43        610.91        20.33 o                         
  -4  -4   3        370.88        396.43        10.46 o                         
  -3  -4   3        216.64        231.12        10.96 o                         
  -2  -4   3        339.50        339.63        10.57 o                         
  -1  -4   3       8777.19       9201.96        88.77 o                         
   0  -4   3       3303.49       3287.07        51.12 o                         
   1  -4   3        220.91        220.58        11.07 o                         
   2  -4   3         12.38         26.98        13.64 o                         
   3  -4   3       1737.74       1757.62        22.59 o                         
   4  -4   3       1287.44       1231.10        32.76 o                         
   5  -4   3        248.35        253.54        17.05 o                         
   6  -4   3        122.80        123.33        15.36 o                         
   7  -4   3         22.32         33.31        15.04 o                         
   8  -4   3         88.21         88.62        16.72 o                         
   9  -4   3          4.27         13.70        15.37 o                         
  -9  -3   3          5.30          4.29        10.52 o                         
  -8  -3   3          0.58         12.61        12.57 o                         
  -7  -3   3         10.40         13.99        12.16 o                         
  -6  -3   3        254.59        280.69        11.91 o                         
  -5  -3   3          8.02         20.88        11.84 o                         
  -4  -3   3        227.76        243.80        12.00 o                         
  -3  -3   3          6.79         13.38         8.27 o                         
  -2  -3   3       3166.06       3196.92        33.09 o                         
  -1  -3   3         10.17         20.79        11.62 o                         
   0  -3   3        444.76        475.43        12.97 o                         
   1  -3   3        234.73        241.60        14.43 o                         
   2  -3   3       8685.99       8649.70       196.44 o                         
   3  -3   3       1815.64       1748.47        22.89 o                         
   4  -3   3        379.30        374.01        17.81 o                         
   5  -3   3          1.01          6.35        14.15 o                         
   6  -3   3        291.02        281.75        17.41 o                         
   7  -3   3        559.31        564.46        29.56 o                         
   8  -3   3         11.68         18.89        14.81 o                         
   9  -3   3          1.93         12.67        17.46 o                         
  10  -3   3          0.40         14.49        16.36 o                         
  -9  -2   3          8.80         24.01        10.71 o                         
  -8  -2   3          1.86         -0.82        12.96 o                         
  -7  -2   3         38.91         37.27        10.97 o                         
  -6  -2   3        480.47        473.05        12.81 o                         
  -5  -2   3       1914.23       1952.20        21.75 o                         
  -4  -2   3        441.36        489.38        19.27 o                         
  -3  -2   3       1303.81       1472.52        16.24 o                         
  -2  -2   3       1802.11       1861.40        36.40 o                         
  -1  -2   3       7716.59       7983.77        88.19 o                         
   0  -2   3        410.28        412.87        15.59 o                         
   1  -2   3       2204.62       2333.54        38.87 o                         
   2  -2   3        679.41        675.10        18.66 o                         
   3  -2   3        798.05        767.21        17.55 o                         
   4  -2   3        443.15        412.40        17.72 o                         
   5  -2   3        589.37        553.69        17.95 o                         
   6  -2   3          3.65          7.81        15.47 o                         
   7  -2   3         16.41          2.07        15.67 o                         
   8  -2   3          0.36         17.39        15.95 o                         
   9  -2   3         23.38         19.41        16.12 o                         
  -9  -1   3         25.04         39.02        11.91 o                         
  -8  -1   3          0.94          7.29        13.56 o                         
  -7  -1   3        139.78        154.11        10.56 o                         
  -6  -1   3         75.02         92.75        11.88 o                         
  -5  -1   3        301.50        319.97        14.10 o                         
  -4  -1   3         21.18         41.67        12.98 o                         
  -3  -1   3       1235.53       1245.21        22.41 o                         
  -2  -1   3       8180.92       8505.97        97.65 o                         
  -1  -1   3       1250.21       1310.08        28.28 o                         
   0  -1   3          3.80         17.56        23.08 o                         
   1  -1   3       3432.75       3754.19       140.65 o                         
   2  -1   3       4185.89       4014.97       102.30 o                         
   3  -1   3       2823.36       2687.98        76.68 o                         
   4  -1   3          2.36         14.56        16.56 o                         
   5  -1   3        506.69        524.97        30.55 o                         
   6  -1   3        555.19        562.64        19.48 o                         
   7  -1   3        225.48        240.46        15.29 o                         
   8  -1   3          0.06          7.45        12.93 o                         
   9  -1   3         13.92         23.48        13.48 o                         
  -9   0   3         10.69          4.83        17.59 o                         
  -8   0   3          0.55         11.39        13.57 o                         
  -7   0   3         89.07        103.42        13.42 o                         
  -6   0   3        887.13        913.43        16.60 o                         
  -5   0   3       1818.27       1830.56        40.04 o                         
  -4   0   3          7.10         12.67        13.41 o                         
  -3   0   3        266.06        273.86        25.09 o                         
  -2   0   3       4069.04       4304.62        77.92 o                         
  -1   0   3       3866.44       4100.36        84.66 o                         
   0   0   3          8.97         10.04        16.21 o                         
   1   0   3       1975.08       1918.30        33.30 o                         
   2   0   3       8555.16       8251.60       401.22 o                         
   3   0   3       1129.48       1111.17        21.70 o                         
   4   0   3        110.43         92.51        14.38 o                         
   5   0   3        681.00        657.28        46.91 o                         
   6   0   3        556.74        534.54        23.88 o                         
   7   0   3          0.01         11.53        14.92 o                         
   8   0   3          0.78          8.59        15.53 o                         
   9   0   3         12.69         21.55        16.14 o                         
  -9   1   3          4.65         29.33        13.74 o                         
  -8   1   3         28.60         46.20        13.80 o                         
  -7   1   3          7.19         20.25        14.64 o                         
  -6   1   3         91.28         95.14        13.88 o                         
  -5   1   3         30.07         62.87        13.73 o                         
  -4   1   3        423.12        421.15        15.99 o                         
  -3   1   3       9510.34       9718.88       140.99 o                         
  -2   1   3        447.24        383.26        19.48 o                         
  -1   1   3         74.61         74.77        22.12 o                         
   0   1   3        390.45        405.76        19.71 o                         
   1   1   3      11165.33      10615.72       178.52 o                         
   2   1   3       5248.15       5145.38       262.62 o                         
   3   1   3       2025.99       2142.99        41.32 o                         
   4   1   3       2864.54       2828.41       104.81 o                         
   5   1   3        623.04        633.21        41.64 o                         
   6   1   3        404.75        402.59        17.94 o                         
   7   1   3          0.98         11.65        13.14 o                         
   8   1   3         27.18         19.16        11.36 o                         
   9   1   3          7.10         -1.15        13.77 o                         
 -10   2   3          3.49          3.28        13.86 o                         
  -9   2   3         14.51         12.28        13.50 o                         
  -8   2   3          2.08         21.69        15.79 o                         
  -7   2   3        418.28        456.14        17.82 o                         
  -6   2   3        793.62        793.69        17.36 o                         
  -5   2   3          9.16         19.67        12.50 o                         
  -4   2   3         74.47         79.15        16.37 o                         
  -3   2   3        594.55        641.60        20.77 o                         
  -2   2   3       4652.52       4755.60       191.61 o                         
  -1   2   3        513.22        532.52        21.85 o                         
   0   2   3       1014.39        915.81        20.54 o                         
   1   2   3       1395.63       1327.60        23.77 o                         
   2   2   3       3874.96       3981.23        64.22 o                         
   3   2   3         38.30         25.29        11.69 o                         
   4   2   3        224.98        196.97        12.85 o                         
   5   2   3        519.59        529.93        22.64 o                         
   6   2   3        374.09        344.37        12.80 o                         
   7   2   3         16.98         30.68        14.71 o                         
   8   2   3          4.89         26.15        12.78 o                         
   9   2   3         19.02         21.41        21.52 o                         
 -10   3   3          2.58          3.87        13.01 o                         
  -9   3   3          1.70         -5.56        16.21 o                         
  -8   3   3         26.82         39.50        16.64 o                         
  -7   3   3         50.78         72.33        15.81 o                         
  -6   3   3          4.69         -0.36        17.27 o                         
  -5   3   3         25.48         26.91        14.61 o                         
  -4   3   3        131.69        129.11        17.39 o                         
  -3   3   3       4900.15       4940.05       171.24 o                         
  -2   3   3        233.41        185.76        15.61 o                         
  -1   3   3          6.65          9.38        18.49 o                         
   0   3   3       1740.48       1646.24        25.06 o                         
   1   3   3       8605.59       7915.64       297.74 o                         
   2   3   3       2269.13       2341.21        58.87 o                         
   3   3   3        151.86        166.19        13.08 o                         
   4   3   3          1.74         -4.70        10.60 o                         
   5   3   3         70.97         88.61        14.18 o                         
   6   3   3        100.00        109.36        14.08 o                         
   7   3   3          2.28         -3.96        15.74 o                         
   8   3   3         10.25         14.11        13.52 o                         
  -9   4   3         21.52         18.35        13.06 o                         
  -8   4   3         24.76         29.10        16.16 o                         
  -7   4   3        293.09        288.97        20.37 o                         
  -6   4   3        198.45        181.13        18.54 o                         
  -5   4   3         52.35         66.01        17.24 o                         
  -4   4   3         86.34         74.51        16.47 o                         
  -3   4   3        412.87        415.49        19.87 o                         
  -2   4   3       1646.21       1590.73        25.99 o                         
  -1   4   3        204.74        208.66        17.90 o                         
   0   4   3        219.84        197.56        14.51 o                         
   1   4   3        412.55        433.98        13.08 o                         
   2   4   3         86.56         83.59        14.70 o                         
   3   4   3         74.62         86.46        10.82 o                         
   4   4   3        150.27        160.49        15.15 o                         
   5   4   3        162.48        175.99        13.04 o                         
   6   4   3          3.41          4.69         9.65 o                         
   7   4   3         12.48         11.26        12.92 o                         
   8   4   3         48.00         35.60        13.32 o                         
  -9   5   3          2.34          2.79        12.46 o                         
  -8   5   3          8.57         21.52        12.74 o                         
  -7   5   3        139.04        148.35        19.34 o                         
  -6   5   3        236.99        223.36        17.41 o                         
  -5   5   3          1.23         -4.39        17.38 o                         
  -4   5   3       1119.98       1068.94        58.15 o                         
  -3   5   3       1177.67       1136.98        25.51 o                         
  -2   5   3       1057.33       1018.54        26.42 o                         
  -1   5   3         13.22         17.01        10.31 o                         
   0   5   3       2724.71       2684.45        82.08 o                         
   1   5   3       1950.54       1908.29        45.34 o                         
   2   5   3        573.11        576.48        16.90 o                         
   3   5   3        429.45        419.50        13.58 o                         
   4   5   3        328.02        325.61        12.24 o                         
   5   5   3         18.31         23.02        11.03 o                         
   6   5   3         35.35         53.47        11.48 o                         
   7   5   3          5.50         16.28        13.66 o                         
  -9   6   3          3.34         13.29        15.91 o                         
  -8   6   3         13.83          9.01        13.59 o                         
  -7   6   3        110.44        112.92        13.13 o                         
  -6   6   3          1.07         -3.98        10.73 o                         
  -5   6   3         80.82         70.69        17.61 o                         
  -4   6   3          8.50          8.31        12.83 o                         
  -3   6   3        528.02        508.78        13.48 o                         
  -2   6   3        477.57        488.58        22.90 o                         
  -1   6   3        475.52        456.58        26.33 o                         
   0   6   3        747.34        763.11        17.94 o                         
   1   6   3          3.32         -6.48        13.09 o                         
   2   6   3        230.87        238.26        12.17 o                         
   3   6   3         25.68         17.05         9.81 o                         
   4   6   3        145.87        145.35        10.99 o                         
   5   6   3        243.96        244.56        11.66 o                         
   6   6   3          4.48         26.27        12.49 o                         
  -9   7   3         27.45         24.23        15.91 o                         
  -8   7   3         25.79         18.01        12.31 o                         
  -7   7   3         25.67         18.03        14.85 o                         
  -6   7   3          8.52         24.65        13.68 o                         
  -5   7   3        213.53        229.81        13.27 o                         
  -4   7   3       2082.27       2125.45        60.32 o                         
  -3   7   3          9.82         18.51        13.22 o                         
  -2   7   3         71.60         72.09        10.09 o                         
  -1   7   3          2.28          7.71        10.40 o                         
   0   7   3       1067.00       1045.54        57.79 o                         
   1   7   3         89.13        105.70        12.91 o                         
   2   7   3        393.49        403.14        12.88 o                         
   3   7   3         86.07         84.45        13.00 o                         
   4   7   3         42.60         54.18        11.00 o                         
   5   7   3         22.42         47.17         9.74 o                         
   6   7   3          3.52         11.18         9.74 o                         
  -8   8   3         65.96         31.24        23.02 o                         
  -7   8   3         59.41         59.31        16.40 o                         
  -6   8   3          3.79         17.82        15.24 o                         
  -5   8   3          3.46         24.13        14.48 o                         
  -4   8   3          0.28          6.01        11.50 o                         
  -3   8   3        568.33        566.03        24.45 o                         
  -2   8   3          4.24         13.86        10.66 o                         
  -1   8   3        428.21        439.04        20.42 o                         
   0   8   3         24.91         35.82        10.69 o                         
   1   8   3         24.19         24.94        11.09 o                         
   2   8   3          0.27          9.73        12.64 o                         
   3   8   3        138.04        143.10        11.35 o                         
   4   8   3         84.11         88.55        11.77 o                         
   5   8   3         20.50         22.49        10.14 o                         
  -7   9   3          0.30         10.97        21.89 o                         
  -6   9   3         18.57         27.33        15.18 o                         
  -5   9   3        135.10        148.66        14.79 o                         
  -4   9   3        280.62        293.11        12.64 o                         
  -3   9   3         93.70         79.66        10.94 o                         
  -2   9   3         87.07         85.38        11.32 o                         
  -1   9   3         45.78         62.02        11.51 o                         
   0   9   3        700.74        699.78        13.54 o                         
   1   9   3         29.67         36.23        10.98 o                         
   2   9   3          6.26         17.93        12.04 o                         
   3   9   3          8.51         24.11        10.05 o                         
   4   9   3          2.87         -6.95         9.63 o                         
  -7  10   3          5.48          5.56        22.63 o                         
  -6  10   3          1.12         22.41        13.28 o                         
  -5  10   3         15.94         21.52        11.98 o                         
  -4  10   3          6.59         13.74        13.25 o                         
  -3  10   3         19.67         20.14        11.09 o                         
  -2  10   3          7.12         10.04        11.07 o                         
  -1  10   3          8.65         15.80        12.06 o                         
   0  10   3         12.27         28.93        11.17 o                         
   1  10   3          6.59         24.85        17.55 o                         
   2  10   3         22.42         17.88        11.13 o                         
  -5  11   3         55.84         83.87        15.13 o                         
  -4  11   3         68.05         70.82        11.76 o                         
  -3  11   3          0.74          4.14        12.66 o                         
  -2  11   3         63.72         50.68        11.52 o                         
  -1  11   3         51.90         54.28        11.56 o                         
   0  11   3         48.88         29.64        11.19 o                         
   0 -12   4         28.11         35.91        12.77 o                         
   1 -12   4          4.63          6.37        10.62 o                         
   2 -12   4          0.49         -4.46        11.44 o                         
   3 -12   4         68.55         78.05        15.45 o                         
   4 -12   4         10.52          3.59        15.15 o                         
   5 -12   4          6.89         45.95        21.40 o                         
  -2 -11   4          7.06         10.71        10.03 o                         
  -1 -11   4          0.78          2.87         7.80 o                         
   0 -11   4          6.35          0.87         9.74 o                         
   1 -11   4        111.79        101.02         9.85 o                         
   2 -11   4        152.43        162.19        13.30 o                         
   3 -11   4         62.83         73.87        14.48 o                         
   4 -11   4          0.07          0.84        21.20 o                         
   5 -11   4          0.96         33.40        20.66 o                         
   6 -11   4         27.98         27.15        15.89 o                         
  -4 -10   4          3.58         10.67         9.14 o                         
  -3 -10   4         20.77         32.63        10.12 o                         
  -2 -10   4        221.77        249.77        18.51 o                         
  -1 -10   4        174.57        182.51        11.35 o                         
   0 -10   4         30.76         32.77         9.09 o                         
   1 -10   4          0.16         22.35        10.71 o                         
   2 -10   4        107.62        103.47         9.72 o                         
   3 -10   4        245.42        210.68        12.85 o                         
   4 -10   4          4.43         -3.20        21.40 o                         
   5 -10   4         28.81         28.29        20.96 o                         
   6 -10   4          1.91        -18.30        22.58 o                         
   7 -10   4          4.64         40.83        21.79 o                         
  -5  -9   4         17.40         17.00        11.08 o                         
  -4  -9   4          0.09          9.27         8.37 o                         
  -3  -9   4         87.97        103.38         9.23 o                         
  -2  -9   4        111.65        101.00        10.06 o                         
  -1  -9   4          8.18         15.26        10.81 o                         
   0  -9   4         12.22         11.20         9.78 o                         
   1  -9   4        988.06       1007.89        18.49 o                         
   2  -9   4        560.34        559.49        23.45 o                         
   3  -9   4         45.13         36.97        12.08 o                         
   4  -9   4          9.38         14.51        21.89 o                         
   5  -9   4         42.04         67.79        21.60 o                         
   6  -9   4        215.64        209.27        23.12 o                         
   7  -9   4         19.88         37.83        22.48 o                         
   8  -9   4         14.26         -0.93        16.14 o                         
  -6  -8   4         62.82         44.08        10.59 o                         
  -5  -8   4         13.40         18.03        14.26 o                         
  -4  -8   4          0.45         -3.09         8.82 o                         
  -3  -8   4        444.53        457.15        11.04 o                         
  -2  -8   4        174.47        178.86        10.15 o                         
  -1  -8   4        272.80        279.32        14.86 o                         
   0  -8   4          5.93         17.41         9.66 o                         
   1  -8   4         13.66         26.22        10.55 o                         
   2  -8   4        752.14        751.17        25.50 o                         
   3  -8   4        128.36        118.63        13.56 o                         
   4  -8   4         28.16         48.31        21.20 o                         
   5  -8   4         27.01         21.10        20.37 o                         
   6  -8   4          9.41         16.77        21.01 o                         
   7  -8   4          1.32         17.37        22.04 o                         
   8  -8   4          2.14         12.25        21.99 o                         
   9  -8   4         14.30         21.60        28.68 o                         
  -6  -7   4         21.83         25.97         9.16 o                         
  -5  -7   4         26.04         36.98         9.69 o                         
  -4  -7   4         86.68         83.83         8.62 o                         
  -3  -7   4        713.04        725.05        14.75 o                         
  -2  -7   4         22.54         24.06         8.63 o                         
  -1  -7   4          2.48          9.87         9.46 o                         
   0  -7   4        620.80        598.23        15.16 o                         
   1  -7   4       1050.73        967.64        25.87 o                         
   2  -7   4       1019.46       1033.04        17.92 o                         
   3  -7   4         39.81         42.52        11.61 o                         
   4  -7   4         32.93         38.67        21.18 o                         
   5  -7   4        669.97        684.13        21.10 o                         
   6  -7   4         59.73         76.20        21.89 o                         
   7  -7   4          0.48          4.87        21.94 o                         
   8  -7   4          9.55          7.43        21.84 o                         
   9  -7   4         10.73         -5.61        29.12 o                         
  -7  -6   4         61.31         42.29        12.53 o                         
  -6  -6   4         74.52         94.88        12.40 o                         
  -5  -6   4         74.83         70.47         9.27 o                         
  -4  -6   4          9.61         14.75         8.43 o                         
  -3  -6   4        601.89        573.75        12.41 o                         
  -2  -6   4       1856.41       1822.14        29.42 o                         
  -1  -6   4          0.82         22.11         9.84 o                         
   0  -6   4         74.41         62.75         9.24 o                         
   1  -6   4         11.43         23.11        10.27 o                         
   2  -6   4        478.26        469.69        11.88 o                         
   3  -6   4        201.18        234.03        15.38 o                         
   4  -6   4        540.35        545.71        15.81 o                         
   5  -6   4        400.00        419.37        25.73 o                         
   6  -6   4         81.05         85.50        21.94 o                         
   7  -6   4          0.76         18.05        19.78 o                         
   8  -6   4         43.87         35.07        28.29 o                         
  -8  -5   4          0.70          5.60        15.37 o                         
  -7  -5   4          1.65          4.97         9.90 o                         
  -6  -5   4          1.22          8.20         8.88 o                         
  -5  -5   4          8.74         28.43         9.38 o                         
  -4  -5   4        410.22        387.65        12.36 o                         
  -3  -5   4        561.22        560.60        11.75 o                         
  -2  -5   4        259.48        288.50        11.28 o                         
  -1  -5   4       1466.44       1675.28        15.19 o                         
   0  -5   4       1937.82       1843.11        26.77 o                         
   1  -5   4       3412.52       3232.29        48.95 o                         
   2  -5   4        200.89        162.25        12.38 o                         
   3  -5   4        719.93        761.77        21.30 o                         
   4  -5   4        336.78        332.25        16.85 o                         
   5  -5   4        598.87        598.87        26.86 o                         
   6  -5   4        644.31        648.94        25.01 o                         
   7  -5   4          1.36          4.91        16.10 o                         
   8  -5   4          4.76          6.16        17.35 o                         
   9  -5   4         38.67         33.41        19.69 o                         
  -8  -4   4         13.34         19.44        12.04 o                         
  -7  -4   4        250.70        222.67        12.71 o                         
  -6  -4   4         26.38         27.29        11.02 o                         
  -5  -4   4          0.15         13.79        10.53 o                         
  -4  -4   4        737.17        700.16        12.07 o                         
  -3  -4   4       1765.06       1735.82        15.05 o                         
  -2  -4   4       1033.39       1093.46        14.40 o                         
  -1  -4   4         32.09         30.73        11.43 o                         
   0  -4   4        707.10        750.56        13.34 o                         
   1  -4   4        367.28        335.00        11.71 o                         
   2  -4   4       1207.73       1088.47        24.88 o                         
   3  -4   4       1096.89       1099.85        20.53 o                         
   4  -4   4       1392.88       1408.15        20.26 o                         
   5  -4   4        102.96        121.74        16.97 o                         
   6  -4   4          1.41          6.83        14.36 o                         
   7  -4   4         25.90         20.83        16.11 o                         
   8  -4   4         16.55         24.71        15.08 o                         
   9  -4   4          8.09         15.93        16.76 o                         
  -8  -3   4          3.03         -2.80        11.87 o                         
  -7  -3   4          0.01          0.39        10.41 o                         
  -6  -3   4         26.70         24.77        10.12 o                         
  -5  -3   4        112.75        110.65        12.34 o                         
  -4  -3   4       5252.75       5367.47        39.23 o                         
  -3  -3   4         11.55         24.33        12.98 o                         
  -2  -3   4        241.04        280.31        10.46 o                         
  -1  -3   4       1141.60       1140.72        20.47 o                         
   0  -3   4       6103.48       6282.65       116.56 o                         
   1  -3   4       9139.85       9507.96       133.22 o                         
   2  -3   4         38.26         63.24        12.97 o                         
   3  -3   4         13.13         19.32        12.29 o                         
   4  -3   4       2308.10       2201.37        40.39 o                         
   5  -3   4       2044.34       2015.78        81.77 o                         
   6  -3   4          7.37         21.06        17.41 o                         
   7  -3   4          3.38          2.85        15.51 o                         
   8  -3   4          1.58          9.75        17.26 o                         
   9  -3   4          5.95         29.54        16.09 o                         
  -9  -2   4         15.07         21.41        13.06 o                         
  -8  -2   4         18.76         19.52        10.77 o                         
  -7  -2   4        122.95        134.36        11.60 o                         
  -6  -2   4         15.86         26.74        10.96 o                         
  -5  -2   4         24.59         32.86         9.97 o                         
  -4  -2   4        100.41         95.92         9.98 o                         
  -3  -2   4       3689.17       3935.77        67.76 o                         
  -2  -2   4       3169.02       3439.20        42.73 o                         
  -1  -2   4       2131.22       2241.15        33.17 o                         
   0  -2   4        500.42        543.19        14.11 o                         
   1  -2   4       3084.09       3309.68        74.09 o                         
   2  -2   4        349.66        357.50        14.79 o                         
   3  -2   4        556.10        541.51        21.67 o                         
   4  -2   4       2420.25       2355.89       111.15 o                         
   5  -2   4        127.56        136.04        15.77 o                         
   6  -2   4         86.48         80.99        16.45 o                         
   7  -2   4         19.80         12.17        15.97 o                         
   8  -2   4         75.47         98.04        23.19 o                         
   9  -2   4         16.11         31.71        13.29 o                         
  -9  -1   4         29.33         33.42        16.66 o                         
  -8  -1   4          8.03         26.56        15.50 o                         
  -7  -1   4         16.90         35.46        12.61 o                         
  -6  -1   4         99.88        100.69        13.59 o                         
  -5  -1   4        190.42        179.81        13.23 o                         
  -4  -1   4       1240.55       1255.35        17.37 o                         
  -3  -1   4        291.87        287.29        23.76 o                         
  -2  -1   4        437.71        488.76        19.01 o                         
  -1  -1   4       5665.09       5954.71       190.70 o                         
   0  -1   4       5473.62       5599.60        85.72 o                         
   1  -1   4       3849.67       3792.36        40.90 o                         
   2  -1   4        472.52        526.37        25.34 o                         
   3  -1   4       2059.01       2140.96        85.00 o                         
   4  -1   4        281.49        252.28        15.41 o                         
   5  -1   4       1779.59       1832.61        29.64 o                         
   6  -1   4          5.78          6.41        13.43 o                         
   7  -1   4          2.36          2.20        11.50 o                         
   8  -1   4         17.28         18.40        11.75 o                         
   9  -1   4          0.39         17.39        15.96 o                         
  -9   0   4          2.80         12.83        13.04 o                         
  -8   0   4         94.94        110.97        11.31 o                         
  -7   0   4        345.15        354.49        17.15 o                         
  -6   0   4         39.92         35.73        16.26 o                         
  -5   0   4          6.49          9.84        22.58 o                         
  -4   0   4       3382.97       3550.38        27.66 o                         
  -3   0   4        607.97        629.14        15.94 o                         
  -2   0   4         48.78         59.60        13.18 o                         
  -1   0   4       4352.97       4326.20        71.13 o                         
   0   0   4          7.10         27.76        21.42 o                         
   1   0   4        266.36        245.39        19.06 o                         
   2   0   4        572.79        594.79        17.74 o                         
   3   0   4       2571.32       2550.75       114.08 o                         
   4   0   4       1133.38       1269.84        22.36 o                         
   5   0   4         19.44         26.64        13.45 o                         
   6   0   4          2.53          1.97        13.76 o                         
   7   0   4        118.99        116.92        16.33 o                         
   8   0   4         41.25         41.79        13.26 o                         
   9   0   4          2.11         14.94        15.72 o                         
  -9   1   4         16.43         38.29        13.31 o                         
  -8   1   4         15.96          8.69        11.31 o                         
  -7   1   4        117.06        113.22        16.55 o                         
  -6   1   4         66.50         82.60        16.64 o                         
  -5   1   4        144.53        128.42        16.54 o                         
  -4   1   4       3799.29       3848.30        64.89 o                         
  -3   1   4         80.75         91.67        14.53 o                         
  -2   1   4          4.14         11.85        18.67 o                         
  -1   1   4       9658.84       9650.63       268.49 o                         
   0   1   4      11711.85      11269.36       440.35 o                         
   1   1   4       5356.61       4988.47       117.50 o                         
   2   1   4         10.50          6.09        13.29 o                         
   3   1   4       3672.69       3960.89       163.44 o                         
   4   1   4       3963.09       3936.68        84.25 o                         
   5   1   4        509.58        517.40        62.79 o                         
   6   1   4        446.24        399.93        17.62 o                         
   7   1   4          2.77         -6.40        15.80 o                         
   8   1   4          5.80         13.44        15.65 o                         
   9   1   4          5.30         20.43        12.22 o                         
  -9   2   4         54.85         40.53        13.20 o                         
  -8   2   4         57.08         65.69        18.35 o                         
  -7   2   4        150.12        176.52        15.98 o                         
  -6   2   4          4.53         -7.57        13.22 o                         
  -5   2   4        163.04        168.41        13.65 o                         
  -4   2   4        521.66        472.96        18.70 o                         
  -3   2   4        760.41        815.18        19.12 o                         
  -2   2   4        375.92        317.56        19.63 o                         
  -1   2   4       4719.74       4528.00        91.84 o                         
   0   2   4       3166.87       3147.29        30.54 o                         
   1   2   4          5.47          7.88        12.90 o                         
   2   2   4         22.00         52.17        13.11 o                         
   3   2   4       2288.05       2229.60        60.17 o                         
   4   2   4         71.72         67.80        10.55 o                         
   5   2   4         11.97         24.88        14.50 o                         
   6   2   4        218.89        210.25        24.03 o                         
   7   2   4        173.46        170.21        14.11 o                         
   8   2   4         73.35         78.48        24.23 o                         
  -9   3   4          0.78         20.65        15.87 o                         
  -8   3   4          2.92         16.74        16.07 o                         
  -7   3   4         17.56         14.65        15.72 o                         
  -6   3   4        497.60        497.94        18.39 o                         
  -5   3   4        942.23        936.85        34.58 o                         
  -4   3   4        224.38        200.99        17.01 o                         
  -3   3   4        226.73        279.01        18.45 o                         
  -2   3   4       3879.48       3959.07       163.91 o                         
  -1   3   4      10225.41       9545.58       179.41 o                         
   0   3   4       2649.01       2332.34        25.84 o                         
   1   3   4        712.39        801.61        19.16 o                         
   2   3   4          0.15          9.45        12.20 o                         
   3   3   4       1591.17       1569.77        20.23 o                         
   4   3   4        552.04        519.59        32.99 o                         
   5   3   4          0.75         11.52        11.20 o                         
   6   3   4         19.28          6.02        10.10 o                         
   7   3   4          1.52          6.02        12.44 o                         
   8   3   4         33.00         12.54        11.08 o                         
  -9   4   4         90.38         83.90        16.86 o                         
  -8   4   4         60.55         61.75        15.80 o                         
  -7   4   4          2.97         10.06        15.11 o                         
  -6   4   4         31.17         28.44        15.63 o                         
  -5   4   4        129.83        148.69        16.35 o                         
  -4   4   4        560.08        526.31        38.84 o                         
  -3   4   4        261.32        257.63        17.66 o                         
  -2   4   4        888.33        864.93        21.72 o                         
  -1   4   4        711.50        682.51        18.10 o                         
   0   4   4       1970.86       2022.07        67.35 o                         
   1   4   4         87.49         79.64        13.67 o                         
   2   4   4       1500.85       1401.05        61.42 o                         
   3   4   4       1043.69        999.40        16.54 o                         
   4   4   4          8.78          1.68        14.58 o                         
   5   4   4         28.29         22.90        10.55 o                         
   6   4   4         64.02         69.27        10.07 o                         
   7   4   4        101.36         72.28        13.51 o                         
   8   4   4          8.21          7.66        13.21 o                         
  -9   5   4          8.15          7.50        12.52 o                         
  -8   5   4          5.19         14.86        16.37 o                         
  -7   5   4         27.87         36.47        16.83 o                         
  -6   5   4         43.31         54.65        15.88 o                         
  -5   5   4        625.10        598.78        33.25 o                         
  -4   5   4        149.16        130.29        17.30 o                         
  -3   5   4         34.73         27.57        15.79 o                         
  -2   5   4        975.66        952.88        19.41 o                         
  -1   5   4       3923.22       3732.75        38.89 o                         
   0   5   4        703.98        733.59        16.07 o                         
   1   5   4         38.64         48.23        10.26 o                         
   2   5   4         86.67         79.82        11.08 o                         
   3   5   4        195.63        197.02        10.61 o                         
   4   5   4         78.69         69.16         9.83 o                         
   5   5   4         40.18         37.37        12.33 o                         
   6   5   4         18.28         21.29        12.63 o                         
   7   5   4          0.12          6.48        10.37 o                         
  -9   6   4         15.28         14.77        14.16 o                         
  -8   6   4          1.05         10.88        13.40 o                         
  -7   6   4         30.55         35.05        16.77 o                         
  -6   6   4          1.33          3.43        15.24 o                         
  -5   6   4         13.46         15.94        20.76 o                         
  -4   6   4          2.65          2.89        16.33 o                         
  -3   6   4        105.36        133.51        17.04 o                         
  -2   6   4        273.69        232.69        13.38 o                         
  -1   6   4          2.56         16.18        12.63 o                         
   0   6   4          0.14         -4.01        10.47 o                         
   1   6   4        316.70        309.75        13.42 o                         
   2   6   4        317.39        334.46        16.78 o                         
   3   6   4        157.81        178.34        11.54 o                         
   4   6   4          3.47          2.88        12.39 o                         
   5   6   4          8.80          9.33        12.29 o                         
   6   6   4        116.88         99.50        10.07 o                         
  -9   7   4          4.28         14.02        16.06 o                         
  -8   7   4         46.41         46.37        14.95 o                         
  -7   7   4         21.04         40.59        14.52 o                         
  -6   7   4        118.30        122.55        14.27 o                         
  -5   7   4        358.78        350.00        13.14 o                         
  -4   7   4         29.83         30.01        13.28 o                         
  -3   7   4       1078.02       1070.60        23.48 o                         
  -2   7   4       1398.27       1402.94        68.26 o                         
  -1   7   4        810.69        861.01        39.84 o                         
   0   7   4         90.22        110.94        20.80 o                         
   1   7   4        256.22        261.68        11.66 o                         
   2   7   4         99.40        102.97        12.58 o                         
   3   7   4         39.21         55.43        10.86 o                         
   4   7   4          0.52         10.86        10.57 o                         
   5   7   4          1.38         26.88        13.06 o                         
  -8   8   4          0.08         20.34        16.23 o                         
  -7   8   4         17.60         29.23        14.14 o                         
  -6   8   4          3.24         14.25        14.36 o                         
  -5   8   4          4.02         10.18        14.23 o                         
  -4   8   4          5.14          9.81        10.87 o                         
  -3   8   4        296.41        327.08        14.39 o                         
  -2   8   4        496.96        508.71        15.70 o                         
  -1   8   4        193.71        180.38        11.98 o                         
   0   8   4         47.86         63.81        14.46 o                         
   1   8   4        110.63        104.14        10.28 o                         
   2   8   4        157.29        164.77        10.15 o                         
   3   8   4         77.08         79.49        10.97 o                         
   4   8   4         29.59         49.34        18.70 o                         
   5   8   4          6.95         38.27        11.01 o                         
  -7   9   4         49.16         56.96        16.66 o                         
  -6   9   4         83.81         72.79        16.83 o                         
  -5   9   4         73.29         73.97        13.83 o                         
  -4   9   4          6.50         18.37        12.77 o                         
  -3   9   4        136.20        147.13        13.66 o                         
  -2   9   4        239.57        272.12        13.97 o                         
  -1   9   4         50.40         64.62        11.42 o                         
   0   9   4         49.02         43.61        12.23 o                         
   1   9   4         68.70         59.39        13.79 o                         
   2   9   4          6.73         19.86         8.60 o                         
   3   9   4         17.07         15.11        11.36 o                         
  -6  10   4          9.80         -6.94        16.98 o                         
  -5  10   4          3.69          8.02        14.36 o                         
  -4  10   4         27.28         33.36        13.46 o                         
  -3  10   4         83.03        100.65        13.22 o                         
  -2  10   4          1.61         26.05        13.72 o                         
  -1  10   4          0.22          8.12        10.60 o                         
   0  10   4         20.42         21.57         9.18 o                         
   1  10   4         55.32         55.27        12.17 o                         
   2  10   4         55.16         41.69        10.50 o                         
  -4  11   4         16.73         32.12        11.31 o                         
  -3  11   4          1.16         15.97        10.82 o                         
  -2  11   4        128.28        109.22        11.72 o                         
  -1  11   4          0.37         -0.14        10.82 o                         
   0  11   4          5.37         23.14        13.45 o                         
   0 -12   5         14.70         -0.81         9.06 o                         
   1 -12   5         46.44         66.49        10.98 o                         
   2 -12   5          1.84          4.52        12.44 o                         
   3 -12   5          7.95          4.88        11.44 o                         
   4 -12   5          3.92         16.48        14.22 o                         
  -2 -11   5          3.55          5.36         9.98 o                         
  -1 -11   5         61.11         73.85         8.58 o                         
   0 -11   5        343.20        349.40        22.10 o                         
   1 -11   5         34.05         45.09         8.87 o                         
   2 -11   5         25.30         29.01        10.02 o                         
   3 -11   5        100.92        107.44        15.31 o                         
   4 -11   5        179.12        168.98        16.92 o                         
   5 -11   5         35.30         46.24        21.30 o                         
   6 -11   5          0.48          6.05        15.35 o                         
  -4 -10   5         65.94         75.26        10.13 o                         
  -3 -10   5         82.05         93.81         9.94 o                         
  -2 -10   5          8.52         22.17         9.04 o                         
  -1 -10   5          0.02          0.45         9.02 o                         
   0 -10   5         37.50         52.78         8.08 o                         
   1 -10   5        146.46        151.55         9.67 o                         
   2 -10   5          1.83         28.54        11.93 o                         
   3 -10   5        280.95        255.80        11.70 o                         
   4 -10   5          7.52         28.53        21.01 o                         
   5 -10   5         13.98         47.57        22.58 o                         
   6 -10   5          0.42         -9.64        22.58 o                         
   7 -10   5         29.64         38.37        23.17 o                         
  -5  -9   5          2.21          8.24         8.90 o                         
  -4  -9   5          9.07         19.27         9.62 o                         
  -3  -9   5         10.18          6.71         9.48 o                         
  -2  -9   5         93.90         85.14         9.30 o                         
  -1  -9   5        371.49        382.77         9.92 o                         
   0  -9   5        739.18        740.03        15.32 o                         
   1  -9   5         68.16         61.48        10.88 o                         
   2  -9   5         18.90         24.20         9.58 o                         
   3  -9   5        122.43        135.40        12.75 o                         
   4  -9   5        460.61        480.14        14.24 o                         
   5  -9   5        214.78        180.54        22.78 o                         
   6  -9   5         11.40         12.74        21.79 o                         
   7  -9   5         19.84          6.64        14.61 o                         
   8  -9   5          0.62          8.26        23.22 o                         
  -6  -8   5          9.87          3.66        10.92 o                         
  -5  -8   5        119.73        103.24        10.20 o                         
  -4  -8   5        442.16        444.75        10.49 o                         
  -3  -8   5          1.87         -4.65         9.02 o                         
  -2  -8   5        146.08        142.40        10.48 o                         
  -1  -8   5         12.75         18.94        10.58 o                         
   0  -8   5        258.41        255.53        10.71 o                         
   1  -8   5        107.47         92.43         9.63 o                         
   2  -8   5        359.20        360.26        12.87 o                         
   3  -8   5        614.61        604.39        14.97 o                         
   4  -8   5          0.26         19.56        15.42 o                         
   5  -8   5          1.85          8.41        15.50 o                         
   6  -8   5         17.10         41.62        21.05 o                         
   7  -8   5        109.05        115.36        23.12 o                         
   8  -8   5         28.17         24.50        22.78 o                         
  -6  -7   5         51.85         54.66        13.46 o                         
  -5  -7   5         66.01         80.68         9.54 o                         
  -4  -7   5        146.20        155.44        11.65 o                         
  -3  -7   5        113.39        123.66         9.28 o                         
  -2  -7   5        178.16        170.27        11.44 o                         
  -1  -7   5       3113.61       3128.21        25.77 o                         
   0  -7   5       1022.18       1008.00        16.68 o                         
   1  -7   5         26.49         28.99         9.26 o                         
   2  -7   5        129.34        144.65        12.12 o                         
   3  -7   5       1106.54       1108.24        31.75 o                         
   4  -7   5       1184.13       1146.16        47.94 o                         
   5  -7   5         25.56         40.09        21.15 o                         
   6  -7   5         98.06         89.68        23.61 o                         
   7  -7   5         29.20         36.35        20.61 o                         
   8  -7   5          7.35         19.53        27.01 o                         
   9  -7   5          0.13         -2.90        29.17 o                         
  -7  -6   5          4.04         18.38        12.19 o                         
  -6  -6   5          5.16         18.57        12.09 o                         
  -5  -6   5        308.07        304.19        13.00 o                         
  -4  -6   5         89.49        119.18        10.90 o                         
  -3  -6   5        111.81        114.55         8.64 o                         
  -2  -6   5        199.25        185.36        10.04 o                         
  -1  -6   5          3.25         10.59         8.34 o                         
   0  -6   5        570.97        573.63        12.63 o                         
   1  -6   5         19.11         21.47        12.53 o                         
   2  -6   5       1142.46       1096.56        17.20 o                         
   3  -6   5        666.08        684.35        16.32 o                         
   4  -6   5          0.44         -2.06        16.00 o                         
   5  -6   5          6.56         -4.92        21.50 o                         
   6  -6   5        168.13        164.85        22.53 o                         
   7  -6   5        211.98        217.63        27.60 o                         
   8  -6   5         30.96         11.86        28.43 o                         
  -8  -5   5          0.69         14.52        17.00 o                         
  -7  -5   5          6.29          3.83        11.05 o                         
  -6  -5   5        114.92        126.02        12.08 o                         
  -5  -5   5        279.41        282.71        14.95 o                         
  -4  -5   5          3.24         -1.93         9.14 o                         
  -3  -5   5        418.61        396.77        10.19 o                         
  -2  -5   5       1714.38       1674.37        19.13 o                         
  -1  -5   5       2390.94       2269.22        23.17 o                         
   0  -5   5       1153.09       1147.84        13.30 o                         
   1  -5   5        181.48        186.68        10.92 o                         
   2  -5   5        716.65        704.26        12.84 o                         
   3  -5   5       1564.26       1520.43        41.96 o                         
   4  -5   5         11.53         10.65        11.27 o                         
   5  -5   5          4.56          0.00        17.71 o                         
   6  -5   5          6.46          9.42        16.22 o                         
   7  -5   5         51.09         59.30        17.14 o                         
   8  -5   5          3.08          3.42        20.97 o                         
   9  -5   5          0.04         -6.05        27.94 o                         
  -8  -4   5         10.27         15.34        16.43 o                         
  -7  -4   5         17.37         33.90        13.53 o                         
  -6  -4   5          1.44         -2.51         9.10 o                         
  -5  -4   5        670.85        673.48        12.03 o                         
  -4  -4   5         78.64         79.89        11.04 o                         
  -3  -4   5        344.80        358.14        12.11 o                         
  -2  -4   5        593.73        622.42        12.32 o                         
  -1  -4   5        811.57        810.42        14.02 o                         
   0  -4   5        173.80        168.02        11.68 o                         
   1  -4   5          6.97         11.76         9.12 o                         
   2  -4   5       3101.22       3095.10        35.11 o                         
   3  -4   5        975.36        927.46        16.93 o                         
   4  -4   5        218.56        219.36        13.53 o                         
   5  -4   5        535.46        534.71        18.84 o                         
   6  -4   5       1048.07        987.11        29.74 o                         
   7  -4   5         10.45         21.66        16.04 o                         
   8  -4   5         22.02         21.03        15.52 o                         
   9  -4   5          2.19         29.05        17.11 o                         
  -8  -3   5          1.72         41.54        13.00 o                         
  -7  -3   5         81.61         91.86        12.72 o                         
  -6  -3   5        124.70        122.19        11.71 o                         
  -5  -3   5        506.58        513.12        13.58 o                         
  -4  -3   5        169.30        190.79        11.44 o                         
  -3  -3   5         22.50         51.16         9.16 o                         
  -2  -3   5       7020.28       6919.07        28.96 o                         
  -1  -3   5       4772.91       4991.79        30.98 o                         
   0  -3   5         44.54         52.96         9.62 o                         
   1  -3   5        368.24        361.16        11.59 o                         
   2  -3   5        291.54        249.66        13.08 o                         
   3  -3   5       2527.98       2490.61        40.52 o                         
   4  -3   5        180.48        159.71        13.09 o                         
   5  -3   5        105.05         80.07        16.50 o                         
   6  -3   5        120.33        120.76        18.32 o                         
   7  -3   5        320.72        343.16        51.19 o                         
   8  -3   5          1.00          4.24        15.23 o                         
   9  -3   5          4.30         -2.53        16.34 o                         
  -9  -2   5         30.80         34.18        16.79 o                         
  -8  -2   5          5.44         11.69        10.54 o                         
  -7  -2   5          0.39          7.81        10.45 o                         
  -6  -2   5        330.09        316.25        12.29 o                         
  -5  -2   5        247.94        238.02        13.33 o                         
  -4  -2   5          0.75         13.86         9.53 o                         
  -3  -2   5        912.87        898.00        17.38 o                         
  -2  -2   5       4553.23       4926.63        82.13 o                         
  -1  -2   5       1127.12       1132.27        26.40 o                         
   0  -2   5        974.37        974.87        19.53 o                         
   1  -2   5       8467.64       8595.26       178.19 o                         
   2  -2   5       1586.16       1520.83        57.07 o                         
   3  -2   5          0.90          5.54        13.89 o                         
   4  -2   5         15.47         15.22        12.37 o                         
   5  -2   5         45.31         28.15        15.34 o                         
   6  -2   5        687.88        668.55        26.56 o                         
   7  -2   5         42.88         41.73        13.34 o                         
   8  -2   5         10.09         20.27        15.41 o                         
   9  -2   5          0.10        -13.81        16.03 o                         
  -9  -1   5          7.75         12.14        11.40 o                         
  -8  -1   5          0.40          5.37         9.77 o                         
  -7  -1   5        158.81        168.55        16.40 o                         
  -6  -1   5        629.85        635.83        16.15 o                         
  -5  -1   5         98.88        108.34        16.32 o                         
  -4  -1   5          7.86          9.08        10.13 o                         
  -3  -1   5       2258.07       2262.89        97.70 o                         
  -2  -1   5       3558.55       3778.31        43.39 o                         
  -1  -1   5       6010.04       6061.83        78.34 o                         
   0  -1   5          8.72         23.69        15.58 o                         
   1  -1   5          7.35         11.36        16.78 o                         
   2  -1   5       4433.67       4197.39        53.69 o                         
   3  -1   5       2712.09       2545.99        77.43 o                         
   4  -1   5        382.81        380.20        17.90 o                         
   5  -1   5          2.62          7.58        16.13 o                         
   6  -1   5          5.78          3.68        13.40 o                         
   7  -1   5         66.78         64.10        18.23 o                         
   8  -1   5          0.29          8.56        12.57 o                         
   9  -1   5         19.15         15.98        12.13 o                         
  -9   0   5         32.35         22.97        11.78 o                         
  -8   0   5          0.78         -0.44        10.90 o                         
  -7   0   5         20.31         21.58        12.64 o                         
  -6   0   5        152.33        145.12        18.99 o                         
  -5   0   5        602.68        621.23        29.22 o                         
  -4   0   5        301.84        288.90        18.04 o                         
  -3   0   5       2000.61       2061.74        69.21 o                         
  -2   0   5       1064.84       1069.23        18.26 o                         
  -1   0   5         97.43        115.75        18.36 o                         
   0   0   5        279.11        316.64        20.83 o                         
   1   0   5       3491.57       3345.92        30.83 o                         
   2   0   5       3550.79       3183.85        37.88 o                         
   3   0   5        231.02        280.47        18.55 o                         
   4   0   5        633.20        604.73        36.84 o                         
   5   0   5        814.92        732.46        84.39 o                         
   6   0   5        211.80        227.11        17.51 o                         
   7   0   5         46.02         50.67        21.47 o                         
   8   0   5         14.49         37.07        16.23 o                         
   9   0   5          1.17          6.37        13.61 o                         
  -9   1   5          0.37          6.94         9.91 o                         
  -8   1   5         44.69         55.80        12.74 o                         
  -7   1   5         37.45         61.26        22.09 o                         
  -6   1   5        255.42        277.64        17.27 o                         
  -5   1   5        146.85        186.73        16.85 o                         
  -4   1   5          2.27         15.90        13.56 o                         
  -3   1   5       1382.55       1408.67        23.94 o                         
  -2   1   5       6423.91       6321.25        82.79 o                         
  -1   1   5        148.82        150.69        15.49 o                         
   0   1   5         62.65         57.87        14.88 o                         
   1   1   5       1761.74       1600.31        22.38 o                         
   2   1   5        285.75        212.45        17.10 o                         
   3   1   5        475.96        487.21        18.87 o                         
   4   1   5        188.58        185.47        15.30 o                         
   5   1   5         71.78         67.99        15.38 o                         
   6   1   5       1028.94       1002.47        29.25 o                         
   7   1   5          0.38          9.52        15.93 o                         
   8   1   5          3.27        -12.96        16.11 o                         
   9   1   5          0.54         19.92        30.13 o                         
  -9   2   5          1.11          3.23        14.24 o                         
  -8   2   5          6.53         27.70        15.74 o                         
  -7   2   5         17.96         31.07        15.87 o                         
  -6   2   5        385.52        381.41        15.44 o                         
  -5   2   5        105.27        109.83        15.35 o                         
  -4   2   5        348.81        350.75        16.24 o                         
  -3   2   5         37.38         17.97        16.93 o                         
  -2   2   5        200.35        228.91        18.74 o                         
  -1   2   5        233.15        208.82        13.62 o                         
   0   2   5       3515.76       3328.65        85.52 o                         
   1   2   5       3294.44       3034.13        25.66 o                         
   2   2   5        122.10         94.65        11.51 o                         
   3   2   5          4.26         11.83        11.01 o                         
   4   2   5        755.59        751.97        16.89 o                         
   5   2   5        745.19        707.68        35.22 o                         
   6   2   5        298.76        290.43        13.87 o                         
   7   2   5          5.63          5.97        12.55 o                         
   8   2   5         50.18         17.81        15.43 o                         
  -9   3   5         18.08         32.24        16.23 o                         
  -8   3   5         37.23         40.09        15.25 o                         
  -7   3   5        184.74        221.99        16.91 o                         
  -6   3   5        183.01        191.90        14.27 o                         
  -5   3   5         12.09         32.59        16.51 o                         
  -4   3   5        173.07        160.52        14.39 o                         
  -3   3   5       2399.68       2298.30       112.06 o                         
  -2   3   5       1426.67       1297.84        46.29 o                         
  -1   3   5         36.13         67.47        18.68 o                         
   0   3   5        180.43        199.02        17.60 o                         
   1   3   5       1624.54       1624.56        66.51 o                         
   2   3   5       2037.46       1942.20       130.39 o                         
   3   3   5         14.32         33.98        12.21 o                         
   4   3   5         15.33         10.96         9.29 o                         
   5   3   5         32.51         53.15        13.85 o                         
   6   3   5         54.15         65.65        12.14 o                         
   7   3   5          0.65          9.24        15.27 o                         
   8   3   5         10.29          4.92        15.97 o                         
  -9   4   5          1.33         16.12        16.41 o                         
  -8   4   5         10.01         22.94        15.94 o                         
  -7   4   5         39.32         40.11        17.49 o                         
  -6   4   5         21.59         31.59        16.44 o                         
  -5   4   5         46.63         58.95        16.12 o                         
  -4   4   5        918.02        873.61        37.85 o                         
  -3   4   5         17.02          9.91        13.18 o                         
  -2   4   5        171.33        165.95        17.88 o                         
  -1   4   5         40.59         66.40        17.54 o                         
   0   4   5       1858.76       1701.84        50.35 o                         
   1   4   5       1242.17       1178.90       125.56 o                         
   2   4   5        276.83        246.91        17.54 o                         
   3   4   5         12.75         37.44        12.38 o                         
   4   4   5        216.40        213.72        13.32 o                         
   5   4   5        310.67        320.31        13.29 o                         
   6   4   5         44.85         48.51        11.21 o                         
   7   4   5          7.33         11.07        14.46 o                         
  -9   5   5          5.66         11.73        15.24 o                         
  -8   5   5         36.55         37.98        16.06 o                         
  -7   5   5        209.15        204.36        21.33 o                         
  -6   5   5         10.10         16.68        15.83 o                         
  -5   5   5          3.50         19.76        16.59 o                         
  -4   5   5        542.44        519.99        24.55 o                         
  -3   5   5       2687.69       2515.04       168.49 o                         
  -2   5   5         27.26         28.98        17.08 o                         
  -1   5   5         10.43         10.43        17.40 o                         
   0   5   5         10.48          2.56        14.13 o                         
   1   5   5        784.97        762.34        13.89 o                         
   2   5   5        256.02        261.90         9.61 o                         
   3   5   5         79.89         87.47        11.13 o                         
   4   5   5         61.88         61.95         9.40 o                         
   5   5   5         18.19         10.26         8.88 o                         
   6   5   5          8.80         25.35        10.00 o                         
   7   5   5          4.64         -3.93        14.39 o                         
  -9   6   5          0.34          5.95        13.61 o                         
  -8   6   5          7.44         10.44        15.60 o                         
  -7   6   5          0.62          7.99        16.58 o                         
  -6   6   5         10.36         17.95        17.40 o                         
  -5   6   5        129.08        151.96        17.23 o                         
  -4   6   5         47.65         46.64        16.49 o                         
  -3   6   5         95.33         79.74        16.74 o                         
  -2   6   5         90.42        113.70        17.36 o                         
  -1   6   5        211.27        198.89        13.27 o                         
   0   6   5       1663.07       1680.90        44.66 o                         
   1   6   5        380.60        407.89        14.57 o                         
   2   6   5          2.84         -9.52        10.47 o                         
   3   6   5         94.95        106.76         9.80 o                         
   4   6   5        238.48        241.53        14.02 o                         
   5   6   5        117.10        125.38        15.43 o                         
   6   6   5          5.97          5.44        12.80 o                         
  -8   7   5          6.16         18.43        14.42 o                         
  -7   7   5         11.33          8.11        13.08 o                         
  -6   7   5          8.53          6.84        15.70 o                         
  -5   7   5         24.00         35.84        17.69 o                         
  -4   7   5        142.18        171.74        17.91 o                         
  -3   7   5        421.89        418.21        13.17 o                         
  -2   7   5        121.03        127.32        11.27 o                         
  -1   7   5        165.68        159.49        11.24 o                         
   0   7   5         30.11         44.11        12.82 o                         
   1   7   5        260.13        268.51        11.11 o                         
   2   7   5          0.21         32.51        12.62 o                         
   3   7   5         29.82         17.67        11.02 o                         
   4   7   5          2.60         11.15        14.97 o                         
   5   7   5          0.52         14.44        10.85 o                         
  -8   8   5          2.70         -4.75        14.86 o                         
  -7   8   5          1.77         -3.11        11.05 o                         
  -6   8   5          1.40          5.11        12.68 o                         
  -5   8   5        113.94        126.83        12.22 o                         
  -4   8   5          1.86         19.64        13.08 o                         
  -3   8   5         38.00         34.51        11.16 o                         
  -2   8   5          2.32          5.41         8.71 o                         
  -1   8   5       1091.56       1132.71        52.34 o                         
   0   8   5        393.15        406.81        19.98 o                         
   1   8   5         32.20         52.92        11.50 o                         
   2   8   5         35.13         48.17         9.60 o                         
   3   8   5         14.83          4.63        10.05 o                         
   4   8   5        100.75        101.39        11.09 o                         
  -7   9   5          9.91          3.47        12.54 o                         
  -6   9   5          5.96          7.06        14.13 o                         
  -5   9   5         69.40         61.40        14.04 o                         
  -4   9   5        112.05        115.14        11.61 o                         
  -3   9   5         65.88         71.12        12.66 o                         
  -2   9   5          9.32         33.46        12.77 o                         
  -1   9   5         34.79         54.26        15.37 o                         
   0   9   5          0.58         -9.25         9.59 o                         
   1   9   5        157.71        163.29        11.53 o                         
   2   9   5          0.82        -12.33        12.33 o                         
   3   9   5         14.10         30.91        10.07 o                         
  -6  10   5          0.53         17.52        15.18 o                         
  -5  10   5         57.39         70.34        14.65 o                         
  -4  10   5          7.72         13.12        11.56 o                         
  -3  10   5          8.17         16.77        13.55 o                         
  -2  10   5          0.64          5.40         9.99 o                         
  -1  10   5        122.80        136.24        10.47 o                         
   0  10   5         69.60         95.31        11.93 o                         
   1  10   5         32.02         44.01        10.97 o                         
  -3  11   5          8.32          7.12        13.35 o                         
  -2  11   5          1.38          3.53        10.45 o                         
  -1  11   5          0.15         -7.96        13.33 o                         
   0 -12   6         34.99         31.82        12.54 o                         
   1 -12   6         20.50         48.16        12.21 o                         
   2 -12   6         12.48          5.88         9.98 o                         
   3 -12   6          1.85          3.18        12.26 o                         
   4 -12   6          6.09         29.37        21.05 o                         
  -2 -11   6        134.07        117.46         8.75 o                         
  -1 -11   6         49.60         50.53         8.98 o                         
   0 -11   6         97.95         99.62        11.25 o                         
   1 -11   6         48.23         56.78         9.12 o                         
   2 -11   6        332.07        334.39        11.86 o                         
   3 -11   6        107.94        108.69        12.24 o                         
   4 -11   6         12.75         41.13        15.74 o                         
   5 -11   6          5.57         14.56        15.45 o                         
   6 -11   6         23.00         37.29        15.89 o                         
  -4 -10   6          0.79         14.81        10.56 o                         
  -3 -10   6          2.90         11.66         9.12 o                         
  -2 -10   6         70.37         87.35        10.35 o                         
  -1 -10   6         74.96         95.87         9.27 o                         
   0 -10   6          8.54         30.07         8.60 o                         
   1 -10   6        107.91        112.95         9.74 o                         
   2 -10   6          3.02          0.77         9.55 o                         
   3 -10   6         33.92         26.85        11.04 o                         
   4 -10   6         18.74         40.31        15.43 o                         
   5 -10   6        176.16        124.56        17.17 o                         
   6 -10   6         47.36         47.03        15.99 o                         
   7 -10   6          4.34         -3.69        23.71 o                         
  -5  -9   6         53.56         54.55        10.40 o                         
  -4  -9   6        126.53        125.99        10.45 o                         
  -3  -9   6         46.78         56.61         9.90 o                         
  -2  -9   6        977.45        951.29        15.88 o                         
  -1  -9   6         31.81         44.13         9.60 o                         
   0  -9   6        114.50        124.98         9.87 o                         
   1  -9   6        418.54        420.63        13.20 o                         
   2  -9   6       1055.00       1020.01        34.57 o                         
   3  -9   6         27.91         35.87         9.39 o                         
   4  -9   6          3.10         11.43        15.81 o                         
   5  -9   6          7.43          5.46        21.74 o                         
   6  -9   6        123.01        136.07        23.07 o                         
   7  -9   6         67.87         55.93        23.42 o                         
   8  -9   6         20.49         36.40        22.78 o                         
  -6  -8   6          5.14         16.55        20.71 o                         
  -5  -8   6         67.10         73.07        11.25 o                         
  -4  -8   6         35.16         36.77         8.30 o                         
  -3  -8   6        149.83        170.05        11.66 o                         
  -2  -8   6        218.92        242.60        10.64 o                         
  -1  -8   6         52.27         74.35         8.90 o                         
   0  -8   6         46.37         54.14         9.51 o                         
   1  -8   6        506.18        504.90        14.22 o                         
   2  -8   6         25.72         27.54        11.41 o                         
   3  -8   6         50.18         54.72        13.00 o                         
   4  -8   6        130.92        136.85        16.53 o                         
   5  -8   6        421.56        424.18        15.42 o                         
   6  -8   6        233.27        223.04        23.91 o                         
   7  -8   6         64.05         52.39        22.38 o                         
   8  -8   6          0.83          2.71        27.01 o                         
  -6  -7   6         13.68         16.80         9.45 o                         
  -5  -7   6         24.84         27.61        10.48 o                         
  -4  -7   6        709.21        640.78        11.22 o                         
  -3  -7   6        955.69        930.51        17.25 o                         
  -2  -7   6       1704.34       1670.11        15.15 o                         
  -1  -7   6         69.56         67.37         9.70 o                         
   0  -7   6        182.41        186.36        10.60 o                         
   1  -7   6       1204.46       1170.55        13.20 o                         
   2  -7   6       1311.76       1299.85        15.18 o                         
   3  -7   6         22.64         23.74        12.95 o                         
   4  -7   6         53.79         60.07        16.10 o                         
   5  -7   6        152.80        150.97        16.11 o                         
   6  -7   6         47.14         49.59        23.61 o                         
   7  -7   6          6.88         35.17        25.48 o                         
   8  -7   6          1.27         -1.52        20.42 o                         
  -7  -6   6         42.71         33.42        11.36 o                         
  -6  -6   6         70.08         72.43        12.87 o                         
  -5  -6   6          0.11         19.95        10.40 o                         
  -4  -6   6        248.27        242.90        11.91 o                         
  -3  -6   6         73.90         77.67         8.56 o                         
  -2  -6   6        486.27        485.24        12.37 o                         
  -1  -6   6         78.28         77.83         9.39 o                         
   0  -6   6       1673.50       1709.57        17.54 o                         
   1  -6   6       1808.86       1828.54        29.98 o                         
   2  -6   6         17.44         23.95        10.99 o                         
   3  -6   6          5.59          6.99        11.27 o                         
   4  -6   6       1067.02        995.55        38.70 o                         
   5  -6   6       1288.31       1306.64        25.43 o                         
   6  -6   6         86.71         96.07        22.48 o                         
   7  -6   6          0.33         -4.72        20.66 o                         
  -7  -5   6         33.54         52.88        11.02 o                         
  -6  -5   6        183.65        181.83        12.60 o                         
  -5  -5   6         23.57         43.00        15.15 o                         
  -4  -5   6        729.48        687.25        19.20 o                         
  -3  -5   6       2442.59       2440.43        17.75 o                         
  -2  -5   6        636.51        658.24        15.72 o                         
  -1  -5   6          8.77         10.77        10.00 o                         
   0  -5   6        758.38        748.69        12.01 o                         
   1  -5   6       4518.36       4520.97        34.29 o                         
   2  -5   6       1738.97       1670.38        37.06 o                         
   3  -5   6         59.73         55.69        10.92 o                         
   4  -5   6        281.93        288.55        13.58 o                         
   5  -5   6        107.76        109.99        13.49 o                         
   6  -5   6         89.52        110.82        17.01 o                         
   7  -5   6          3.53         -2.02        20.55 o                         
   8  -5   6         94.75         74.80        20.89 o                         
   9  -5   6          0.77          7.36        19.79 o                         
  -8  -4   6          4.10          5.39        10.99 o                         
  -7  -4   6         49.00         52.74        13.22 o                         
  -6  -4   6          4.08         15.06        10.63 o                         
  -5  -4   6         39.59         43.93         9.56 o                         
  -4  -4   6          1.63        -11.63        12.14 o                         
  -3  -4   6         62.03         59.55        12.93 o                         
  -2  -4   6        105.91        124.57         9.88 o                         
  -1  -4   6       1968.65       2004.47        24.63 o                         
   0  -4   6       3722.41       3665.25        20.01 o                         
   1  -4   6        889.25        982.27        18.40 o                         
   2  -4   6          1.91          6.89        10.37 o                         
   3  -4   6        510.44        509.15        12.25 o                         
   4  -4   6       1396.77       1394.75        31.85 o                         
   5  -4   6        537.10        543.00        18.59 o                         
   6  -4   6          1.46          4.80        17.79 o                         
   7  -4   6         27.76         38.95        19.18 o                         
   8  -4   6         45.36         43.24        16.96 o                         
   9  -4   6         27.59         35.71        17.39 o                         
  -8  -3   6        150.19        153.13        16.70 o                         
  -7  -3   6         52.25         57.02        16.20 o                         
  -6  -3   6         47.41         41.93        12.63 o                         
  -5  -3   6        427.68        399.69        13.90 o                         
  -4  -3   6       2152.87       2189.30        32.64 o                         
  -3  -3   6       2400.23       2427.02        22.37 o                         
  -2  -3   6        139.47        166.27         9.65 o                         
  -1  -3   6          8.87         28.17         9.83 o                         
   0  -3   6       3086.53       3207.00        27.88 o                         
   1  -3   6       6570.15       6621.55       172.35 o                         
   2  -3   6        246.11        300.73        17.35 o                         
   3  -3   6        210.15        208.46        15.01 o                         
   4  -3   6         40.35         54.28        13.39 o                         
   5  -3   6        202.07        192.83        15.27 o                         
   6  -3   6          3.49          8.34        16.49 o                         
   7  -3   6        145.18        144.14        17.27 o                         
   8  -3   6         71.41         66.57        16.01 o                         
   9  -3   6          3.19        -16.36        18.02 o                         
  -9  -2   6          8.94         17.57        11.44 o                         
  -8  -2   6          0.94          7.69        12.70 o                         
  -7  -2   6        110.31        109.17        16.56 o                         
  -6  -2   6         27.62         39.64        13.22 o                         
  -5  -2   6        488.08        492.31        18.06 o                         
  -4  -2   6         10.31         14.63        11.17 o                         
  -3  -2   6         71.62         87.97        12.28 o                         
  -2  -2   6        731.36        808.92        18.49 o                         
  -1  -2   6       2860.15       2994.52        63.56 o                         
   0  -2   6      11750.48      12487.15       257.02 o                         
   1  -2   6       1828.30       1951.63        53.37 o                         
   2  -2   6         61.83         57.57        14.11 o                         
   3  -2   6       2909.37       2828.22       130.92 o                         
   4  -2   6       2808.79       2785.16       113.65 o                         
   5  -2   6        283.60        251.65        18.26 o                         
   6  -2   6          0.03        -14.34        16.28 o                         
   7  -2   6         37.40         39.54        16.57 o                         
   8  -2   6         46.67         36.10        16.42 o                         
   9  -2   6         41.91         23.38        17.04 o                         
  -9  -1   6        111.12         86.76        10.74 o                         
  -8  -1   6         53.41         48.51        12.71 o                         
  -7  -1   6         48.89         56.79        10.29 o                         
  -6  -1   6         49.87         48.49        11.59 o                         
  -5  -1   6        172.47        184.90        12.00 o                         
  -4  -1   6       3547.45       3548.52       181.67 o                         
  -3  -1   6        496.45        520.52        15.43 o                         
  -2  -1   6          5.80          9.84        15.10 o                         
  -1  -1   6        128.63        132.16        17.44 o                         
   0  -1   6         52.09         67.56        12.61 o                         
   1  -1   6       1745.03       1693.80        24.05 o                         
   2  -1   6        554.79        548.04        18.13 o                         
   3  -1   6       1248.71       1214.79        50.42 o                         
   4  -1   6         16.53         17.21        12.15 o                         
   5  -1   6        149.28        136.82        13.99 o                         
   6  -1   6         17.17         18.01        15.92 o                         
   7  -1   6        102.03         92.79        17.72 o                         
   8  -1   6         15.29          7.63        16.53 o                         
   9  -1   6          9.40          6.62        16.56 o                         
  -9   0   6          3.23          6.24        16.81 o                         
  -8   0   6        104.38         97.99        11.88 o                         
  -7   0   6         62.10         62.68        11.23 o                         
  -6   0   6        107.43        124.68        17.64 o                         
  -5   0   6        651.34        642.95        25.95 o                         
  -4   0   6         47.10         44.92        16.61 o                         
  -3   0   6        803.64        789.76        16.31 o                         
  -2   0   6       1176.82       1246.58        21.24 o                         
  -1   0   6      12046.21      12175.47       274.82 o                         
   0   0   6       1088.33       1060.93        41.69 o                         
   1   0   6         58.43         55.57        13.90 o                         
   2   0   6        983.02       1011.16        34.14 o                         
   3   0   6        806.04        688.06        19.75 o                         
   4   0   6       1087.01        992.41        84.17 o                         
   5   0   6         88.55         96.28        17.45 o                         
   6   0   6         86.03         58.32        19.19 o                         
   7   0   6         70.87         72.58        16.41 o                         
   8   0   6         39.03         50.04        13.87 o                         
   9   0   6          0.86         -2.11        12.82 o                         
  -9   1   6         35.86         18.85        12.96 o                         
  -8   1   6        164.46        179.63        13.60 o                         
  -7   1   6          6.07         18.91        15.12 o                         
  -6   1   6         65.44         72.77        13.62 o                         
  -5   1   6        659.14        641.21        16.72 o                         
  -4   1   6       2004.40       2013.22        60.90 o                         
  -3   1   6       1498.83       1551.45        21.24 o                         
  -2   1   6       1640.71       1769.74        33.13 o                         
  -1   1   6         29.09         19.59        16.77 o                         
   0   1   6       9803.28       9197.75       471.07 o                         
   1   1   6         28.20         26.72        13.33 o                         
   2   1   6       1942.48       1955.57        20.75 o                         
   3   1   6        322.05        321.85        20.22 o                         
   4   1   6         11.10         20.09        10.74 o                         
   5   1   6          2.87          7.39        12.61 o                         
   6   1   6        367.96        348.96        39.13 o                         
   7   1   6        224.17        213.21        24.25 o                         
   8   1   6         14.54          1.55        15.59 o                         
  -9   2   6          0.68         18.02        16.14 o                         
  -8   2   6          1.41          8.46        13.19 o                         
  -7   2   6          0.09          5.91        14.07 o                         
  -6   2   6        250.73        286.23        36.40 o                         
  -5   2   6        395.86        398.52        15.81 o                         
  -4   2   6         25.60         33.79        13.75 o                         
  -3   2   6        301.50        337.71        18.64 o                         
  -2   2   6        610.27        541.74        17.27 o                         
  -1   2   6        489.46        406.89        17.14 o                         
   0   2   6       4327.03       4106.36        34.93 o                         
   1   2   6       1481.88       1464.90        18.33 o                         
   2   2   6        811.30        721.13        18.27 o                         
   3   2   6       1760.81       1626.87       149.89 o                         
   4   2   6        438.90        457.44        15.54 o                         
   5   2   6          4.58          5.37        13.13 o                         
   6   2   6          6.41         12.91        12.20 o                         
   7   2   6         10.66         19.89        12.57 o                         
   8   2   6        186.87        132.95        17.01 o                         
  -9   3   6          0.94         23.48        15.99 o                         
  -8   3   6         16.00         13.02        15.84 o                         
  -7   3   6          0.77         -1.82        16.52 o                         
  -6   3   6         47.24         44.24        15.81 o                         
  -5   3   6       1223.40       1197.14        27.97 o                         
  -4   3   6        444.76        393.48        20.96 o                         
  -3   3   6          0.15         -9.22        14.42 o                         
  -2   3   6         12.29         25.65        17.15 o                         
  -1   3   6       2776.77       2768.06       100.33 o                         
   0   3   6         71.03        106.94        13.77 o                         
   1   3   6        162.30        155.76        16.75 o                         
   2   3   6        568.31        535.77        33.92 o                         
   3   3   6        213.33        230.64        11.81 o                         
   4   3   6        169.06        191.54         9.95 o                         
   5   3   6         96.81         88.96        14.03 o                         
   6   3   6        103.01         90.28        14.02 o                         
   7   3   6         22.50         24.10        12.87 o                         
   8   3   6          3.34          6.51        16.28 o                         
  -9   4   6         11.75         12.40        16.30 o                         
  -8   4   6         43.02         53.82        15.96 o                         
  -7   4   6         29.97         37.54        16.38 o                         
  -6   4   6        182.08        184.32        17.20 o                         
  -5   4   6        294.48        298.09        17.54 o                         
  -4   4   6          8.56         26.71        16.34 o                         
  -3   4   6          1.18         22.74        13.74 o                         
  -2   4   6       3653.71       3410.68       153.65 o                         
  -1   4   6        567.77        481.26        16.99 o                         
   0   4   6         32.25         37.07        14.41 o                         
   1   4   6         63.96         80.60        16.16 o                         
   2   4   6       1193.86       1232.21        56.68 o                         
   3   4   6        806.61        804.49        24.66 o                         
   4   4   6        130.44        153.86        13.13 o                         
   5   4   6          5.16         21.93        12.35 o                         
   6   4   6         22.85         28.80         9.88 o                         
   7   4   6         33.27         49.41        11.04 o                         
  -9   5   6         16.70         19.43        15.99 o                         
  -8   5   6         11.43         21.94        16.42 o                         
  -7   5   6          1.85          0.82        15.64 o                         
  -6   5   6          9.41         12.38        16.90 o                         
  -5   5   6        453.63        436.02        19.72 o                         
  -4   5   6         73.08         67.83        11.98 o                         
  -3   5   6          0.69         -2.56        14.09 o                         
  -2   5   6        319.63        309.25        17.97 o                         
  -1   5   6        941.43        934.32        34.02 o                         
   0   5   6        297.77        286.13        17.84 o                         
   1   5   6        273.26        254.34        11.17 o                         
   2   5   6        154.85        159.34        12.81 o                         
   3   5   6         58.49         44.51         9.96 o                         
   4   5   6          4.86          8.52         9.16 o                         
   5   5   6         16.23         13.74        10.84 o                         
   6   5   6         19.24         18.47        21.66 o                         
  -8   6   6          0.25         -2.14        15.83 o                         
  -7   6   6         50.76         41.93        19.93 o                         
  -6   6   6         83.98         87.93        16.69 o                         
  -5   6   6         14.34          8.56        19.21 o                         
  -4   6   6         20.46         23.77        16.96 o                         
  -3   6   6         47.45         55.33        16.59 o                         
  -2   6   6        518.82        512.12        26.88 o                         
  -1   6   6        458.95        434.18        27.99 o                         
   0   6   6         12.77         13.35        16.34 o                         
   1   6   6        102.21         96.02        10.07 o                         
   2   6   6        333.48        348.65        13.53 o                         
   3   6   6        190.99        199.90        11.87 o                         
   4   6   6         21.85         23.20        10.66 o                         
   5   6   6         17.33         15.70        12.80 o                         
   6   6   6          0.84         -1.83        12.81 o                         
  -8   7   6          1.04          9.01        11.96 o                         
  -7   7   6          5.86         -0.12        16.29 o                         
  -6   7   6         94.58        111.08        16.98 o                         
  -5   7   6        209.06        188.22        25.63 o                         
  -4   7   6         22.24         28.54        16.51 o                         
  -3   7   6         18.20         20.32        13.35 o                         
  -2   7   6        208.27        205.76        11.96 o                         
  -1   7   6          2.70         16.88        12.17 o                         
   0   7   6         17.18         25.45        11.01 o                         
   1   7   6        232.10        240.32        28.45 o                         
   2   7   6        104.86        118.12         9.91 o                         
   3   7   6         16.97         30.54        13.12 o                         
   4   7   6          0.98          3.88         9.87 o                         
   5   7   6         40.20         37.88        12.74 o                         
  -7   8   6         29.98         34.95        13.71 o                         
  -6   8   6         16.45          7.27        11.63 o                         
  -5   8   6         10.50         17.90        11.05 o                         
  -4   8   6          1.13         13.40        21.37 o                         
  -3   8   6         75.53        104.17        13.33 o                         
  -2   8   6        264.88        278.96        12.93 o                         
  -1   8   6         40.24         45.21        10.95 o                         
   0   8   6         71.19         91.79        12.92 o                         
   1   8   6        370.42        355.36        15.43 o                         
   2   8   6        164.47        180.74        10.65 o                         
   3   8   6        115.34        109.70        10.22 o                         
   4   8   6          0.94          9.68        10.93 o                         
  -7   9   6          3.50          6.55        11.80 o                         
  -6   9   6          9.99         18.67        14.24 o                         
  -5   9   6         17.94          2.11        14.60 o                         
  -4   9   6          3.08         15.04        11.00 o                         
  -3   9   6          7.16         21.78        14.57 o                         
  -2   9   6         23.64         41.10        10.86 o                         
  -1   9   6          4.39          5.53        13.02 o                         
   0   9   6          9.90          8.68        16.16 o                         
   1   9   6        140.72        115.17        16.38 o                         
   2   9   6         11.01         32.10        11.58 o                         
   3   9   6          1.71         11.93        10.01 o                         
  -5  10   6          0.07         -0.45        14.03 o                         
  -4  10   6          4.89         31.03        13.22 o                         
  -3  10   6        140.40        159.20        13.66 o                         
  -2  10   6         21.48         39.35        12.76 o                         
  -1  10   6         10.67         14.70         8.93 o                         
   0  10   6          8.09         17.62        10.05 o                         
   1  10   6         37.16         37.15        11.91 o                         
   0 -12   7          2.09         13.94        18.86 o                         
   1 -12   7          0.15          2.20         9.73 o                         
   2 -12   7         14.19         25.85        11.39 o                         
   3 -12   7         34.80         26.95        11.30 o                         
   4 -12   7         45.57         55.34        16.38 o                         
  -2 -11   7          7.02          9.01         9.26 o                         
  -1 -11   7         67.74         73.15         8.40 o                         
   0 -11   7        282.79        291.90        18.72 o                         
   1 -11   7        245.68        240.74        10.87 o                         
   2 -11   7         17.69         26.87         9.06 o                         
   3 -11   7          0.73         18.73        10.48 o                         
   4 -11   7         99.91         93.79        25.70 o                         
   5 -11   7          3.78          6.35        15.25 o                         
   6 -11   7          0.43         -5.02        15.64 o                         
  -3 -10   7         96.41         91.26        10.52 o                         
  -2 -10   7          3.28         30.06        11.33 o                         
  -1 -10   7        154.93        162.54         8.75 o                         
   0 -10   7         12.83          0.56        12.09 o                         
   1 -10   7         23.33         29.59         9.56 o                         
   2 -10   7         21.45         30.57         9.86 o                         
   3 -10   7        215.90        223.31        11.65 o                         
   4 -10   7        382.26        393.82        14.46 o                         
   5 -10   7          0.19          0.00        21.64 o                         
   6 -10   7          4.25         30.70        22.68 o                         
   7 -10   7         18.07          2.41        16.92 o                         
  -5  -9   7         69.33         76.91        11.48 o                         
  -4  -9   7         46.03         49.76        13.50 o                         
  -3  -9   7        237.86        208.49        11.59 o                         
  -2  -9   7        126.80        107.55         9.12 o                         
  -1  -9   7        304.41        320.47        10.48 o                         
   0  -9   7       1024.76       1048.13        25.70 o                         
   1  -9   7        138.44        130.96        10.41 o                         
   2  -9   7          0.12          4.37        10.51 o                         
   3  -9   7          1.21         -1.86        12.44 o                         
   4  -9   7        255.46        264.39        19.78 o                         
   5  -9   7        104.36        104.69        15.76 o                         
   6  -9   7          1.89         16.28        15.20 o                         
   7  -9   7         17.66         35.62        21.94 o                         
   8  -9   7          3.95          2.21        21.79 o                         
  -5  -8   7          0.98         -3.11        11.24 o                         
  -4  -8   7         85.62         81.36         9.88 o                         
  -3  -8   7         24.00         28.40        18.14 o                         
  -2  -8   7        456.22        460.20        10.53 o                         
  -1  -8   7         37.44         46.85        10.34 o                         
   0  -8   7         62.48         77.15        12.68 o                         
   1  -8   7         75.84         70.42         9.09 o                         
   2  -8   7        487.80        483.94        12.20 o                         
   3  -8   7        862.12        895.54        15.85 o                         
   4  -8   7        210.11        206.73        18.50 o                         
   5  -8   7         16.05         33.07        13.97 o                         
   6  -8   7         80.13         60.06        22.48 o                         
   7  -8   7         40.85         23.81        23.42 o                         
   8  -8   7         83.48         77.28        27.89 o                         
  -6  -7   7         48.71         61.66         9.61 o                         
  -5  -7   7        148.24        158.71        15.40 o                         
  -4  -7   7        327.43        308.19         9.83 o                         
  -3  -7   7        103.45        124.57        10.08 o                         
  -2  -7   7        102.48        101.27        10.85 o                         
  -1  -7   7       2746.44       2713.26        46.73 o                         
   0  -7   7       2371.32       2252.07        42.86 o                         
   1  -7   7         41.63         48.36         9.42 o                         
   2  -7   7         23.08         38.56        10.19 o                         
   3  -7   7        189.81        184.98        12.34 o                         
   4  -7   7        505.63        498.52        15.97 o                         
   5  -7   7         91.59        100.36        16.18 o                         
   6  -7   7        160.33        166.96        24.30 o                         
   7  -7   7          7.77         17.12        20.81 o                         
  -7  -6   7          3.46         10.34        10.91 o                         
  -6  -6   7          0.47         13.06         9.59 o                         
  -5  -6   7          1.26          7.33        11.95 o                         
  -4  -6   7        107.31        104.25        12.77 o                         
  -3  -6   7         31.00         28.25         7.69 o                         
  -2  -6   7       1020.84        984.88        12.23 o                         
  -1  -6   7        999.22        999.62        17.47 o                         
   0  -6   7         62.95         66.65         8.92 o                         
   1  -6   7        103.64        102.62        10.10 o                         
   2  -6   7        876.43        917.39        13.90 o                         
   3  -6   7       2209.65       2145.99        42.55 o                         
   4  -6   7        668.89        679.18        16.36 o                         
   5  -6   7          0.68         15.90        14.24 o                         
   6  -6   7        150.73        152.25        27.06 o                         
   7  -6   7        167.97        173.90        56.08 o                         
   8  -6   7         42.61         50.57        43.58 o                         
   9  -6   7          0.65          4.73        29.94 o                         
  -7  -5   7          3.09         14.95        10.91 o                         
  -6  -5   7        452.78        423.94        18.55 o                         
  -5  -5   7        520.61        541.97        11.39 o                         
  -4  -5   7        535.72        521.01        21.21 o                         
  -3  -5   7          3.30         15.32        10.24 o                         
  -2  -5   7        567.27        573.67        20.37 o                         
  -1  -5   7       2035.66       2053.17        25.82 o                         
   0  -5   7       1358.27       1315.76        14.45 o                         
   1  -5   7          3.11          3.69        11.05 o                         
   2  -5   7        187.93        191.03        11.35 o                         
   3  -5   7       1157.59       1175.30        27.95 o                         
   4  -5   7        111.51        120.37        12.06 o                         
   5  -5   7         47.64         57.38        12.56 o                         
   6  -5   7         55.37         47.65        19.42 o                         
   7  -5   7         18.33         16.28        19.27 o                         
   8  -5   7          0.11          4.42        19.54 o                         
   9  -5   7          1.25          7.17        18.26 o                         
  -8  -4   7          9.41         -1.81        17.14 o                         
  -7  -4   7         13.53         21.03        15.44 o                         
  -6  -4   7         52.47         65.84         9.62 o                         
  -5  -4   7         12.69         22.66        10.38 o                         
  -4  -4   7         80.85         72.00        16.11 o                         
  -3  -4   7        670.38        662.85        17.86 o                         
  -2  -4   7       1534.91       1456.74        16.89 o                         
  -1  -4   7       1504.38       1542.18        16.91 o                         
   0  -4   7        561.51        554.56        12.93 o                         
   1  -4   7       1585.67       1603.55        33.58 o                         
   2  -4   7       5962.67       6066.40       143.35 o                         
   3  -4   7       4241.83       4179.55       114.00 o                         
   4  -4   7        181.41        171.39        14.81 o                         
   5  -4   7         40.51         38.21        14.27 o                         
   6  -4   7        330.00        313.71        19.57 o                         
   7  -4   7         34.08         47.55        18.57 o                         
   8  -4   7          0.43         22.78        17.51 o                         
   9  -4   7          0.89         21.86        19.13 o                         
  -8  -3   7         73.16         72.05        13.60 o                         
  -7  -3   7         38.56         52.78        10.85 o                         
  -6  -3   7        604.27        593.27        12.23 o                         
  -5  -3   7        481.26        494.80        27.37 o                         
  -4  -3   7        356.61        373.88        11.95 o                         
  -3  -3   7         69.33         59.35         9.37 o                         
  -2  -3   7       4612.87       4909.67        64.54 o                         
  -1  -3   7       5069.22       5284.90        25.58 o                         
   0  -3   7         40.03         25.01         9.39 o                         
   1  -3   7         58.90         65.42        13.60 o                         
   2  -3   7        652.84        713.02        32.23 o                         
   3  -3   7       1669.67       1617.70        78.96 o                         
   4  -3   7        140.87        127.35        13.50 o                         
   5  -3   7        167.10        162.65        15.16 o                         
   6  -3   7        186.76        185.99        17.04 o                         
   7  -3   7          0.65         16.05        16.54 o                         
   8  -3   7         13.11         20.28        16.06 o                         
   9  -3   7         44.67         33.35        17.17 o                         
  -9  -2   7          7.36         15.24        12.60 o                         
  -8  -2   7          0.13          6.77        10.70 o                         
  -7  -2   7         52.20         58.20        13.15 o                         
  -6  -2   7         30.20         35.48        14.12 o                         
  -5  -2   7         19.35         16.61        11.32 o                         
  -4  -2   7        101.10         95.61         9.74 o                         
  -3  -2   7       3106.85       3007.75        38.91 o                         
  -2  -2   7       2027.47       1998.41        43.81 o                         
  -1  -2   7       1239.65       1323.69        33.43 o                         
   0  -2   7        926.61        929.33        18.62 o                         
   1  -2   7       4853.42       4850.43       123.60 o                         
   2  -2   7       5792.32       5826.11       231.97 o                         
   3  -2   7       1372.81       1253.75        52.38 o                         
   4  -2   7         22.65         28.38        12.14 o                         
   5  -2   7         57.51         54.28        15.13 o                         
   6  -2   7        436.22        447.54        39.99 o                         
   7  -2   7         82.90         95.48        17.57 o                         
   8  -2   7          0.17          8.09        13.12 o                         
   9  -2   7          0.13         10.68        17.91 o                         
  -9  -1   7         10.20         11.65        11.15 o                         
  -8  -1   7         67.55         80.97        12.76 o                         
  -7  -1   7        292.32        302.47        19.77 o                         
  -6  -1   7        745.35        803.78        15.59 o                         
  -5  -1   7        358.91        397.38        14.33 o                         
  -4  -1   7         80.45         95.94        13.61 o                         
  -3  -1   7        119.73        130.52        18.18 o                         
  -2  -1   7       4836.03       4889.35       133.34 o                         
  -1  -1   7       4065.14       4267.14        30.40 o                         
   0  -1   7        426.07        486.23        18.74 o                         
   1  -1   7        688.42        627.81        28.90 o                         
   2  -1   7         84.43         97.91        13.31 o                         
   3  -1   7        603.54        558.30        18.90 o                         
   4  -1   7        106.89         95.16        12.72 o                         
   5  -1   7        561.44        551.71        30.03 o                         
   6  -1   7         83.88         92.10        16.18 o                         
   7  -1   7          0.94        -11.98        15.73 o                         
   8  -1   7          5.09          2.42        16.36 o                         
   9  -1   7         72.35         64.96        26.49 o                         
  -9   0   7          3.07         10.31        13.08 o                         
  -8   0   7         44.62         50.96        13.30 o                         
  -7   0   7        388.62        376.79        11.77 o                         
  -6   0   7         19.61         30.48        13.16 o                         
  -5   0   7         35.13         38.12        16.58 o                         
  -4   0   7        217.51        210.41        14.74 o                         
  -3   0   7       3481.14       3555.10        90.17 o                         
  -2   0   7       3723.34       3776.52       127.14 o                         
  -1   0   7        277.60        294.65        21.40 o                         
   0   0   7        374.58        368.29        18.35 o                         
   1   0   7       5600.30       5148.79       176.26 o                         
   2   0   7       3242.07       2967.37        29.47 o                         
   3   0   7        268.71        244.74        15.81 o                         
   4   0   7        149.74        190.68        17.37 o                         
   5   0   7        127.00        131.45        12.53 o                         
   6   0   7         99.47        111.31        17.93 o                         
   7   0   7         25.39         59.19        16.75 o                         
   8   0   7          2.00         -7.94        13.85 o                         
  -9   1   7          4.74          2.55        11.33 o                         
  -8   1   7          6.02         12.31        12.28 o                         
  -7   1   7         88.05         91.95        12.81 o                         
  -6   1   7        746.09        752.37        18.92 o                         
  -5   1   7        170.91        154.66        14.42 o                         
  -4   1   7         66.17         83.82        13.72 o                         
  -3   1   7        425.87        446.29        28.90 o                         
  -2   1   7        860.00        821.89        35.05 o                         
  -1   1   7       1241.09       1282.85        84.34 o                         
   0   1   7        969.40        909.58        36.33 o                         
   1   1   7        414.39        399.00        23.22 o                         
   2   1   7        170.02        159.35        16.74 o                         
   3   1   7        123.61        114.50        17.20 o                         
   4   1   7        334.66        325.72        15.15 o                         
   5   1   7        175.41        187.00        15.25 o                         
   6   1   7         11.65         31.09        22.95 o                         
   7   1   7         42.98         43.98        15.70 o                         
   8   1   7         96.20         78.63        13.85 o                         
  -9   2   7          3.81          8.22        16.21 o                         
  -8   2   7         59.19         69.59        16.09 o                         
  -7   2   7         92.90        107.38        15.74 o                         
  -6   2   7         15.99         23.31        15.55 o                         
  -5   2   7          1.76         12.59        16.55 o                         
  -4   2   7       1656.17       1619.06        51.48 o                         
  -3   2   7       5273.72       5155.47       172.59 o                         
  -2   2   7        881.93        874.66        60.11 o                         
  -1   2   7       1072.12       1168.10        35.47 o                         
   0   2   7        632.19        585.36        16.22 o                         
   1   2   7       2311.36       2089.07        21.09 o                         
   2   2   7       2281.39       2107.82        59.87 o                         
   3   2   7          0.28         -0.68        15.75 o                         
   4   2   7          3.58          2.33        12.24 o                         
   5   2   7        204.77        216.32        23.65 o                         
   6   2   7         22.28         46.00        12.47 o                         
   7   2   7         11.06         45.86        15.10 o                         
   8   2   7         19.32         13.53        37.58 o                         
  -9   3   7          1.04         23.59        16.45 o                         
  -8   3   7         22.09         23.20        15.70 o                         
  -7   3   7        198.04        222.23        17.78 o                         
  -6   3   7         83.66         75.01        13.74 o                         
  -5   3   7         28.96         21.50        16.48 o                         
  -4   3   7        372.95        369.85        15.56 o                         
  -3   3   7        306.09        286.92        15.42 o                         
  -2   3   7       1620.75       1513.03       107.44 o                         
  -1   3   7         95.40         98.27        14.83 o                         
   0   3   7       1142.17       1058.30        42.63 o                         
   1   3   7        192.81        184.84        13.79 o                         
   2   3   7         24.75         24.13        12.69 o                         
   3   3   7          5.17         15.68        12.61 o                         
   4   3   7        549.91        497.35        12.94 o                         
   5   3   7        375.78        344.46        19.26 o                         
   6   3   7          9.02         22.71        11.17 o                         
   7   3   7          0.96         13.02        16.16 o                         
  -9   4   7         22.68         37.16        13.51 o                         
  -8   4   7         89.79         75.66        16.30 o                         
  -7   4   7         22.64         35.02        13.70 o                         
  -6   4   7          1.12          7.58        16.08 o                         
  -5   4   7        341.49        363.10        20.64 o                         
  -4   4   7        577.18        612.08        60.46 o                         
  -3   4   7       1404.12       1403.24        43.83 o                         
  -2   4   7        320.55        309.24        18.00 o                         
  -1   4   7         25.63         34.64        17.46 o                         
   0   4   7       1258.84       1192.42        21.37 o                         
   1   4   7       2707.36       2505.13       114.57 o                         
   2   4   7         23.79         39.04        14.68 o                         
   3   4   7          5.53         22.53        10.98 o                         
   4   4   7         19.22         31.31        10.95 o                         
   5   4   7         16.46         38.01        10.47 o                         
   6   4   7         33.80         48.89        14.68 o                         
   7   4   7          0.71         10.14        16.13 o                         
  -9   5   7          1.77          6.22        21.74 o                         
  -8   5   7          5.56          4.35        17.04 o                         
  -7   5   7        281.87        248.26        17.69 o                         
  -6   5   7         23.84         28.76        17.35 o                         
  -5   5   7         90.00        111.85        14.78 o                         
  -4   5   7          8.40         20.60        13.30 o                         
  -3   5   7        214.51        211.03        13.54 o                         
  -2   5   7         14.96         16.02        14.11 o                         
  -1   5   7        259.21        262.95        17.80 o                         
   0   5   7        669.22        648.98        40.29 o                         
   1   5   7          0.03          2.37        22.19 o                         
   2   5   7         10.60          7.67        10.80 o                         
   3   5   7        188.44        173.16        13.12 o                         
   4   5   7        292.40        315.05        11.74 o                         
   5   5   7         26.57         33.49        12.50 o                         
   6   5   7         12.37          9.42        11.27 o                         
  -8   6   7         27.55         22.80        16.18 o                         
  -7   6   7         75.33         69.24        16.82 o                         
  -6   6   7          0.47         -2.16        21.10 o                         
  -5   6   7         22.39         34.79        16.87 o                         
  -4   6   7        693.17        709.63        63.31 o                         
  -3   6   7        215.77        215.71        17.23 o                         
  -2   6   7         37.50         23.71        13.46 o                         
  -1   6   7         96.19        102.70        13.52 o                         
   0   6   7        414.95        445.13        42.21 o                         
   1   6   7        515.67        553.00        37.70 o                         
   2   6   7          4.51         15.02        11.13 o                         
   3   6   7         12.63         25.54        10.72 o                         
   4   6   7         17.30         16.92        10.66 o                         
   5   6   7         23.52         38.92        11.05 o                         
  -8   7   7          4.89         -4.84        15.74 o                         
  -7   7   7          8.66          2.16        16.73 o                         
  -6   7   7          0.00          4.00        17.02 o                         
  -5   7   7          4.87          2.32        17.44 o                         
  -4   7   7         25.61         27.76        14.41 o                         
  -3   7   7         82.24         87.75        14.72 o                         
  -2   7   7          2.75         24.67        17.07 o                         
  -1   7   7        142.76        168.66        12.77 o                         
   0   7   7          3.19         15.56         9.81 o                         
   1   7   7        114.32        128.71        12.24 o                         
   2   7   7          4.34         13.18         9.29 o                         
   3   7   7         89.28         97.79        12.78 o                         
   4   7   7         72.84         63.19        11.15 o                         
   5   7   7         13.23         16.83        13.13 o                         
  -7   8   7          0.71          7.51        11.41 o                         
  -6   8   7         32.12         32.24        12.02 o                         
  -5   8   7         52.95         54.04        11.45 o                         
  -4   8   7        184.84        191.13        13.60 o                         
  -3   8   7         36.82         59.44        12.47 o                         
  -2   8   7         19.23         26.54        10.56 o                         
  -1   8   7         43.39         36.99        11.17 o                         
   0   8   7        304.92        316.67        28.89 o                         
   1   8   7         12.74         12.33        14.15 o                         
   2   8   7         19.60         17.59        13.29 o                         
   3   8   7         16.64         27.54        15.13 o                         
  -6   9   7         12.17         16.70        14.80 o                         
  -5   9   7          4.45         21.61        13.30 o                         
  -4   9   7         19.20         25.79        13.33 o                         
  -3   9   7          4.01         -0.60        12.79 o                         
  -2   9   7         21.61         24.46        11.28 o                         
  -1   9   7        109.59        140.54        17.82 o                         
   0   9   7          7.92         15.03        10.88 o                         
   1   9   7          0.95          2.03         9.79 o                         
   2   9   7          2.30         23.05        10.76 o                         
  -4  10   7         38.62         40.00        14.13 o                         
  -3  10   7          2.00         13.95        10.91 o                         
  -2  10   7          1.94        -10.88        10.97 o                         
  -1  10   7         18.85         49.35        11.15 o                         
   0  10   7         35.77         43.58        11.71 o                         
   1 -12   8         34.42         47.43        10.56 o                         
   2 -12   8        114.87        116.02        10.59 o                         
   3 -12   8         24.54         26.91        12.84 o                         
   4 -12   8          1.38         21.96        19.46 o                         
  -2 -11   8        126.70        137.98        10.64 o                         
  -1 -11   8         77.44         86.51        12.89 o                         
   0 -11   8          2.15          2.15         8.44 o                         
   1 -11   8         13.57         36.74         9.73 o                         
   2 -11   8         58.89         60.14        11.68 o                         
   3 -11   8         71.36         74.38        10.85 o                         
   4 -11   8         55.82         40.35        16.16 o                         
   5 -11   8         72.07         79.00        16.87 o                         
   6 -11   8          1.06          1.92        22.87 o                         
  -3 -10   8        101.18        102.43        12.52 o                         
  -2 -10   8         17.30         27.99        10.02 o                         
  -1 -10   8          9.75          2.75        10.80 o                         
   0 -10   8          6.61         27.59         9.44 o                         
   1 -10   8        356.66        351.21        10.70 o                         
   2 -10   8        245.67        250.58        10.75 o                         
   3 -10   8         99.88         92.60        11.19 o                         
   4 -10   8         71.11         57.58        12.30 o                         
   5 -10   8        104.90         99.11        14.04 o                         
   6 -10   8        106.35         67.89        23.12 o                         
   7 -10   8          0.93          6.25        23.51 o                         
  -4  -9   8         19.03         15.62         9.06 o                         
  -3  -9   8         50.91         51.24        10.12 o                         
  -2  -9   8        159.65        166.96         9.54 o                         
  -1  -9   8        613.48        614.79        29.48 o                         
   0  -9   8         38.65         36.62         8.14 o                         
   1  -9   8          0.57         27.18         9.79 o                         
   2  -9   8        566.74        578.14        14.97 o                         
   3  -9   8         11.92         16.75        10.01 o                         
   4  -9   8         72.22         72.66        15.31 o                         
   5  -9   8         31.34         37.35        16.82 o                         
   6  -9   8          5.33          0.79        22.24 o                         
   7  -9   8         51.95         34.83        23.37 o                         
  -5  -8   8          8.71         21.99        12.52 o                         
  -4  -8   8          2.29          1.29        13.74 o                         
  -3  -8   8        263.66        275.51        20.29 o                         
  -2  -8   8         49.38         55.46        12.24 o                         
  -1  -8   8        181.73        179.14         8.66 o                         
   0  -8   8        523.70        525.01        10.58 o                         
   1  -8   8       1183.80       1201.42        14.45 o                         
   2  -8   8       1599.47       1594.94        16.19 o                         
   3  -8   8          0.76          7.08        10.77 o                         
   4  -8   8         56.63         48.81        13.56 o                         
   5  -8   8        276.11        283.23        18.14 o                         
   6  -8   8        287.41        308.98        23.66 o                         
   7  -8   8          3.55          4.03        22.43 o                         
   8  -8   8          0.00        -16.09        27.99 o                         
  -6  -7   8         55.06         51.94        13.44 o                         
  -5  -7   8         24.21         12.44         9.76 o                         
  -4  -7   8         92.95         78.49         9.57 o                         
  -3  -7   8        501.34        508.84        10.50 o                         
  -2  -7   8        446.29        455.07        13.67 o                         
  -1  -7   8         73.45         75.95         8.75 o                         
   0  -7   8        389.93        389.72        10.75 o                         
   1  -7   8        444.86        436.66        10.66 o                         
   2  -7   8        398.76        394.08        11.54 o                         
   3  -7   8         77.19         72.39        12.49 o                         
   4  -7   8        137.99        152.90        13.41 o                         
   5  -7   8         15.65         23.46        16.43 o                         
   6  -7   8         66.35         81.69        16.49 o                         
   7  -7   8         10.01         32.61        26.61 o                         
  -7  -6   8          0.10          1.01        12.93 o                         
  -6  -6   8         54.62         51.10        19.21 o                         
  -5  -6   8         31.91         35.83        10.64 o                         
  -4  -6   8        169.33        158.15        13.11 o                         
  -3  -6   8        303.39        300.20        13.20 o                         
  -2  -6   8          3.11         19.45         8.97 o                         
  -1  -6   8         95.05         88.23        11.04 o                         
   0  -6   8       3010.09       2944.11        16.79 o                         
   1  -6   8       4843.95       4832.48        46.00 o                         
   2  -6   8        502.75        517.44        12.33 o                         
   3  -6   8        201.56        212.01        10.56 o                         
   4  -6   8        673.10        666.26        15.40 o                         
   5  -6   8        600.46        595.35        15.98 o                         
   6  -6   8        197.48        207.72        17.53 o                         
   7  -6   8          7.31          5.91        24.71 o                         
   8  -6   8          0.44          3.58        22.32 o                         
   9  -6   8          1.58          4.41        25.58 o                         
  -7  -5   8         68.81         81.42        15.92 o                         
  -6  -5   8        103.68         99.90        15.56 o                         
  -5  -5   8         26.61         18.69        12.09 o                         
  -4  -5   8        178.09        166.06        29.22 o                         
  -3  -5   8        929.71        953.96        13.57 o                         
  -2  -5   8        930.71        937.49        15.18 o                         
  -1  -5   8        436.05        453.01         9.77 o                         
   0  -5   8        375.28        345.87        10.22 o                         
   1  -5   8        631.38        643.48        17.82 o                         
   2  -5   8       1010.85       1012.84        47.33 o                         
   3  -5   8          1.88         -0.42        11.06 o                         
   4  -5   8        471.31        472.84        13.98 o                         
   5  -5   8         92.31         87.38        16.12 o                         
   6  -5   8          9.08         16.31        12.43 o                         
   7  -5   8          1.26          0.03        18.93 o                         
   8  -5   8        126.50        116.98        18.05 o                         
   9  -5   8         13.84         23.16        20.78 o                         
  -8  -4   8          1.40         13.03        13.01 o                         
  -7  -4   8          0.06         16.39        12.61 o                         
  -6  -4   8          8.46          7.81         9.20 o                         
  -5  -4   8         64.53         70.34        11.06 o                         
  -4  -4   8       1067.12       1015.90        18.01 o                         
  -3  -4   8        372.80        383.77        11.79 o                         
  -2  -4   8        328.18        338.04        25.33 o                         
  -1  -4   8        633.84        652.70        14.27 o                         
   0  -4   8       3309.86       3425.00        22.90 o                         
   1  -4   8       1820.11       1787.93        19.53 o                         
   2  -4   8        830.73        905.98        32.97 o                         
   3  -4   8          0.08          2.96        12.99 o                         
   4  -4   8        959.22        964.60        35.72 o                         
   5  -4   8        723.57        721.93        19.87 o                         
   6  -4   8         56.17         75.88        15.68 o                         
   7  -4   8          2.22         19.60        15.65 o                         
   8  -4   8          3.71         -3.62        18.79 o                         
   9  -4   8          2.00          4.23        16.17 o                         
  -8  -3   8        154.87        160.23        15.39 o                         
  -7  -3   8        138.28        138.69         9.62 o                         
  -6  -3   8         30.45         34.51         9.87 o                         
  -5  -3   8          0.14          1.72        12.05 o                         
  -4  -3   8        597.80        582.81        21.25 o                         
  -3  -3   8        673.25        667.95        21.25 o                         
  -2  -3   8         36.35         43.43        10.17 o                         
  -1  -3   8       1114.60       1201.28        15.61 o                         
   0  -3   8        540.72        591.54        14.56 o                         
   1  -3   8       2252.38       2382.97        58.70 o                         
   2  -3   8        260.47        260.23        11.85 o                         
   3  -3   8        850.83        797.58        37.39 o                         
   4  -3   8        568.66        533.87        17.77 o                         
   5  -3   8         28.10         31.30        14.54 o                         
   6  -3   8         30.80         25.85        16.40 o                         
   7  -3   8         52.53         60.09        16.48 o                         
   8  -3   8         37.87         45.12        16.35 o                         
   9  -3   8          0.24         -3.93        16.01 o                         
  -8  -2   8         42.42         57.69        12.96 o                         
  -7  -2   8          3.93         -6.37        10.65 o                         
  -6  -2   8         14.88         14.80        10.51 o                         
  -5  -2   8        582.56        559.09        13.46 o                         
  -4  -2   8       2110.68       2137.80        41.39 o                         
  -3  -2   8        113.78        114.37        11.03 o                         
  -2  -2   8        118.90        165.28        12.79 o                         
  -1  -2   8       1278.57       1260.26        64.05 o                         
   0  -2   8      19932.96      20923.24       837.14 o                         
   1  -2   8       2420.84       2388.27        71.98 o                         
   2  -2   8         51.31         65.15        12.51 o                         
   3  -2   8        112.70        112.39        11.71 o                         
   4  -2   8        913.30        873.87        44.97 o                         
   5  -2   8        321.45        317.00        15.42 o                         
   6  -2   8          2.30          1.81        16.11 o                         
   7  -2   8          1.96         16.02        23.24 o                         
   8  -2   8         18.19         24.56        16.38 o                         
   9  -2   8         20.97         31.42        16.98 o                         
  -9  -1   8         56.60         46.53        13.77 o                         
  -8  -1   8         25.43         40.80        11.11 o                         
  -7  -1   8         15.01         23.39        11.11 o                         
  -6  -1   8         29.35         45.97         9.65 o                         
  -5  -1   8          5.66         30.03        11.21 o                         
  -4  -1   8        678.75        686.90        19.31 o                         
  -3  -1   8       1487.43       1547.31        75.09 o                         
  -2  -1   8        446.30        459.92        16.59 o                         
  -1  -1   8         32.94         19.15        12.40 o                         
   0  -1   8          6.75         29.51        15.89 o                         
   1  -1   8       1725.60       1752.13        71.60 o                         
   2  -1   8        466.68        460.60        16.91 o                         
   3  -1   8       1532.18       1419.54        19.32 o                         
   4  -1   8        925.78        886.60        41.18 o                         
   5  -1   8          3.10         10.49        11.07 o                         
   6  -1   8          0.26         24.75        15.70 o                         
   7  -1   8         92.69        108.48        16.46 o                         
   8  -1   8         48.79         51.95        13.63 o                         
  -9   0   8          0.26         15.90        13.64 o                         
  -8   0   8          0.45         26.61        12.51 o                         
  -7   0   8         51.40         41.67        13.38 o                         
  -6   0   8        488.73        468.30        22.38 o                         
  -5   0   8       1908.86       1814.62        55.42 o                         
  -4   0   8        792.25        824.59        18.28 o                         
  -3   0   8         51.31         52.80        13.48 o                         
  -2   0   8       1807.08       1952.66       108.67 o                         
  -1   0   8       5530.82       5389.03        86.28 o                         
   0   0   8       6959.28       6894.41       373.45 o                         
   1   0   8        157.29        140.54        14.15 o                         
   2   0   8         59.62         59.32        14.40 o                         
   3   0   8        182.98        177.30        14.57 o                         
   4   0   8        536.52        530.85        25.43 o                         
   5   0   8        137.30        169.13        12.95 o                         
   6   0   8         10.46          9.71        11.81 o                         
   7   0   8         15.04         10.10        12.94 o                         
   8   0   8          0.16          4.44        16.42 o                         
  -9   1   8         30.42         30.65        11.36 o                         
  -8   1   8         74.35         66.85        16.49 o                         
  -7   1   8          2.14          5.81        12.43 o                         
  -6   1   8        100.80         95.12        13.43 o                         
  -5   1   8         57.05         74.54        16.55 o                         
  -4   1   8        669.64        638.87        26.61 o                         
  -3   1   8       1659.57       1776.65        81.19 o                         
  -2   1   8       2096.52       2073.96       129.99 o                         
  -1   1   8        279.25        275.02        14.28 o                         
   0   1   8        338.46        330.07        16.48 o                         
   1   1   8        365.70        331.82        15.27 o                         
   2   1   8       1856.59       1725.44        20.85 o                         
   3   1   8       1084.34        997.38        16.76 o                         
   4   1   8         34.52         36.24        12.83 o                         
   5   1   8          3.98         20.81        11.92 o                         
   6   1   8         92.73         85.53        12.65 o                         
   7   1   8        152.10        159.78        16.67 o                         
   8   1   8          2.16         27.07        16.05 o                         
  -9   2   8         31.51         31.64        29.79 o                         
  -8   2   8          5.11        -11.70        16.42 o                         
  -7   2   8         20.18         34.12        25.38 o                         
  -6   2   8         86.62        103.11        12.96 o                         
  -5   2   8        942.28        904.59        20.22 o                         
  -4   2   8        956.88        939.18        27.74 o                         
  -3   2   8        133.97        156.07        14.42 o                         
  -2   2   8        660.41        661.71        33.13 o                         
  -1   2   8       2879.98       2625.53       140.18 o                         
   0   2   8       2935.44       2744.09        43.61 o                         
   1   2   8        230.34        232.73        14.14 o                         
   2   2   8          3.90         -0.04        13.82 o                         
   3   2   8        691.31        646.81        28.48 o                         
   4   2   8        570.53        578.29        41.89 o                         
   5   2   8         52.03         54.08        12.72 o                         
   6   2   8          9.78         22.60        10.49 o                         
   7   2   8         14.47         13.42        35.07 o                         
   8   2   8          6.67         24.23        13.54 o                         
  -9   3   8          2.02        -11.51        17.17 o                         
  -8   3   8          8.65         28.24        12.73 o                         
  -7   3   8          4.22         -5.47        16.28 o                         
  -6   3   8         13.01         21.13        15.43 o                         
  -5   3   8        497.96        503.72        53.25 o                         
  -4   3   8         46.53         51.99        17.00 o                         
  -3   3   8          2.90         -8.43        16.40 o                         
  -2   3   8       1038.60        969.98        33.28 o                         
  -1   3   8        310.51        296.06        17.39 o                         
   0   3   8          2.37         18.30        16.55 o                         
   1   3   8        335.57        386.28        23.19 o                         
   2   3   8        442.56        414.71        29.42 o                         
   3   3   8        249.92        263.96        58.34 o                         
   4   3   8         72.14         83.73        11.35 o                         
   5   3   8         79.05         56.22        12.75 o                         
   6   3   8         45.95         54.84        14.10 o                         
   7   3   8         32.91         42.72        13.76 o                         
  -9   4   8         14.19         33.66        17.48 o                         
  -8   4   8          5.62         -5.15        15.36 o                         
  -7   4   8         85.57         89.05        16.58 o                         
  -6   4   8        629.73        599.03        18.46 o                         
  -5   4   8        850.57        799.94        62.35 o                         
  -4   4   8         56.53         61.99        13.95 o                         
  -3   4   8         53.52         54.62        14.76 o                         
  -2   4   8        859.65        815.85        62.01 o                         
  -1   4   8       1547.68       1446.53        57.06 o                         
   0   4   8        413.84        412.17        15.61 o                         
   1   4   8          0.67         16.02        15.09 o                         
   2   4   8        136.61        123.47        15.81 o                         
   3   4   8        848.67        837.90        18.35 o                         
   4   4   8          6.41         22.10        14.12 o                         
   5   4   8          2.72          6.21         9.67 o                         
   6   4   8          2.51         -1.86        13.02 o                         
  -8   5   8          0.34         21.08        16.92 o                         
  -7   5   8          0.15         -7.58        16.46 o                         
  -6   5   8         73.06         81.91        21.79 o                         
  -5   5   8        183.90        194.39        17.86 o                         
  -4   5   8        187.66        168.89        16.84 o                         
  -3   5   8        331.18        343.92        16.26 o                         
  -2   5   8        430.39        421.96        18.83 o                         
  -1   5   8         15.42         23.45        13.95 o                         
   0   5   8          8.21          2.11        13.01 o                         
   1   5   8        261.50        246.91        12.55 o                         
   2   5   8        669.58        668.11        30.73 o                         
   3   5   8        498.30        462.18        24.62 o                         
   4   5   8          0.14         -2.77        12.00 o                         
   5   5   8          3.26         21.49        12.39 o                         
   6   5   8         67.97         86.49        13.32 o                         
  -8   6   8         12.64          8.40        16.01 o                         
  -7   6   8        105.43         82.55        17.72 o                         
  -6   6   8        164.54        176.04        43.61 o                         
  -5   6   8        229.54        201.74        18.10 o                         
  -4   6   8        100.90         96.55        17.65 o                         
  -3   6   8          2.25          7.35        12.86 o                         
  -2   6   8        473.08        495.95        15.93 o                         
  -1   6   8        539.19        557.19        20.14 o                         
   0   6   8         22.70         27.65        11.76 o                         
   1   6   8          1.58          3.55        10.67 o                         
   2   6   8         45.28         43.26        10.92 o                         
   3   6   8         43.46         59.77        11.08 o                         
   4   6   8          8.79         22.32        11.03 o                         
   5   6   8          2.39         -3.79         9.58 o                         
  -7   7   8          6.91         16.99        16.37 o                         
  -6   7   8          7.36         21.26        17.11 o                         
  -5   7   8          0.96         -2.03        16.99 o                         
  -4   7   8         41.39         75.07        16.70 o                         
  -3   7   8        131.19        133.63        17.25 o                         
  -2   7   8        135.00        127.03        17.14 o                         
  -1   7   8          8.05          2.69        16.22 o                         
   0   7   8         88.63         80.30        11.27 o                         
   1   7   8        249.97        242.22        13.51 o                         
   2   7   8        113.20        159.36        13.36 o                         
   3   7   8         13.34         12.83         9.76 o                         
   4   7   8          9.70          6.12        10.73 o                         
  -7   8   8         10.74         -3.45        17.95 o                         
  -6   8   8        139.00        142.19        18.79 o                         
  -5   8   8          0.58          7.28        17.35 o                         
  -4   8   8          6.32          9.64        16.50 o                         
  -3   8   8         75.16         62.51        10.93 o                         
  -2   8   8        165.13        179.22        12.18 o                         
  -1   8   8        121.25        112.54        11.66 o                         
   0   8   8          1.24         -1.39        10.49 o                         
   1   8   8          0.45         15.04         9.48 o                         
   2   8   8        102.47        105.01        21.46 o                         
   3   8   8          2.17         24.86        12.83 o                         
  -5   9   8          3.39          0.02        11.27 o                         
  -4   9   8         29.74         47.40        13.03 o                         
  -3   9   8         74.44         89.13        11.32 o                         
  -2   9   8         29.36         28.14        11.15 o                         
  -1   9   8         28.27         32.84        11.44 o                         
   0   9   8         41.67         56.68        12.81 o                         
   1   9   8         26.87         52.02        12.79 o                         
  -3  10   8         22.86         34.06        13.83 o                         
  -2  10   8         52.83         61.76        11.95 o                         
   1 -12   9         10.32          3.92         8.98 o                         
   2 -12   9          7.93         30.40        10.52 o                         
   3 -12   9         14.29         19.65        10.32 o                         
  -2 -11   9          1.74          2.81         9.56 o                         
  -1 -11   9          1.22         -8.64         9.54 o                         
   0 -11   9         59.90         60.31         9.67 o                         
   1 -11   9        106.10        108.57        10.25 o                         
   2 -11   9          0.31         -4.74         9.95 o                         
   3 -11   9         48.06         59.81        12.76 o                         
   4 -11   9         16.97         17.72        15.32 o                         
   5 -11   9          5.23          0.97        13.28 o                         
  -3 -10   9          2.18          1.03         9.73 o                         
  -2 -10   9         15.89         19.34        10.99 o                         
  -1 -10   9        255.19        264.62        10.07 o                         
   0 -10   9        404.76        394.05        15.51 o                         
   1 -10   9         26.46         31.83         9.60 o                         
   2 -10   9          3.43          3.40        11.21 o                         
   3 -10   9        607.39        573.99        15.15 o                         
   4 -10   9        291.47        315.64        15.08 o                         
   5 -10   9        103.30        110.67        29.49 o                         
   6 -10   9          0.03          9.79        22.33 o                         
  -4  -9   9        138.25        131.35        13.23 o                         
  -3  -9   9         63.59         92.18        11.14 o                         
  -2  -9   9          3.28          9.21        10.08 o                         
  -1  -9   9         12.36         11.62        10.39 o                         
   0  -9   9        186.30        186.72        11.51 o                         
   1  -9   9         98.38        114.86         8.81 o                         
   2  -9   9          6.62         17.22         9.66 o                         
   3  -9   9        290.72        291.42        14.00 o                         
   4  -9   9         13.21         21.51        11.55 o                         
   5  -9   9         15.84         25.95        11.25 o                         
   6  -9   9         24.70         34.98        16.35 o                         
   7  -9   9         38.75         29.71        22.53 o                         
  -5  -8   9         59.23         56.36        16.70 o                         
  -4  -8   9         65.10         77.84        13.03 o                         
  -3  -8   9         11.39         27.02         8.69 o                         
  -2  -8   9        220.34        198.91        13.02 o                         
  -1  -8   9        616.98        616.69        12.94 o                         
   0  -8   9         35.23         45.88         8.51 o                         
   1  -8   9        986.02       1003.66        17.18 o                         
   2  -8   9         72.08         79.23        10.14 o                         
   3  -8   9       1003.90       1008.20        19.74 o                         
   4  -8   9        429.99        420.92        14.94 o                         
   5  -8   9          1.29         12.17        12.92 o                         
   6  -8   9          5.75         28.36        16.32 o                         
   7  -8   9         31.70         13.63        21.74 o                         
  -6  -7   9          8.94         18.34         9.28 o                         
  -5  -7   9        132.48        157.68        29.27 o                         
  -4  -7   9        189.55        168.34        11.38 o                         
  -3  -7   9         90.99        122.45        12.86 o                         
  -2  -7   9         12.85         17.04         8.86 o                         
  -1  -7   9         21.85         30.89         8.84 o                         
   0  -7   9       2492.24       2455.30        18.69 o                         
   1  -7   9        823.24        824.65        17.34 o                         
   2  -7   9       1014.60       1017.96        12.96 o                         
   3  -7   9         78.28         79.10         9.73 o                         
   4  -7   9          2.38         19.06        11.55 o                         
   5  -7   9         19.99         26.38        14.42 o                         
   6  -7   9         74.83         70.61        16.25 o                         
  -7  -6   9          3.38         14.36        12.61 o                         
  -6  -6   9         37.67         41.30        10.51 o                         
  -5  -6   9        112.03         92.86         9.91 o                         
  -4  -6   9         13.08         29.65        10.85 o                         
  -3  -6   9         41.76         51.78        14.74 o                         
  -2  -6   9       1003.98        986.30        13.90 o                         
  -1  -6   9       2780.55       2828.75        33.48 o                         
   0  -6   9        650.79        630.92        11.63 o                         
   1  -6   9          2.12          2.79        10.61 o                         
   2  -6   9         86.17         90.66        11.72 o                         
   3  -6   9       2857.52       2773.81        52.61 o                         
   4  -6   9        432.28        433.72        14.21 o                         
   5  -6   9          6.01         14.61        15.37 o                         
   6  -6   9          0.07          6.06        15.25 o                         
   7  -6   9         28.92         36.97        19.82 o                         
   8  -6   9         80.21         93.71        22.43 o                         
  -7  -5   9          8.31          5.02        10.89 o                         
  -6  -5   9         48.04         40.58        12.63 o                         
  -5  -5   9        362.57        364.43        10.82 o                         
  -4  -5   9        273.65        295.12        11.57 o                         
  -3  -5   9        450.15        418.37        11.89 o                         
  -2  -5   9         67.32         61.50        10.76 o                         
  -1  -5   9         15.52         12.47         9.83 o                         
   0  -5   9        579.91        561.82        12.86 o                         
   1  -5   9        408.02        422.66        13.41 o                         
   2  -5   9       1199.81       1190.80        35.36 o                         
   3  -5   9        329.44        322.77        15.50 o                         
   4  -5   9        240.11        227.25        14.64 o                         
   5  -5   9          1.16          8.54        14.24 o                         
   6  -5   9        299.31        309.45        16.27 o                         
   7  -5   9        142.41        148.01        18.30 o                         
   8  -5   9         96.54         82.22        16.46 o                         
  -7  -4   9         35.10         40.22        12.95 o                         
  -6  -4   9        180.59        183.30        10.85 o                         
  -5  -4   9         77.99        106.62        12.21 o                         
  -4  -4   9         50.98         52.98         9.50 o                         
  -3  -4   9        378.87        371.07        15.37 o                         
  -2  -4   9       5125.94       5039.38        46.39 o                         
  -1  -4   9       2524.62       2542.29        21.92 o                         
   0  -4   9        248.03        286.53        16.98 o                         
   1  -4   9         37.15         56.66        13.21 o                         
   2  -4   9       2152.54       2109.66        78.32 o                         
   3  -4   9       1255.15       1207.41        37.11 o                         
   4  -4   9        122.76        126.90        13.52 o                         
   5  -4   9        123.83        129.02        15.09 o                         
   6  -4   9         18.14         10.38        13.73 o                         
   7  -4   9          9.17         19.95        17.71 o                         
   8  -4   9          0.13          7.33        16.41 o                         
  -8  -3   9          0.49         21.60        11.31 o                         
  -7  -3   9         11.70         43.21        13.17 o                         
  -6  -3   9        107.94        118.91         8.98 o                         
  -5  -3   9        198.66        201.85        13.75 o                         
  -4  -3   9        138.53        163.08        15.74 o                         
  -3  -3   9        548.28        523.91        12.50 o                         
  -2  -3   9        283.11        272.73        10.56 o                         
  -1  -3   9        863.34        863.94        21.77 o                         
   0  -3   9         18.14         12.01        13.61 o                         
   1  -3   9       2248.93       2259.89        96.47 o                         
   2  -3   9        368.21        333.88        17.92 o                         
   3  -3   9         29.16         37.35        12.98 o                         
   4  -3   9         14.65         34.58        14.21 o                         
   5  -3   9        306.45        304.06        15.75 o                         
   6  -3   9        847.83        823.70        19.05 o                         
   7  -3   9         80.50         91.95        16.97 o                         
   8  -3   9          4.25         10.57        17.19 o                         
  -8  -2   9          3.64         -4.39        10.87 o                         
  -7  -2   9          2.82         19.42        10.58 o                         
  -6  -2   9        550.63        535.01        12.89 o                         
  -5  -2   9         97.26         91.93        11.39 o                         
  -4  -2   9        273.85        291.09        11.60 o                         
  -3  -2   9       1037.74       1012.99        43.94 o                         
  -2  -2   9       3794.74       3767.54        38.12 o                         
  -1  -2   9        148.20        126.17        14.42 o                         
   0  -2   9        422.41        488.68        51.78 o                         
   1  -2   9        112.42        111.52        13.20 o                         
   2  -2   9       6284.86       6365.45       323.06 o                         
   3  -2   9        796.50        791.26        15.26 o                         
   4  -2   9          1.84          2.55        11.58 o                         
   5  -2   9         53.15         41.33        14.11 o                         
   6  -2   9          0.54          5.15        13.07 o                         
   7  -2   9         30.50         46.71        16.41 o                         
   8  -2   9          1.82          8.42        16.90 o                         
  -8  -1   9          3.18         -0.88        12.43 o                         
  -7  -1   9        152.16        161.04        11.67 o                         
  -6  -1   9         97.70         90.10        10.61 o                         
  -5  -1   9         23.59         38.03        11.03 o                         
  -4  -1   9        231.83        227.75        15.86 o                         
  -3  -1   9        652.99        620.77        20.27 o                         
  -2  -1   9          8.07         22.92        14.40 o                         
  -1  -1   9        965.44       1023.09        33.18 o                         
   0  -1   9        405.75        392.91        16.41 o                         
   1  -1   9       2726.20       2667.74       134.37 o                         
   2  -1   9       2298.32       2198.60        97.52 o                         
   3  -1   9         16.13         38.09        16.84 o                         
   4  -1   9         15.44         26.28        14.49 o                         
   5  -1   9        609.91        626.55        36.91 o                         
   6  -1   9        142.59        149.78        15.81 o                         
   7  -1   9         16.45         26.70        16.02 o                         
   8  -1   9          3.21         20.14        11.45 o                         
  -9   0   9          3.94          8.97        10.39 o                         
  -8   0   9         17.85         27.85        10.81 o                         
  -7   0   9        317.05        340.39        15.72 o                         
  -6   0   9        173.93        189.52        16.62 o                         
  -5   0   9        127.50        123.67        12.08 o                         
  -4   0   9        194.31        197.35        13.92 o                         
  -3   0   9       1097.10       1080.90        40.29 o                         
  -2   0   9       6052.83       6187.18       213.50 o                         
  -1   0   9        127.02        115.24        11.16 o                         
   0   0   9          0.54         -4.36        10.62 o                         
   1   0   9        699.64        694.54        38.67 o                         
   2   0   9       1968.02       1859.75        23.61 o                         
   3   0   9        189.32        189.18        12.95 o                         
   4   0   9         20.07         24.63        13.68 o                         
   5   0   9         37.08         26.54        16.44 o                         
   6   0   9          0.78         20.25        17.14 o                         
   7   0   9         72.15         57.27        12.42 o                         
   8   0   9          0.31         -1.25        13.30 o                         
  -9   1   9          0.08          7.54        13.57 o                         
  -8   1   9         20.50         15.54        22.28 o                         
  -7   1   9          3.17         27.13        16.12 o                         
  -6   1   9        187.28        217.22        16.32 o                         
  -5   1   9        149.50        133.83        23.19 o                         
  -4   1   9        817.50        804.26        38.12 o                         
  -3   1   9        328.12        335.68        30.82 o                         
  -2   1   9        155.19        171.17        17.98 o                         
  -1   1   9        301.38        328.23        20.14 o                         
   0   1   9       1330.86       1264.53        67.42 o                         
   1   1   9       3119.33       3015.26       103.40 o                         
   2   1   9        563.54        522.30        15.61 o                         
   3   1   9         14.92         32.11        12.32 o                         
   4   1   9         84.07         83.63        11.63 o                         
   5   1   9        406.80        417.21        22.85 o                         
   6   1   9         75.90         78.85        10.79 o                         
   7   1   9         37.26         23.23        11.55 o                         
   8   1   9         15.93         19.65        12.41 o                         
  -9   2   9          2.74        -10.54        17.09 o                         
  -8   2   9        104.24         99.54        13.98 o                         
  -7   2   9        215.22        213.51        16.77 o                         
  -6   2   9        109.16        109.50        13.86 o                         
  -5   2   9          0.16         11.57        13.80 o                         
  -4   2   9        496.29        552.47        46.78 o                         
  -3   2   9       1860.84       1799.52       105.64 o                         
  -2   2   9       1330.07       1354.57       102.52 o                         
  -1   2   9         12.73         26.68        16.33 o                         
   0   2   9         46.05         59.23        13.09 o                         
   1   2   9        155.16        124.72        13.48 o                         
   2   2   9        765.27        747.02        38.69 o                         
   3   2   9          0.10        -13.11        20.10 o                         
   4   2   9        113.14        103.02        20.14 o                         
   5   2   9         70.71         61.90        11.32 o                         
   6   2   9          7.06         19.02        12.10 o                         
   7   2   9          9.14         -0.11        11.34 o                         
  -8   3   9          1.47        -15.18        16.50 o                         
  -7   3   9          6.99         16.50        12.66 o                         
  -6   3   9         69.69         66.80        11.42 o                         
  -5   3   9          2.32          3.27        12.21 o                         
  -4   3   9        197.36        214.81        17.43 o                         
  -3   3   9         41.53         41.85        15.69 o                         
  -2   3   9        146.21        123.82        14.32 o                         
  -1   3   9         80.25         65.21        13.22 o                         
   0   3   9       1847.31       1720.12        46.54 o                         
   1   3   9       1047.15        987.43        18.78 o                         
   2   3   9         42.20         50.60        15.36 o                         
   3   3   9        263.81        271.42        16.21 o                         
   4   3   9        125.79        133.97        13.25 o                         
   5   3   9        419.11        376.65        12.59 o                         
   6   3   9         13.63          0.26        10.45 o                         
   7   3   9          1.28         17.11        14.78 o                         
  -8   4   9         64.78         65.22        13.92 o                         
  -7   4   9         31.16         24.05        16.74 o                         
  -6   4   9         41.30         59.97        13.38 o                         
  -5   4   9         50.39         33.50        19.33 o                         
  -4   4   9        457.52        469.62        33.30 o                         
  -3   4   9        985.94        869.87        37.26 o                         
  -2   4   9        277.65        264.42        13.49 o                         
  -1   4   9         72.91         88.78        12.56 o                         
   0   4   9         17.98         21.78        16.04 o                         
   1   4   9        190.58        185.68        13.48 o                         
   2   4   9        124.22        124.04        11.53 o                         
   3   4   9          8.22         16.14        12.23 o                         
   4   4   9          5.64         23.98        12.42 o                         
   5   4   9         62.18         38.15        13.18 o                         
   6   4   9          0.28         12.01        10.94 o                         
  -8   5   9          0.46         19.34        17.34 o                         
  -7   5   9         43.27         46.52        16.80 o                         
  -6   5   9         21.23         24.50        15.94 o                         
  -5   5   9        220.26        218.60        22.53 o                         
  -4   5   9        347.97        340.32        17.98 o                         
  -3   5   9         36.23         44.81        13.29 o                         
  -2   5   9          7.66         20.64        16.60 o                         
  -1   5   9        267.07        265.08        14.24 o                         
   0   5   9        453.49        450.11        16.96 o                         
   1   5   9        295.04        309.37        17.18 o                         
   2   5   9          4.63         28.64        12.72 o                         
   3   5   9        254.19        237.32        11.39 o                         
   4   5   9         97.47         99.05        12.69 o                         
   5   5   9        108.41         98.48        11.60 o                         
  -8   6   9         68.93         64.35        17.40 o                         
  -7   6   9         29.13         37.94        16.80 o                         
  -6   6   9          9.62         16.82        13.61 o                         
  -5   6   9          5.32          7.66        16.50 o                         
  -4   6   9        230.63        245.33        13.70 o                         
  -3   6   9        392.54        380.85        16.70 o                         
  -2   6   9         45.10         60.55        16.08 o                         
  -1   6   9         36.84         71.16        16.27 o                         
   0   6   9         68.14         94.51        13.02 o                         
   1   6   9        257.11        249.25        43.72 o                         
   2   6   9          1.85         -7.67        11.77 o                         
   3   6   9         14.71         27.24        12.38 o                         
   4   6   9          1.61         26.71        15.04 o                         
   5   6   9          0.00         19.11        13.07 o                         
  -7   7   9          4.73          6.69        16.39 o                         
  -6   7   9          2.64         11.36        13.02 o                         
  -5   7   9        102.16        109.91        18.82 o                         
  -4   7   9        108.69        104.04        15.30 o                         
  -3   7   9         17.52         22.89        13.22 o                         
  -2   7   9          6.02         14.94        15.94 o                         
  -1   7   9        174.26        198.28        16.80 o                         
   0   7   9        209.25        223.16        11.93 o                         
   1   7   9        268.88        287.83        11.65 o                         
   2   7   9         22.60         41.63        11.53 o                         
   3   7   9         22.42         18.51        10.82 o                         
   4   7   9         66.09         64.69        17.69 o                         
  -6   8   9          0.33         -0.70        17.41 o                         
  -5   8   9         13.50         26.51        13.95 o                         
  -4   8   9         71.72         79.72        17.13 o                         
  -3   8   9         13.01         24.20        30.57 o                         
  -2   8   9          2.29         28.78        12.66 o                         
  -1   8   9          9.72         26.41        10.49 o                         
   0   8   9         10.84         19.39        10.64 o                         
   1   8   9         12.31         34.77        11.49 o                         
   2   8   9         14.11         17.90        12.56 o                         
  -5   9   9         33.49         45.93        12.14 o                         
  -4   9   9         27.62         28.34        11.37 o                         
  -3   9   9          0.74         -9.55        12.57 o                         
  -2   9   9         37.53         49.52        11.45 o                         
  -1   9   9        206.32        203.97        12.28 o                         
   0   9   9         49.75         59.98        10.04 o                         
  -1 -11  10         30.51         41.20        13.33 o                         
   0 -11  10          1.36         16.63        12.13 o                         
   1 -11  10         42.67         41.99        11.41 o                         
   2 -11  10         12.99         12.81        11.47 o                         
   3 -11  10         77.15         78.68        10.26 o                         
   4 -11  10         15.65         17.90        12.13 o                         
   5 -11  10         13.05         10.68        14.29 o                         
  -3 -10  10        204.69        171.69         9.78 o                         
  -2 -10  10        180.11        180.51         9.37 o                         
  -1 -10  10         15.14         23.94         8.15 o                         
   0 -10  10          8.03         13.20         9.58 o                         
   1 -10  10        277.32        287.41        17.49 o                         
   2 -10  10        178.70        179.47        10.89 o                         
   3 -10  10        289.10        261.98        10.96 o                         
   4 -10  10          5.31         20.18        12.95 o                         
   5 -10  10         19.80         15.79        16.15 o                         
   6 -10  10         30.81         30.57        16.33 o                         
  -4  -9  10          0.49          4.94        11.30 o                         
  -3  -9  10          3.79         12.84        10.98 o                         
  -2  -9  10        102.70        110.46         9.23 o                         
  -1  -9  10        115.79        144.85         9.97 o                         
   0  -9  10         35.49         41.14         8.92 o                         
   1  -9  10        282.67        284.39        11.63 o                         
   2  -9  10        103.52        106.94        10.26 o                         
   3  -9  10         73.86         82.61        11.16 o                         
   4  -9  10         15.02         28.65        11.31 o                         
   5  -9  10        194.26        175.31        14.61 o                         
   6  -9  10         19.57         40.43        16.38 o                         
   7  -9  10          0.21          3.54        21.30 o                         
  -5  -8  10         17.23         23.20        11.05 o                         
  -4  -8  10         97.83        100.63        17.84 o                         
  -3  -8  10        386.26        371.58        11.17 o                         
  -2  -8  10        627.97        637.75        22.76 o                         
  -1  -8  10         60.31         77.46         9.74 o                         
   0  -8  10         47.30         41.61        10.66 o                         
   1  -8  10       1254.84       1228.70        15.23 o                         
   2  -8  10        471.01        479.46        13.00 o                         
   3  -8  10        172.65        177.27        11.40 o                         
   4  -8  10         59.17         65.62        12.23 o                         
   5  -8  10         32.84         57.10        13.83 o                         
   6  -8  10         48.63         48.73        16.54 o                         
  -6  -7  10         64.70         67.11        18.53 o                         
  -5  -7  10          3.03          6.51        11.86 o                         
  -4  -7  10         18.26         26.77         9.45 o                         
  -3  -7  10          2.71          2.98        10.49 o                         
  -2  -7  10        157.46        164.27        11.46 o                         
  -1  -7  10         14.15         21.33        12.03 o                         
   0  -7  10         10.28         14.43        10.54 o                         
   1  -7  10        137.52        150.78        10.26 o                         
   2  -7  10        745.75        723.33        13.74 o                         
   3  -7  10        202.37        231.27        12.87 o                         
   4  -7  10        233.81        235.81        11.67 o                         
   5  -7  10        375.46        391.37        18.44 o                         
   6  -7  10         28.70         24.27        17.20 o                         
   7  -7  10          0.08          3.98        33.00 o                         
  -6  -6  10         70.07         67.75        14.10 o                         
  -5  -6  10          1.10          0.81         9.40 o                         
  -4  -6  10        523.57        499.19        12.20 o                         
  -3  -6  10       1177.00       1156.58        26.07 o                         
  -2  -6  10         98.15        101.66        14.95 o                         
  -1  -6  10        840.15        838.32        13.83 o                         
   0  -6  10       1028.90       1016.59        14.73 o                         
   1  -6  10       2054.95       2066.68        38.74 o                         
   2  -6  10        775.32        774.15        16.75 o                         
   3  -6  10        523.85        533.94        20.18 o                         
   4  -6  10        220.58        221.73        17.25 o                         
   5  -6  10        418.40        460.62        20.63 o                         
   6  -6  10         20.66         29.60        16.00 o                         
   7  -6  10          1.42         14.58        19.68 o                         
   8  -6  10         15.98         18.92        21.24 o                         
  -7  -5  10         24.01         17.15        12.81 o                         
  -6  -5  10          8.89          7.64        10.69 o                         
  -5  -5  10          9.16         23.68        10.01 o                         
  -4  -5  10          6.23         30.00         8.87 o                         
  -3  -5  10         17.48         20.31        10.76 o                         
  -2  -5  10       1506.76       1501.97        16.51 o                         
  -1  -5  10        664.68        685.46        22.35 o                         
   0  -5  10       1131.71       1128.18        18.19 o                         
   1  -5  10        184.96        191.07        12.40 o                         
   2  -5  10        132.50        135.39        13.65 o                         
   3  -5  10         94.87         89.28        12.07 o                         
   4  -5  10        644.94        642.85        23.30 o                         
   5  -5  10        832.92        829.98        20.87 o                         
   6  -5  10         15.44         27.09        13.88 o                         
   7  -5  10          0.72          6.51        16.15 o                         
   8  -5  10        108.18        118.39        18.75 o                         
  -7  -4  10         13.15          1.91        17.12 o                         
  -6  -4  10         20.88         15.75        13.11 o                         
  -5  -4  10        226.58        193.76        13.09 o                         
  -4  -4  10        659.08        664.44        14.07 o                         
  -3  -4  10       2954.06       2979.94        50.34 o                         
  -2  -4  10        305.58        306.95        13.27 o                         
  -1  -4  10         27.77         36.66        12.45 o                         
   0  -4  10       1361.10       1352.93        33.41 o                         
   1  -4  10       2154.47       2137.65        56.17 o                         
   2  -4  10         50.37         49.82        11.35 o                         
   3  -4  10         76.89         86.98        10.77 o                         
   4  -4  10          0.28         -0.01        11.20 o                         
   5  -4  10        143.82        150.25        14.88 o                         
   6  -4  10        305.80        313.92        16.30 o                         
   7  -4  10          7.23         20.39        22.65 o                         
   8  -4  10          2.02          6.09        16.37 o                         
  -8  -3  10         22.40         29.45        15.90 o                         
  -7  -3  10         83.69         86.31        11.35 o                         
  -6  -3  10          3.97          4.79        10.30 o                         
  -5  -3  10        322.32        323.48        14.95 o                         
  -4  -3  10        188.38        176.50        11.14 o                         
  -3  -3  10         96.77        104.85        10.86 o                         
  -2  -3  10          0.28         12.17        10.37 o                         
  -1  -3  10       1018.21       1068.70        17.56 o                         
   0  -3  10       2164.73       2143.50        51.54 o                         
   1  -3  10          4.21          4.62        15.21 o                         
   2  -3  10          0.62          8.37        11.39 o                         
   3  -3  10        692.52        679.69        17.08 o                         
   4  -3  10       1766.84       1744.87        54.81 o                         
   5  -3  10        147.88        135.92        14.14 o                         
   6  -3  10        161.37        160.88        16.33 o                         
   7  -3  10          7.00         21.27        16.71 o                         
   8  -3  10         28.97         39.30        13.72 o                         
  -8  -2  10         43.95         54.94        13.26 o                         
  -7  -2  10        255.14        238.02        10.82 o                         
  -6  -2  10         23.10         44.31        10.49 o                         
  -5  -2  10        935.79        909.32        22.25 o                         
  -4  -2  10       2111.62       2084.82        48.37 o                         
  -3  -2  10       1222.69       1201.58        16.95 o                         
  -2  -2  10         42.24         53.17        14.76 o                         
  -1  -2  10        293.69        268.95        21.08 o                         
   0  -2  10       1174.05       1142.35        73.05 o                         
   1  -2  10       1768.57       1601.57        58.24 o                         
   2  -2  10        573.31        612.53        22.32 o                         
   3  -2  10        556.49        537.73        20.35 o                         
   4  -2  10        743.11        737.66        19.22 o                         
   5  -2  10        111.28        117.19        14.20 o                         
   6  -2  10          2.70          2.78        15.58 o                         
   7  -2  10         35.92         40.78        16.46 o                         
   8  -2  10          8.22         46.18        17.16 o                         
  -8  -1  10         51.78         43.66        11.40 o                         
  -7  -1  10         35.48         38.11        12.79 o                         
  -6  -1  10        163.59        165.51        19.51 o                         
  -5  -1  10          4.40        -12.83        12.83 o                         
  -4  -1  10         58.32         60.28        14.26 o                         
  -3  -1  10        313.37        314.39        12.09 o                         
  -2  -1  10         96.23        107.42        15.03 o                         
  -1  -1  10       3031.35       2926.87       161.40 o                         
   0  -1  10        408.01        370.18        15.64 o                         
   1  -1  10         29.43         24.37        17.50 o                         
   2  -1  10        484.94        490.12        18.82 o                         
   3  -1  10        900.84        815.10        55.29 o                         
   4  -1  10       4294.74       4152.92       155.54 o                         
   5  -1  10         73.64         78.92        12.24 o                         
   6  -1  10          0.01         -0.31        13.81 o                         
   7  -1  10         19.04          5.04        20.51 o                         
   8  -1  10         16.18         25.94        16.71 o                         
  -8   0  10         47.99         54.11        13.35 o                         
  -7   0  10        232.97        223.84        28.11 o                         
  -6   0  10        186.23        170.26        13.68 o                         
  -5   0  10       2148.03       2094.20        22.68 o                         
  -4   0  10        427.06        395.61        25.68 o                         
  -3   0  10          6.92         16.29        12.08 o                         
  -2   0  10         56.67         61.41        14.92 o                         
  -1   0  10        223.46        226.88        16.32 o                         
   0   0  10       1329.50       1259.03        57.78 o                         
   1   0  10        206.13        211.49        12.64 o                         
   2   0  10        245.96        236.43        25.06 o                         
   3   0  10         20.53         45.78        17.27 o                         
   4   0  10          1.96         -1.52        12.95 o                         
   5   0  10         36.80         49.58        16.15 o                         
   6   0  10          0.60         13.71        11.82 o                         
   7   0  10         14.74         13.03        27.94 o                         
   8   0  10          3.49         26.52        16.66 o                         
  -8   1  10         87.65        106.63        16.73 o                         
  -7   1  10         20.72         28.66        14.07 o                         
  -6   1  10         65.34         75.13        13.48 o                         
  -5   1  10        213.63        188.50        12.22 o                         
  -4   1  10        440.61        431.13        15.43 o                         
  -3   1  10        237.91        225.79        11.75 o                         
  -2   1  10        597.70        558.76        44.40 o                         
  -1   1  10       3027.74       3005.54       165.76 o                         
   0   1  10        749.54        708.60        18.13 o                         
   1   1  10          0.04         20.94        15.36 o                         
   2   1  10       1549.40       1408.83        21.01 o                         
   3   1  10       1516.39       1470.28        19.54 o                         
   4   1  10        279.31        305.65        31.75 o                         
   5   1  10          1.18          6.83        12.97 o                         
   6   1  10         24.50         36.03        12.19 o                         
   7   1  10          2.13         12.48        12.88 o                         
  -8   2  10         70.67         70.21        16.45 o                         
  -7   2  10          7.14         10.20        15.08 o                         
  -6   2  10        153.60        155.02        12.58 o                         
  -5   2  10        312.34        293.68        18.05 o                         
  -4   2  10       1060.66       1028.16        69.90 o                         
  -3   2  10          0.27          9.66        16.15 o                         
  -2   2  10        104.90        108.38        13.43 o                         
  -1   2  10        532.28        521.03        13.29 o                         
   0   2  10       1077.82       1033.30        82.28 o                         
   1   2  10         83.68        101.73        15.97 o                         
   2   2  10        712.96        653.75        36.11 o                         
   3   2  10         46.77         41.02        14.39 o                         
   4   2  10         34.20         43.16        15.83 o                         
   5   2  10         10.71         19.51        10.95 o                         
   6   2  10         41.70         32.95        11.98 o                         
   7   2  10          7.55         11.67        26.12 o                         
  -8   3  10          3.08        -16.43        16.43 o                         
  -7   3  10          4.02         11.18        13.64 o                         
  -6   3  10         52.45         89.61        15.70 o                         
  -5   3  10         35.75         29.91        21.67 o                         
  -4   3  10         65.27         54.07        16.47 o                         
  -3   3  10        127.25        139.95        17.42 o                         
  -2   3  10        949.77        961.89        97.57 o                         
  -1   3  10       1390.10       1365.83        99.62 o                         
   0   3  10        300.97        290.89        14.93 o                         
   1   3  10         87.23         81.22        12.91 o                         
   2   3  10        173.67        186.97        21.84 o                         
   3   3  10        195.66        228.40        23.78 o                         
   4   3  10        170.48        167.04        19.96 o                         
   5   3  10          0.14         14.81        11.09 o                         
   6   3  10          5.90          3.84        12.20 o                         
  -8   4  10         35.84         34.23        17.45 o                         
  -7   4  10          6.98         21.35        16.43 o                         
  -6   4  10        342.76        329.44        23.81 o                         
  -5   4  10        147.55        152.70        16.57 o                         
  -4   4  10         44.84         42.07        13.92 o                         
  -3   4  10         37.53         43.34        16.47 o                         
  -2   4  10         63.30         53.80        16.18 o                         
  -1   4  10        437.94        409.47        15.02 o                         
   0   4  10         56.83         65.29        15.91 o                         
   1   4  10         76.85        108.02        12.87 o                         
   2   4  10        156.42        152.91        15.27 o                         
   3   4  10         72.54         76.37        13.01 o                         
   4   4  10          3.56         16.60         9.38 o                         
   5   4  10         32.23         40.50        11.13 o                         
   6   4  10         12.03          9.75        13.99 o                         
  -8   5  10          0.01         16.79        17.43 o                         
  -7   5  10          1.16         12.93        13.93 o                         
  -6   5  10         34.93         42.78        15.04 o                         
  -5   5  10          0.91         13.39        16.15 o                         
  -4   5  10         31.88         17.01        15.88 o                         
  -3   5  10        351.94        337.52        21.45 o                         
  -2   5  10       1254.20       1303.00        37.26 o                         
  -1   5  10        460.54        437.00        15.14 o                         
   0   5  10          3.11          3.76        15.81 o                         
   1   5  10         44.01         71.48        13.08 o                         
   2   5  10        291.43        325.05        28.26 o                         
   3   5  10         93.73        112.97        13.80 o                         
   4   5  10          5.03         12.28        11.05 o                         
   5   5  10          2.03         11.61        10.66 o                         
  -7   6  10          7.83         -1.19        17.33 o                         
  -6   6  10         64.79         50.75        17.66 o                         
  -5   6  10         57.97         66.13        17.44 o                         
  -4   6  10         22.21         14.92        16.22 o                         
  -3   6  10         90.98        111.77        18.45 o                         
  -2   6  10          3.10         12.05        13.01 o                         
  -1   6  10        127.14        152.53        16.33 o                         
   0   6  10          0.04          8.98        13.25 o                         
   1   6  10          1.53         14.81        11.08 o                         
   2   6  10         37.42         54.64        10.98 o                         
   3   6  10         15.39          9.83        12.31 o                         
   4   6  10          2.54        -10.17        10.84 o                         
  -6   7  10         19.98         13.62        17.48 o                         
  -5   7  10          1.84         26.89        16.60 o                         
  -4   7  10         76.42         93.13        17.13 o                         
  -3   7  10        136.98        178.86        27.97 o                         
  -2   7  10        148.28        185.14        30.28 o                         
  -1   7  10         96.53         75.83        13.45 o                         
   0   7  10         10.14          2.70         9.59 o                         
   1   7  10         59.50         53.25        11.29 o                         
   2   7  10         39.09         38.77        10.00 o                         
   3   7  10         28.54         42.82        11.15 o                         
  -5   8  10         20.75         23.79        15.39 o                         
  -4   8  10         16.81         42.14        16.91 o                         
  -3   8  10          0.09         21.51        16.77 o                         
  -2   8  10         10.10          6.47        16.52 o                         
  -1   8  10         56.89         82.01        10.91 o                         
   0   8  10         12.67         24.33         9.91 o                         
   1   8  10          8.26         10.63        10.67 o                         
  -3   9  10         66.17         74.75        12.06 o                         
  -2   9  10         32.33         59.37        13.47 o                         
  -1   9  10         17.07         16.04        10.15 o                         
  -1 -11  11         28.09         37.69        10.10 o                         
   0 -11  11          7.84         -3.35         9.23 o                         
   1 -11  11          0.18         16.98         8.95 o                         
   2 -11  11         19.05         20.68         9.77 o                         
   3 -11  11         48.80         52.53        12.80 o                         
   4 -11  11         31.13         32.29        11.13 o                         
  -2 -10  11         30.95         56.89        12.45 o                         
  -1 -10  11        196.10        193.10        10.50 o                         
   0 -10  11        378.95        401.24        10.81 o                         
   1 -10  11         65.05         60.67         9.85 o                         
   2 -10  11        115.77        119.74        17.17 o                         
   3 -10  11         43.20         44.51        10.42 o                         
   4 -10  11         56.70         50.79        13.31 o                         
   5 -10  11         36.39         20.72        12.09 o                         
   6 -10  11          7.32         10.53        16.94 o                         
  -4  -9  11          5.57         18.59        10.59 o                         
  -3  -9  11         42.21         44.39        10.50 o                         
  -2  -9  11         59.12         52.18        16.24 o                         
  -1  -9  11        301.74        290.18        10.60 o                         
   0  -9  11         46.49         47.62         9.46 o                         
   1  -9  11        233.96        231.90         9.82 o                         
   2  -9  11         15.60         20.29         9.06 o                         
   3  -9  11        209.36        210.85        12.64 o                         
   4  -9  11         75.43         85.63        11.03 o                         
   5  -9  11          0.00          0.13        14.63 o                         
   6  -9  11          5.63         17.46        17.41 o                         
  -5  -8  11        130.80        119.23        16.33 o                         
  -4  -8  11        146.11        152.61        11.75 o                         
  -3  -8  11         24.54         32.73        10.80 o                         
  -2  -8  11         32.85         42.80        10.55 o                         
  -1  -8  11        597.95        553.41        23.26 o                         
   0  -8  11        212.84        211.48        10.20 o                         
   1  -8  11        284.98        283.52        11.04 o                         
   2  -8  11          1.14          5.09         8.71 o                         
   3  -8  11          2.17          3.83        10.52 o                         
   4  -8  11        316.07        338.19        12.08 o                         
   5  -8  11          2.25         13.43        16.61 o                         
   6  -8  11         29.65         37.32        20.19 o                         
   7  -8  11          4.08         16.23        24.74 o                         
  -5  -7  11          7.60         13.40         9.58 o                         
  -4  -7  11         51.14         58.49         9.27 o                         
  -3  -7  11         18.11         28.42        12.89 o                         
  -2  -7  11        570.93        542.18        12.78 o                         
  -1  -7  11        142.70        147.14         9.99 o                         
   0  -7  11          0.27         11.55         9.33 o                         
   1  -7  11        113.11        111.83        13.22 o                         
   2  -7  11        960.77        995.18        16.82 o                         
   3  -7  11        293.67        297.67        13.64 o                         
   4  -7  11          5.25          5.68        12.02 o                         
   5  -7  11         13.48         30.82        15.67 o                         
   6  -7  11          5.01         21.74        18.75 o                         
   7  -7  11        101.76         98.01        18.48 o                         
  -6  -6  11         45.39         38.40         9.41 o                         
  -5  -6  11        244.16        260.51        11.47 o                         
  -4  -6  11        200.49        209.21        12.44 o                         
  -3  -6  11          9.46         22.91        10.48 o                         
  -2  -6  11          4.91         21.29        12.60 o                         
  -1  -6  11       2474.11       2405.32        20.35 o                         
   0  -6  11        337.16        316.94        12.21 o                         
   1  -6  11          0.95          2.25         9.43 o                         
   2  -6  11         45.28         46.10        11.82 o                         
   3  -6  11        310.40        302.90        13.17 o                         
   4  -6  11        688.92        705.84        32.13 o                         
   5  -6  11        267.32        266.18        15.20 o                         
   6  -6  11         69.03         75.09        15.91 o                         
   7  -6  11          3.35         13.76        16.02 o                         
   8  -6  11         70.80         53.41        21.28 o                         
  -7  -5  11          0.56          8.02        22.62 o                         
  -6  -5  11         17.73         18.85         8.86 o                         
  -5  -5  11          1.94          8.23        10.55 o                         
  -4  -5  11          3.63         10.50        11.27 o                         
  -3  -5  11         19.57         39.07        18.64 o                         
  -2  -5  11        577.48        562.75        13.79 o                         
  -1  -5  11          8.12         27.28        10.77 o                         
   0  -5  11         22.97         16.37        12.63 o                         
   1  -5  11        179.76        201.97        16.11 o                         
   2  -5  11       2422.30       2372.38        85.52 o                         
   3  -5  11        519.99        518.73        20.20 o                         
   4  -5  11         13.50         21.67        13.66 o                         
   5  -5  11         21.47         18.98        13.33 o                         
   6  -5  11          9.24         24.91        13.74 o                         
   7  -5  11        247.16        254.53        16.55 o                         
   8  -5  11          2.67          5.72        18.13 o                         
  -7  -4  11         24.99         16.57         9.94 o                         
  -6  -4  11        150.90        142.53        12.52 o                         
  -5  -4  11        469.05        482.94        13.38 o                         
  -4  -4  11         95.50         97.44         9.54 o                         
  -3  -4  11        695.05        678.34        14.78 o                         
  -2  -4  11        538.69        506.35        10.71 o                         
  -1  -4  11       2517.21       2533.92        79.40 o                         
   0  -4  11        197.35        217.64        14.11 o                         
   1  -4  11        511.35        534.55        13.45 o                         
   2  -4  11          4.55         10.78        13.82 o                         
   3  -4  11        496.80        510.74        20.25 o                         
   4  -4  11         66.23         85.24        13.67 o                         
   5  -4  11        223.13        215.06        15.22 o                         
   6  -4  11         60.19         56.82        14.79 o                         
   7  -4  11          2.60         25.81        17.22 o                         
   8  -4  11         18.54         49.37        19.01 o                         
  -7  -3  11         78.56         67.41        13.39 o                         
  -6  -3  11          1.30          5.22        12.61 o                         
  -5  -3  11         60.25         61.34        10.79 o                         
  -4  -3  11        187.35        201.06        12.74 o                         
  -3  -3  11        650.49        602.84        18.03 o                         
  -2  -3  11       1058.77       1042.71        18.48 o                         
  -1  -3  11         54.65         75.42        12.34 o                         
   0  -3  11         34.40         38.40         9.85 o                         
   1  -3  11        628.18        614.33        27.56 o                         
   2  -3  11       2563.26       2542.09        46.19 o                         
   3  -3  11        346.47        344.85        24.67 o                         
   4  -3  11          0.55          8.23        11.40 o                         
   5  -3  11         39.64         36.27        14.32 o                         
   6  -3  11        337.83        337.93        17.16 o                         
   7  -3  11         61.13         70.31        14.78 o                         
   8  -3  11          0.99          4.86        24.35 o                         
  -8  -2  11          7.57         22.81        12.78 o                         
  -7  -2  11         40.93         37.67        16.36 o                         
  -6  -2  11        136.04        146.03        10.08 o                         
  -5  -2  11       1502.99       1477.35        27.51 o                         
  -4  -2  11         42.33         36.41         8.52 o                         
  -3  -2  11        270.35        266.84        11.70 o                         
  -2  -2  11       1267.46       1322.13        17.28 o                         
  -1  -2  11       1445.31       1421.38        66.19 o                         
   0  -2  11        363.76        379.21        50.35 o                         
   1  -2  11         17.79         32.80        16.73 o                         
   2  -2  11         51.12         63.46        16.70 o                         
   3  -2  11        403.48        414.42        12.30 o                         
   4  -2  11        132.21        145.04        15.83 o                         
   5  -2  11        211.65        203.06        13.74 o                         
   6  -2  11          5.10         -5.55        14.26 o                         
   7  -2  11          1.67          9.17        23.78 o                         
   8  -2  11          0.17          3.35        17.72 o                         
  -8  -1  11          0.25         27.23        12.97 o                         
  -7  -1  11        101.02        127.16        11.54 o                         
  -6  -1  11        111.20        122.23        12.84 o                         
  -5  -1  11        212.93        184.87        15.69 o                         
  -4  -1  11          3.13         -5.64        11.97 o                         
  -3  -1  11       1308.97       1345.50        80.65 o                         
  -2  -1  11       1147.91       1138.04        59.92 o                         
  -1  -1  11          1.05         11.79        14.91 o                         
   0  -1  11         77.62         73.97        11.51 o                         
   1  -1  11       2024.35       1994.63       106.70 o                         
   2  -1  11       1461.95       1378.10        19.34 o                         
   3  -1  11         27.70         22.42        17.25 o                         
   4  -1  11         17.51         30.44        13.86 o                         
   5  -1  11         45.36         53.85        13.08 o                         
   6  -1  11        326.69        307.09        22.45 o                         
   7  -1  11          2.60        -12.06        12.06 o                         
   8  -1  11          0.07          1.86        16.24 o                         
  -8   0  11          3.24         27.39        13.16 o                         
  -7   0  11        174.55        181.26        17.59 o                         
  -6   0  11        367.82        374.15        17.21 o                         
  -5   0  11         36.96         23.44        12.98 o                         
  -4   0  11         45.35         53.13        15.54 o                         
  -3   0  11       1708.52       1656.65       119.91 o                         
  -2   0  11        365.12        349.70        38.08 o                         
  -1   0  11        711.33        693.87        15.36 o                         
   0   0  11        570.83        614.26        38.94 o                         
   1   0  11        293.90        297.76        13.81 o                         
   2   0  11       1509.55       1395.77        70.86 o                         
   3   0  11         91.17         97.49        29.54 o                         
   4   0  11        114.05        117.59        16.52 o                         
   5   0  11        141.65        148.51        23.42 o                         
   6   0  11        100.40        112.87        13.59 o                         
   7   0  11          0.55         25.23        13.95 o                         
  -8   1  11         11.81         23.82        13.32 o                         
  -7   1  11         31.69         23.78        11.60 o                         
  -6   1  11          1.32         14.00        13.09 o                         
  -5   1  11         72.92         63.14        16.30 o                         
  -4   1  11        500.77        541.70        15.25 o                         
  -3   1  11       2777.11       2723.68       184.89 o                         
  -2   1  11          4.43          0.25        11.92 o                         
  -1   1  11        128.45        127.13        16.00 o                         
   0   1  11        759.54        708.64        34.90 o                         
   1   1  11       1331.49       1280.81        46.98 o                         
   2   1  11       1998.90       1895.45        54.38 o                         
   3   1  11          1.54          9.52        10.97 o                         
   4   1  11         13.24         34.06        12.59 o                         
   5   1  11         64.87         77.64        16.41 o                         
   6   1  11         50.07         56.23        13.62 o                         
   7   1  11          1.29          7.58        15.99 o                         
  -8   2  11         26.92         27.02        19.36 o                         
  -7   2  11        161.58        190.21        17.50 o                         
  -6   2  11        113.66        108.32        16.65 o                         
  -5   2  11         11.14         24.66        11.34 o                         
  -4   2  11          8.46         50.52        16.10 o                         
  -3   2  11        237.76        250.07        16.99 o                         
  -2   2  11        937.74        918.55        47.47 o                         
  -1   2  11          2.79          4.65        12.45 o                         
   0   2  11         38.61         29.75        23.51 o                         
   1   2  11         28.41         30.70        12.88 o                         
   2   2  11        127.93        100.66        13.06 o                         
   3   2  11          9.95          7.16        12.61 o                         
   4   2  11        217.76        226.00        34.21 o                         
   5   2  11         67.60         72.60        18.45 o                         
   6   2  11          0.29          1.30        12.18 o                         
  -8   3  11         21.35         35.28        16.20 o                         
  -7   3  11         17.33         22.80        16.91 o                         
  -6   3  11          0.01         17.08        15.55 o                         
  -5   3  11         13.63         20.03        14.09 o                         
  -4   3  11        498.14        547.84        16.75 o                         
  -3   3  11        479.32        476.74        29.59 o                         
  -2   3  11        408.16        395.11        27.18 o                         
  -1   3  11          6.85         18.34        15.28 o                         
   0   3  11       1610.23       1483.68        47.50 o                         
   1   3  11       1077.89       1073.54        35.22 o                         
   2   3  11        220.97        199.03        15.70 o                         
   3   3  11          0.09          8.00        14.88 o                         
   4   3  11         10.48         20.51        18.03 o                         
   5   3  11          2.43          7.78        15.72 o                         
   6   3  11         19.65         13.55        12.43 o                         
  -8   4  11         12.25          4.19        13.63 o                         
  -7   4  11         36.18         48.03        16.49 o                         
  -6   4  11         17.59         21.99        21.99 o                         
  -5   4  11          6.41         33.77        15.91 o                         
  -4   4  11         25.61         30.17        12.50 o                         
  -3   4  11        116.42        121.17        13.42 o                         
  -2   4  11        351.40        334.63        25.24 o                         
  -1   4  11        107.99        115.86        13.56 o                         
   0   4  11        184.23        191.94        12.02 o                         
   1   4  11          0.06         17.61        15.63 o                         
   2   4  11          6.10         16.37        14.78 o                         
   3   4  11          8.48         24.47        25.38 o                         
   4   4  11         45.58         66.38        12.83 o                         
   5   4  11          4.12         23.71        12.75 o                         
  -7   5  11          0.74          0.63        16.28 o                         
  -6   5  11         12.72         22.48        13.75 o                         
  -5   5  11         25.14         30.33        14.27 o                         
  -4   5  11        717.54        715.74        47.23 o                         
  -3   5  11         38.71         30.59        14.03 o                         
  -2   5  11         98.51        109.73        16.56 o                         
  -1   5  11         82.14         97.02        13.21 o                         
   0   5  11        384.52        399.93        14.62 o                         
   1   5  11        182.31        206.16        13.34 o                         
   2   5  11         39.99         47.17        12.90 o                         
   3   5  11         15.15         18.76        10.59 o                         
   4   5  11         20.25         16.28         9.84 o                         
  -7   6  11         24.00         19.98        17.57 o                         
  -6   6  11          0.81          1.26        16.66 o                         
  -5   6  11          0.51         15.70        17.02 o                         
  -4   6  11         73.53         75.44        16.99 o                         
  -3   6  11        127.21        112.53        12.31 o                         
  -2   6  11          3.66         13.25        12.47 o                         
  -1   6  11        209.91        232.23        13.99 o                         
   0   6  11        118.35        114.88        13.37 o                         
   1   6  11         17.79          2.20        12.59 o                         
   2   6  11          2.43         13.23        17.08 o                         
   3   6  11         30.49         36.67        12.60 o                         
  -6   7  11          8.16         11.45        18.20 o                         
  -5   7  11         51.43         67.01        17.39 o                         
  -4   7  11        260.14        247.46        17.51 o                         
  -3   7  11         35.27         56.06        16.29 o                         
  -2   7  11         10.83         19.93        15.45 o                         
  -1   7  11          4.82         11.20        24.01 o                         
   0   7  11        119.04        140.66        12.00 o                         
   1   7  11         23.41         40.18        11.34 o                         
   2   7  11          2.81          0.74        11.28 o                         
  -4   8  11          3.83         15.74        16.93 o                         
  -3   8  11          6.82         10.73        11.67 o                         
  -2   8  11         28.29         30.97        13.87 o                         
  -1   8  11          1.43         12.80         8.99 o                         
   0   8  11          6.46          4.12         9.28 o                         
   0 -11  12          0.31          2.78        10.39 o                         
   1 -11  12        131.75        148.66        15.44 o                         
   2 -11  12        181.60        160.06        10.83 o                         
   3 -11  12          4.83         21.95        11.86 o                         
  -2 -10  12        252.62        237.72        16.07 o                         
  -1 -10  12         29.16         41.12        10.91 o                         
   0 -10  12          6.18          8.01         9.42 o                         
   1 -10  12          0.81          0.11        11.22 o                         
   2 -10  12         66.23         64.70        10.34 o                         
   3 -10  12          7.83         15.04        10.28 o                         
   4 -10  12         36.63         40.74        11.29 o                         
   5 -10  12         30.43         37.92        16.60 o                         
  -3  -9  12         95.61         80.35        15.39 o                         
  -2  -9  12         15.36         10.32         9.72 o                         
  -1  -9  12          7.60         -2.97        12.46 o                         
   0  -9  12        290.54        282.77        13.82 o                         
   1  -9  12        483.99        475.26        12.34 o                         
   2  -9  12        197.80        199.03         9.71 o                         
   3  -9  12         35.05         41.88         9.97 o                         
   4  -9  12          5.84         14.42        13.50 o                         
   5  -9  12        157.47        167.84        15.05 o                         
   6  -9  12         59.77         46.09        26.07 o                         
  -4  -8  12         49.78         45.94        10.66 o                         
  -3  -8  12        177.56        167.95        11.83 o                         
  -2  -8  12        430.04        451.31        14.28 o                         
  -1  -8  12          5.74         25.25        10.49 o                         
   0  -8  12        260.24        239.56        20.53 o                         
   1  -8  12          1.54         12.57        17.34 o                         
   2  -8  12         93.95        106.65        13.79 o                         
   3  -8  12         34.20         29.80        11.46 o                         
   4  -8  12         96.43        108.27        14.79 o                         
   5  -8  12         33.45         41.30        12.59 o                         
   6  -8  12         20.70         33.82        17.78 o                         
   7  -8  12          0.74         31.53        27.25 o                         
  -5  -7  12          0.13         -1.05        12.27 o                         
  -4  -7  12        210.29        204.39        11.85 o                         
  -3  -7  12        110.08        111.96        12.27 o                         
  -2  -7  12         69.43         73.14        10.55 o                         
  -1  -7  12         55.34         53.38         9.86 o                         
   0  -7  12        479.53        477.35        16.68 o                         
   1  -7  12        662.00        692.58        14.24 o                         
   2  -7  12        200.26        215.12        12.50 o                         
   3  -7  12         40.88         50.25        13.44 o                         
   4  -7  12        410.77        420.41        17.21 o                         
   5  -7  12        117.79        110.20        20.36 o                         
   6  -7  12        104.75        124.64        17.87 o                         
   7  -7  12          0.10         -6.98        17.80 o                         
  -6  -6  12         57.67         70.96        11.22 o                         
  -5  -6  12         12.52          4.32         8.76 o                         
  -4  -6  12         15.92          2.91        13.53 o                         
  -3  -6  12        680.80        712.48        13.47 o                         
  -2  -6  12         21.22         57.14        10.70 o                         
  -1  -6  12        105.16        118.55        12.66 o                         
   0  -6  12        221.03        232.27        13.10 o                         
   1  -6  12         62.06         77.24        11.30 o                         
   2  -6  12         75.22         94.59        16.56 o                         
   3  -6  12         43.27         50.26        13.42 o                         
   4  -6  12        305.21        321.21        16.01 o                         
   5  -6  12         29.75         46.37        13.76 o                         
   6  -6  12         78.91         95.41        16.35 o                         
   7  -6  12         38.59         24.20        14.91 o                         
  -6  -5  12         16.75         26.56        10.64 o                         
  -5  -5  12         50.46         46.66        10.83 o                         
  -4  -5  12        485.05        483.68        12.05 o                         
  -3  -5  12         10.34         32.02         8.29 o                         
  -2  -5  12          2.47          2.58         8.72 o                         
  -1  -5  12          3.73         17.35        15.22 o                         
   0  -5  12       1911.97       1918.76        39.18 o                         
   1  -5  12       1231.81       1232.66        51.88 o                         
   2  -5  12         48.56         55.51        12.93 o                         
   3  -5  12         26.78         31.48        11.40 o                         
   4  -5  12        699.62        715.83        30.52 o                         
   5  -5  12        362.70        375.64        15.64 o                         
   6  -5  12          1.21          6.30        14.72 o                         
   7  -5  12         69.40         69.32        14.91 o                         
  -7  -4  12         58.19         54.42        13.25 o                         
  -6  -4  12         31.73         33.13        14.26 o                         
  -5  -4  12         46.52         36.26         9.43 o                         
  -4  -4  12          4.46          1.44        10.28 o                         
  -3  -4  12        782.32        786.94        21.52 o                         
  -2  -4  12         17.05         16.45         9.54 o                         
  -1  -4  12        312.94        311.44        12.02 o                         
   0  -4  12          2.48         13.92        10.27 o                         
   1  -4  12        582.52        536.99        13.66 o                         
   2  -4  12         91.08         82.03        11.94 o                         
   3  -4  12        430.97        436.82        14.97 o                         
   4  -4  12        309.96        319.45        14.74 o                         
   5  -4  12          0.00         -4.38        14.14 o                         
   6  -4  12        172.18        191.80        15.90 o                         
   7  -4  12          7.08         18.18        16.15 o                         
  -7  -3  12          4.89         21.55         8.74 o                         
  -6  -3  12         59.12         60.86        15.29 o                         
  -5  -3  12        114.95         98.47        12.11 o                         
  -4  -3  12        265.12        282.64        11.43 o                         
  -3  -3  12         21.68         16.32        10.16 o                         
  -2  -3  12          4.34         -1.74        14.28 o                         
  -1  -3  12       1242.05       1261.33        39.74 o                         
   0  -3  12       2577.96       2560.70        58.85 o                         
   1  -3  12        834.35        813.32        21.40 o                         
   2  -3  12          1.20          7.93        11.37 o                         
   3  -3  12        110.29        132.23        11.87 o                         
   4  -3  12         68.27         91.81        13.55 o                         
   5  -3  12        225.89        246.04        28.07 o                         
   6  -3  12         41.13         36.48        12.02 o                         
   7  -3  12          7.23         20.66        16.94 o                         
  -7  -2  12         98.43         94.83        11.49 o                         
  -6  -2  12        103.27        111.37        17.06 o                         
  -5  -2  12          0.56         -8.81        10.58 o                         
  -4  -2  12        520.93        531.74        32.24 o                         
  -3  -2  12        414.59        406.61        23.47 o                         
  -2  -2  12         20.36         24.83        10.38 o                         
  -1  -2  12        693.87        709.04        46.78 o                         
   0  -2  12        102.19        105.56        13.11 o                         
   1  -2  12        215.01        209.53        13.10 o                         
   2  -2  12         22.40         36.56        17.05 o                         
   3  -2  12        872.37        884.92        33.65 o                         
   4  -2  12        159.08        157.23        11.80 o                         
   5  -2  12         30.87         34.46        13.78 o                         
   6  -2  12          0.22          8.98        14.64 o                         
   7  -2  12         27.28         27.73        17.32 o                         
  -7  -1  12         66.95         58.09        11.62 o                         
  -6  -1  12          3.69          0.25         8.70 o                         
  -5  -1  12         41.09         54.48        15.48 o                         
  -4  -1  12        483.98        481.14        14.65 o                         
  -3  -1  12        470.07        499.51        41.45 o                         
  -2  -1  12         17.97         23.16        12.09 o                         
  -1  -1  12       2200.87       2191.30       100.38 o                         
   0  -1  12       2275.99       2220.16       130.02 o                         
   1  -1  12        335.51        316.28        16.98 o                         
   2  -1  12        235.78        230.91        14.96 o                         
   3  -1  12        522.38        493.15        15.89 o                         
   4  -1  12        219.44        231.83        13.94 o                         
   5  -1  12         77.71         98.25        11.55 o                         
   6  -1  12         82.09         49.25        17.38 o                         
   7  -1  12          2.40        -14.40        15.10 o                         
  -8   0  12          2.03         17.99        12.83 o                         
  -7   0  12         76.63         78.05        13.16 o                         
  -6   0  12         10.39          6.53        12.67 o                         
  -5   0  12          5.31         19.42        15.19 o                         
  -4   0  12        465.72        485.31        30.30 o                         
  -3   0  12        409.77        391.06        47.35 o                         
  -2   0  12         42.74         52.34        15.24 o                         
  -1   0  12        101.07        111.97        20.29 o                         
   0   0  12        289.79        302.25        31.80 o                         
   1   0  12         17.21         22.63        12.52 o                         
   2   0  12        169.00        170.60        13.32 o                         
   3   0  12        444.96        433.72        13.88 o                         
   4   0  12         12.99         14.21        16.10 o                         
   5   0  12         12.41         27.06        16.31 o                         
   6   0  12         12.25         13.89         9.53 o                         
   7   0  12         34.54         17.10        16.97 o                         
  -8   1  12         19.74         26.48        37.56 o                         
  -7   1  12         12.58         -2.25        12.27 o                         
  -6   1  12         69.98         53.13        11.09 o                         
  -5   1  12        217.83        223.93        16.60 o                         
  -4   1  12        299.02        299.56        17.22 o                         
  -3   1  12          0.67          2.25        12.20 o                         
  -2   1  12       1060.44       1079.84        86.16 o                         
  -1   1  12       3943.63       3871.66       145.73 o                         
   0   1  12        197.82        196.33        18.15 o                         
   1   1  12          4.09         11.46        33.33 o                         
   2   1  12          0.04          3.96        12.43 o                         
   3   1  12        261.34        258.69        16.42 o                         
   4   1  12        155.35        146.03        13.97 o                         
   5   1  12          0.11         24.21        13.07 o                         
   6   1  12         20.17         15.41        12.54 o                         
  -8   2  12         12.35         -1.52        14.31 o                         
  -7   2  12          0.09        -11.06        12.98 o                         
  -6   2  12          0.15         22.24        22.58 o                         
  -5   2  12         58.12         58.94        14.35 o                         
  -4   2  12         69.83         77.38        13.30 o                         
  -3   2  12         72.95         97.10        22.04 o                         
  -2   2  12        299.57        288.56        28.75 o                         
  -1   2  12        457.32        451.80        12.58 o                         
   0   2  12       2235.67       2153.71       121.75 o                         
   1   2  12          4.11         -9.97        10.66 o                         
   2   2  12        246.72        219.40        12.12 o                         
   3   2  12        254.76        266.41        16.33 o                         
   4   2  12         11.09         27.73        14.41 o                         
   5   2  12          1.37         -4.20        10.49 o                         
   6   2  12         21.07         17.47        12.40 o                         
  -7   3  12         12.29          0.45        16.31 o                         
  -6   3  12        155.67        189.41        18.10 o                         
  -5   3  12        225.43        220.98        27.33 o                         
  -4   3  12         67.65         55.77        13.82 o                         
  -3   3  12          1.74         15.11        29.05 o                         
  -2   3  12        432.17        420.56        20.27 o                         
  -1   3  12        516.33        503.14        27.55 o                         
   0   3  12        529.89        540.33        33.13 o                         
   1   3  12          0.91         31.93        13.05 o                         
   2   3  12         14.93         27.52        14.95 o                         
   3   3  12        101.25        115.13        12.64 o                         
   4   3  12         40.59         23.23        16.23 o                         
   5   3  12          1.92          8.30        13.14 o                         
  -7   4  12          1.92         11.69        13.22 o                         
  -6   4  12         15.89          6.74        23.71 o                         
  -5   4  12         54.27         48.21        14.49 o                         
  -4   4  12          6.93         21.74        13.10 o                         
  -3   4  12        128.91        150.55        14.24 o                         
  -2   4  12         37.26         21.64        15.64 o                         
  -1   4  12          3.31         27.82        20.81 o                         
   0   4  12         26.44         38.62        12.36 o                         
   1   4  12        108.63        116.99        19.09 o                         
   2   4  12        229.04        235.08        11.42 o                         
   3   4  12        116.82        134.02        13.55 o                         
   4   4  12          0.58         11.24        12.61 o                         
   5   4  12         23.85         23.12        15.15 o                         
  -7   5  12         21.29         38.26        17.98 o                         
  -6   5  12         73.14         66.40        17.36 o                         
  -5   5  12         72.46         76.27        12.77 o                         
  -4   5  12         24.69         18.28        17.24 o                         
  -3   5  12         19.78         30.35        16.13 o                         
  -2   5  12        873.71        842.93        35.62 o                         
  -1   5  12        177.96        191.63        30.84 o                         
   0   5  12         16.75          6.92        14.73 o                         
   1   5  12         21.06         25.00        12.87 o                         
   2   5  12         22.49          7.23        15.78 o                         
   3   5  12         20.14         40.00        12.45 o                         
   4   5  12          0.54          3.87        13.27 o                         
  -6   6  12          1.67         -6.86        16.82 o                         
  -5   6  12          4.39         -1.05        13.33 o                         
  -4   6  12         37.18         32.13        13.48 o                         
  -3   6  12         22.09         36.57        13.60 o                         
  -2   6  12         58.87         46.22        15.62 o                         
  -1   6  12         28.42         39.30        12.87 o                         
   0   6  12          2.54         21.19        15.88 o                         
   1   6  12        117.84        115.91        14.25 o                         
   2   6  12         54.20         85.53        11.26 o                         
   3   6  12         34.59         44.05        13.38 o                         
  -5   7  12          6.41          1.09        20.29 o                         
  -4   7  12         33.19         34.18        16.75 o                         
  -3   7  12         62.18         67.18        16.89 o                         
  -2   7  12        117.97        122.56        14.37 o                         
  -1   7  12         19.58         18.86        11.84 o                         
   0   7  12          4.05         -2.50        16.95 o                         
   1   7  12         26.38         17.53         9.76 o                         
  -2   8  12          7.94         12.86        14.86 o                         
  -1 -10  13         13.49         25.00        10.61 o                         
   0 -10  13         81.56         91.25        11.55 o                         
   1 -10  13         48.06         35.86        13.13 o                         
   2 -10  13         59.85         78.14        13.39 o                         
   3 -10  13        112.99        130.81        15.27 o                         
   4 -10  13          0.64         19.57        12.03 o                         
  -3  -9  13          4.82         23.41        12.58 o                         
  -2  -9  13         16.83          3.88        12.67 o                         
  -1  -9  13        634.03        600.14        13.88 o                         
   0  -9  13        305.02        324.72        14.54 o                         
   1  -9  13          0.57          2.45        13.93 o                         
   2  -9  13         36.83         45.16        11.03 o                         
   3  -9  13        276.52        270.63        13.03 o                         
   4  -9  13        254.73        260.81        16.97 o                         
   5  -9  13          0.26          2.89        17.28 o                         
  -4  -8  13        115.78        111.45        20.05 o                         
  -3  -8  13          5.37         17.38        12.33 o                         
  -2  -8  13          6.12        -11.84        17.96 o                         
  -1  -8  13          9.97         -2.35        12.17 o                         
   0  -8  13        127.09        133.31        12.04 o                         
   1  -8  13          0.95          5.18        12.82 o                         
   2  -8  13        338.12        345.01        21.54 o                         
   3  -8  13        171.84        181.18        13.00 o                         
   4  -8  13          2.01         11.89        14.77 o                         
   5  -8  13         64.26         67.94        16.04 o                         
   6  -8  13         44.62         41.38        17.31 o                         
  -5  -7  13         53.25         30.17        11.04 o                         
  -4  -7  13         21.05         34.83        10.84 o                         
  -3  -7  13         61.34         56.59        10.79 o                         
  -2  -7  13        667.38        642.26        13.99 o                         
  -1  -7  13        723.55        688.22        24.92 o                         
   0  -7  13        186.71        191.69         9.94 o                         
   1  -7  13         14.31          0.15        12.29 o                         
   2  -7  13         73.13         88.62        11.69 o                         
   3  -7  13        470.77        462.37        15.49 o                         
   4  -7  13         44.07         43.78        20.51 o                         
   5  -7  13         11.86         10.46        13.98 o                         
   6  -7  13          6.92         25.73        14.83 o                         
   7  -7  13         10.75         16.30        17.84 o                         
  -5  -6  13         94.15         97.82        10.77 o                         
  -4  -6  13        284.91        274.04        19.05 o                         
  -3  -6  13         24.52         33.06         9.56 o                         
  -2  -6  13        259.96        301.06        12.96 o                         
  -1  -6  13        126.67        124.28        18.17 o                         
   0  -6  13         74.73         84.99        11.48 o                         
   1  -6  13         70.75         93.97        16.87 o                         
   2  -6  13        657.28        648.65        16.77 o                         
   3  -6  13         12.03         21.18        13.64 o                         
   4  -6  13          0.72         10.91        13.62 o                         
   5  -6  13         41.23         45.61        13.61 o                         
   6  -6  13        387.04        401.15        19.96 o                         
   7  -6  13          1.87         21.23        16.88 o                         
  -6  -5  13        102.03         96.67        10.10 o                         
  -5  -5  13        115.29        108.32        14.68 o                         
  -4  -5  13         45.33         43.06        10.57 o                         
  -3  -5  13         86.68         72.21        13.33 o                         
  -2  -5  13        605.82        618.03        17.57 o                         
  -1  -5  13       1082.35       1104.74        14.59 o                         
   0  -5  13          0.96         22.27        16.31 o                         
   1  -5  13         22.00         36.94        10.91 o                         
   2  -5  13        347.23        358.00        13.85 o                         
   3  -5  13        645.64        651.89        42.60 o                         
   4  -5  13         10.91         17.04        14.22 o                         
   5  -5  13          0.74         21.02        13.39 o                         
   6  -5  13         18.51         18.62        14.13 o                         
   7  -5  13         58.75         71.70        16.30 o                         
  -6  -4  13         56.87         59.19        14.39 o                         
  -5  -4  13        127.98        139.59        11.37 o                         
  -4  -4  13          0.23         -3.80        10.05 o                         
  -3  -4  13        256.05        260.23        13.45 o                         
  -2  -4  13         36.36         43.19        10.72 o                         
  -1  -4  13        147.39        158.33        18.72 o                         
   0  -4  13          2.32         15.45         9.90 o                         
   1  -4  13        453.15        527.50        12.89 o                         
   2  -4  13        711.52        706.67        33.20 o                         
   3  -4  13          2.42          8.13        12.08 o                         
   4  -4  13         10.43         21.18        13.37 o                         
   5  -4  13        132.73        152.67        15.71 o                         
   6  -4  13        160.27        169.75        15.43 o                         
   7  -4  13          2.95          5.22        15.31 o                         
  -7  -3  13         58.27         62.62        10.40 o                         
  -6  -3  13        229.76        219.41        14.06 o                         
  -5  -3  13          1.05         -0.20        12.34 o                         
  -4  -3  13         26.86         38.24        16.39 o                         
  -3  -3  13        463.33        454.79        20.56 o                         
  -2  -3  13       1193.29       1191.17        61.66 o                         
  -1  -3  13        785.49        822.38        27.32 o                         
   0  -3  13         58.02         51.88         9.74 o                         
   1  -3  13        183.80        189.48        11.76 o                         
   2  -3  13        899.26        929.10        30.69 o                         
   3  -3  13        722.84        759.10        37.17 o                         
   4  -3  13        201.69        193.41        14.23 o                         
   5  -3  13         19.34         18.06        13.68 o                         
   6  -3  13          8.55         14.99        14.87 o                         
   7  -3  13         15.11          4.40        16.76 o                         
  -7  -2  13          2.15         26.04        14.31 o                         
  -6  -2  13          5.00         15.84        18.12 o                         
  -5  -2  13         83.26         74.46         9.35 o                         
  -4  -2  13        143.27        152.51        10.10 o                         
  -3  -2  13        748.05        720.09        19.53 o                         
  -2  -2  13         75.90         76.46        12.67 o                         
  -1  -2  13        200.33        181.47        12.98 o                         
   0  -2  13         34.14         64.93        15.58 o                         
   1  -2  13       1332.44       1319.57        78.59 o                         
   2  -2  13        448.56        448.70        66.90 o                         
   3  -2  13         13.32         28.65        11.04 o                         
   4  -2  13          0.53         -2.47        11.70 o                         
   5  -2  13        179.36        165.79        13.91 o                         
   6  -2  13         56.95         62.97        13.25 o                         
   7  -2  13          6.45         16.03        23.81 o                         
  -7  -1  13         24.22         45.37        15.76 o                         
  -6  -1  13        114.42        133.75        10.15 o                         
  -5  -1  13         15.97         34.30        12.21 o                         
  -4  -1  13         30.06         30.30        10.57 o                         
  -3  -1  13        205.82        222.50        14.91 o                         
  -2  -1  13       1766.25       1786.04       103.72 o                         
  -1  -1  13        203.54        212.79        31.11 o                         
   0  -1  13         32.17         32.16        12.84 o                         
   1  -1  13        535.15        551.48        19.50 o                         
   2  -1  13         63.44         64.38        13.02 o                         
   3  -1  13        106.05        107.67        13.16 o                         
   4  -1  13        236.51        187.62        32.49 o                         
   5  -1  13          3.44         -1.10        11.43 o                         
   6  -1  13         54.36         70.20        12.12 o                         
   7  -1  13          8.37         20.87        18.69 o                         
  -7   0  13         10.12         11.70        20.14 o                         
  -6   0  13         33.83         60.10        12.88 o                         
  -5   0  13         62.14         70.59        15.84 o                         
  -4   0  13        111.51        109.24        13.13 o                         
  -3   0  13         49.30         51.94        13.08 o                         
  -2   0  13         21.13          8.71        12.82 o                         
  -1   0  13        444.20        431.11        16.61 o                         
   0   0  13        225.99        199.33        20.12 o                         
   1   0  13       1853.64       1831.99        73.54 o                         
   2   0  13          7.98         15.86        12.75 o                         
   3   0  13          1.50        -10.84        13.42 o                         
   4   0  13         63.82         52.09        16.15 o                         
   5   0  13        197.68        201.43        37.68 o                         
   6   0  13         39.25         66.89        17.96 o                         
  -7   1  13         21.91         36.48        11.48 o                         
  -6   1  13         36.83         13.73        12.79 o                         
  -5   1  13          4.38          9.15        15.79 o                         
  -4   1  13        113.48        109.66        12.03 o                         
  -3   1  13        316.42        333.39        16.55 o                         
  -2   1  13        485.67        479.15        12.73 o                         
  -1   1  13        164.77        191.56        15.88 o                         
   0   1  13         63.39         63.55        10.71 o                         
   1   1  13        885.62        826.14        28.21 o                         
   2   1  13         41.49         77.86        16.55 o                         
   3   1  13          4.37         14.46        12.66 o                         
   4   1  13         37.69         44.33        13.01 o                         
   5   1  13          0.41         -3.71        10.93 o                         
   6   1  13         11.68         17.98         9.99 o                         
  -7   2  13          7.43        -12.18        16.40 o                         
  -6   2  13         33.29         37.01        15.72 o                         
  -5   2  13          8.20          4.86        18.94 o                         
  -4   2  13        132.34        140.97        13.65 o                         
  -3   2  13         25.54         26.41        12.85 o                         
  -2   2  13         42.57         39.85        12.71 o                         
  -1   2  13        162.86        183.85        42.53 o                         
   0   2  13        214.05        215.22        15.74 o                         
   1   2  13        816.70        785.86        33.48 o                         
   2   2  13         17.66         11.19        16.33 o                         
   3   2  13          1.69         -6.79        14.93 o                         
   4   2  13        123.92         99.07        16.85 o                         
   5   2  13        100.39         98.09        18.55 o                         
  -7   3  13         38.52         28.66        14.00 o                         
  -6   3  13         10.43         18.17        13.16 o                         
  -5   3  13          4.84         23.11        10.71 o                         
  -4   3  13        201.10        210.39        23.78 o                         
  -3   3  13        627.91        634.95        68.21 o                         
  -2   3  13         16.89         10.91        25.19 o                         
  -1   3  13          9.84         19.31        13.43 o                         
   0   3  13         25.07         28.21        12.85 o                         
   1   3  13        128.96        120.58        11.32 o                         
   2   3  13        105.83        114.53        15.48 o                         
   3   3  13          4.83          7.01        15.15 o                         
   4   3  13         50.38         63.09        13.03 o                         
   5   3  13          0.02          1.58        12.98 o                         
  -6   4  13          2.57          3.90        11.80 o                         
  -5   4  13         46.24         34.06        13.49 o                         
  -4   4  13         56.28         82.47        13.05 o                         
  -3   4  13         49.37         47.07        13.38 o                         
  -2   4  13        187.46        164.60        13.69 o                         
  -1   4  13         55.89         48.14        21.40 o                         
   0   4  13        274.79        277.41        35.30 o                         
   1   4  13         48.35         43.32        10.72 o                         
   2   4  13         20.83         39.16        22.38 o                         
   3   4  13         23.95         60.70        19.19 o                         
   4   4  13         50.67         58.03        11.37 o                         
  -6   5  13          0.19         13.20        16.98 o                         
  -5   5  13         31.03         47.37        24.10 o                         
  -4   5  13          3.09          4.85        12.20 o                         
  -3   5  13        130.27        133.70        22.68 o                         
  -2   5  13         23.92         12.55        11.06 o                         
  -1   5  13          0.76         26.08        26.44 o                         
   0   5  13         47.24         32.75        11.54 o                         
   1   5  13         67.81         82.26        21.67 o                         
   2   5  13          0.11          5.08        15.16 o                         
   3   5  13         15.05         34.29        11.25 o                         
  -5   6  13         88.27         79.58        14.36 o                         
  -4   6  13         28.78         41.06        16.86 o                         
  -3   6  13          0.60         21.83        13.41 o                         
  -2   6  13          3.43         -5.09        11.38 o                         
  -1   6  13        104.25        109.06        13.85 o                         
   0   6  13        233.83        230.75        16.11 o                         
   1   6  13          9.04          3.43        12.98 o                         
   2   6  13          0.76         -5.44        10.00 o                         
  -3   7  13         20.10         27.36        26.69 o                         
  -2   7  13          1.59          4.75        13.24 o                         
  -1   7  13          0.12         -2.74        29.29 o                         
   0   7  13          3.47         18.68        24.62 o                         
   0 -10  14         48.00         36.17        11.35 o                         
   1 -10  14         29.66         29.18        11.32 o                         
   2 -10  14         26.71         29.01        11.38 o                         
   3 -10  14          7.16         18.08        13.49 o                         
  -2  -9  14        112.10        123.76        22.47 o                         
  -1  -9  14          3.97         -5.65        11.00 o                         
   0  -9  14         15.67         16.16        13.58 o                         
   1  -9  14        513.20        505.22        13.36 o                         
   2  -9  14        177.26        157.39        13.87 o                         
   3  -9  14          0.53          9.34        11.77 o                         
   4  -9  14          0.16          2.07        12.80 o                         
   5  -9  14          0.62          8.86        15.04 o                         
  -3  -8  14          9.59          7.79        10.73 o                         
  -2  -8  14         66.97         67.94        11.20 o                         
  -1  -8  14         29.93         47.15        12.48 o                         
   0  -8  14        333.02        352.75        12.94 o                         
   1  -8  14        261.26        270.61        12.30 o                         
   2  -8  14         10.73          4.95        11.10 o                         
   3  -8  14         19.37         29.41        11.71 o                         
   4  -8  14        147.97        162.16        15.71 o                         
   5  -8  14         92.94         94.42        15.87 o                         
   6  -8  14          7.84          1.02        16.05 o                         
  -4  -7  14        157.64        138.90        11.61 o                         
  -3  -7  14        440.76        425.93        24.10 o                         
  -2  -7  14         69.03         69.89        11.04 o                         
  -1  -7  14         45.76         40.12        10.62 o                         
   0  -7  14        149.73        167.58        12.94 o                         
   1  -7  14        764.81        733.41        26.98 o                         
   2  -7  14        465.18        444.66        13.32 o                         
   3  -7  14         38.18         43.90        13.19 o                         
   4  -7  14         12.00         -7.25        14.73 o                         
   5  -7  14          5.08         12.71        13.31 o                         
   6  -7  14          3.35          4.70        14.14 o                         
  -5  -6  14         11.20         17.51         9.82 o                         
  -4  -6  14         25.81         38.87        11.01 o                         
  -3  -6  14         35.04         48.01        11.32 o                         
  -2  -6  14        158.75        133.54         9.93 o                         
  -1  -6  14        311.61        301.69        10.04 o                         
   0  -6  14        758.70        718.69        16.21 o                         
   1  -6  14         17.55         32.66        11.08 o                         
   2  -6  14          4.81          5.95        13.15 o                         
   3  -6  14         20.31         18.55        12.43 o                         
   4  -6  14        142.49        157.50        14.06 o                         
   5  -6  14         67.17         72.33        14.60 o                         
   6  -6  14          0.26         13.07        14.15 o                         
  -5  -5  14         59.54         60.49        12.58 o                         
  -4  -5  14        634.60        619.78        26.59 o                         
  -3  -5  14        638.96        687.35        25.50 o                         
  -2  -5  14        135.63        129.66        10.90 o                         
  -1  -5  14         20.79         39.63        18.42 o                         
   0  -5  14        470.61        504.83        41.74 o                         
   1  -5  14       1060.28       1104.74        48.54 o                         
   2  -5  14         12.39          7.96         9.96 o                         
   3  -5  14         66.66         73.69        11.48 o                         
   4  -5  14          2.01          9.56        13.72 o                         
   5  -5  14         73.86        102.82        14.23 o                         
   6  -5  14         21.24         17.74        14.58 o                         
  -6  -4  14          9.68         14.82        13.90 o                         
  -5  -4  14         68.89         65.97         9.06 o                         
  -4  -4  14         70.30         51.48        10.76 o                         
  -3  -4  14          2.48        -11.92        11.92 o                         
  -2  -4  14          0.09          0.68        10.79 o                         
  -1  -4  14        438.15        439.62        17.34 o                         
   0  -4  14        621.61        663.14        14.26 o                         
   1  -4  14          8.82          3.92         9.07 o                         
   2  -4  14         28.71         32.05        13.32 o                         
   3  -4  14        207.74        219.76        11.91 o                         
   4  -4  14        569.70        584.75        16.01 o                         
   5  -4  14         72.17         85.49        12.67 o                         
   6  -4  14          1.63          5.48        14.36 o                         
   7  -4  14         10.76          7.34        14.26 o                         
  -6  -3  14         50.57         46.19        10.89 o                         
  -5  -3  14        127.82        125.86        14.32 o                         
  -4  -3  14        547.29        557.31        17.50 o                         
  -3  -3  14        269.12        280.59        10.46 o                         
  -2  -3  14         11.05         18.52        15.67 o                         
  -1  -3  14        103.46        117.17        11.43 o                         
   0  -3  14        807.55        816.04        30.52 o                         
   1  -3  14        416.71        408.03        16.85 o                         
   2  -3  14          9.89          7.32         9.63 o                         
   3  -3  14         45.43         53.54        10.60 o                         
   4  -3  14          2.61         22.51        13.13 o                         
   5  -3  14         33.47         45.51        12.74 o                         
   6  -3  14          9.26         11.42        14.95 o                         
   7  -3  14         19.41          4.24        16.93 o                         
  -6  -2  14         55.60         32.57         9.40 o                         
  -5  -2  14        188.32        181.87        10.44 o                         
  -4  -2  14          7.51          2.92        10.17 o                         
  -3  -2  14        167.93        185.80        16.23 o                         
  -2  -2  14        327.85        331.58        11.97 o                         
  -1  -2  14        816.53        834.74        59.47 o                         
   0  -2  14        339.18        352.59        14.02 o                         
   1  -2  14         18.93         35.82        13.14 o                         
   2  -2  14         95.34         96.66        21.15 o                         
   3  -2  14        489.33        483.11        24.82 o                         
   4  -2  14        453.65        473.94        14.83 o                         
   5  -2  14         17.13         32.27        13.73 o                         
   6  -2  14         11.15         23.94        12.83 o                         
  -7  -1  14          5.28         28.07        13.27 o                         
  -6  -1  14         10.97         -4.59        10.95 o                         
  -5  -1  14        317.21        282.20        13.37 o                         
  -4  -1  14        516.76        516.07        20.32 o                         
  -3  -1  14        207.78        207.21        14.23 o                         
  -2  -1  14         36.45         40.62        12.22 o                         
  -1  -1  14          3.98         20.47        10.62 o                         
   0  -1  14       1413.54       1496.46       107.34 o                         
   1  -1  14         94.79         87.26        13.36 o                         
   2  -1  14        363.38        353.42        13.16 o                         
   3  -1  14         86.65         96.00        14.06 o                         
   4  -1  14          3.15         14.69        11.44 o                         
   5  -1  14          0.42         -6.95         9.78 o                         
   6  -1  14          9.72         14.16        12.85 o                         
  -7   0  14          5.06          4.86        14.14 o                         
  -6   0  14         80.81         82.22        18.42 o                         
  -5   0  14         68.57         95.59        29.39 o                         
  -4   0  14          3.44          8.01        23.51 o                         
  -3   0  14        206.75        189.27        28.29 o                         
  -2   0  14        349.99        378.92        38.81 o                         
  -1   0  14         40.14         23.53        14.89 o                         
   0   0  14        642.23        639.28        42.06 o                         
   1   0  14          5.05          6.12        13.92 o                         
   2   0  14        186.45        174.85        16.27 o                         
   3   0  14        528.57        553.88        20.32 o                         
   4   0  14        158.70        166.95        16.36 o                         
   5   0  14         13.55         21.48        15.83 o                         
   6   0  14          0.67         14.02        12.28 o                         
  -7   1  14          0.82         10.65        15.53 o                         
  -6   1  14         46.91         49.91        22.09 o                         
  -5   1  14        333.12        310.01        23.71 o                         
  -4   1  14        226.70        249.94        16.57 o                         
  -3   1  14         60.34         51.16        16.04 o                         
  -2   1  14          0.17         27.56        28.88 o                         
  -1   1  14        487.31        491.70        34.75 o                         
   0   1  14          8.00          7.68        12.57 o                         
   1   1  14        466.96        486.84        29.69 o                         
   2   1  14        144.03        151.13        12.84 o                         
   3   1  14         46.80         45.65        23.49 o                         
   4   1  14         58.50         83.22        16.47 o                         
   5   1  14          1.00         -7.44        15.84 o                         
  -7   2  14          0.31         17.71        16.80 o                         
  -6   2  14         85.60         78.96        13.75 o                         
  -5   2  14          0.65         16.92        11.41 o                         
  -4   2  14          1.52         -3.37        13.13 o                         
  -3   2  14          3.28         -3.24        15.37 o                         
  -2   2  14        583.14        593.45        19.65 o                         
  -1   2  14        195.82        198.78        13.40 o                         
   0   2  14         16.27          9.48        14.94 o                         
   1   2  14         41.77         36.48        11.92 o                         
   2   2  14        502.80        487.24        62.47 o                         
   3   2  14        468.43        487.72        17.33 o                         
   4   2  14         10.93         19.19        12.86 o                         
   5   2  14          0.92        -11.42        11.42 o                         
  -6   3  14         29.63         16.43        15.94 o                         
  -5   3  14        164.57        153.83        12.33 o                         
  -4   3  14         19.71         -5.23        12.43 o                         
  -3   3  14          4.17          3.14        15.61 o                         
  -2   3  14        115.46        113.10        15.57 o                         
  -1   3  14        189.73        190.52        13.00 o                         
   0   3  14          2.40        -10.36        14.73 o                         
   1   3  14         99.20         92.35        28.31 o                         
   2   3  14         46.92         61.33        11.04 o                         
   3   3  14         10.26         19.53        13.08 o                         
   4   3  14         37.56         55.53        13.17 o                         
  -6   4  14         14.17         23.38        13.43 o                         
  -5   4  14          2.67         12.77        18.00 o                         
  -4   4  14          0.93          7.16        19.68 o                         
  -3   4  14        118.68        152.72        18.20 o                         
  -2   4  14        139.76        185.06        40.66 o                         
  -1   4  14         96.81        122.57        18.25 o                         
   0   4  14          8.62         18.34        24.20 o                         
   1   4  14         21.61          2.94        34.46 o                         
   2   4  14        137.00        148.70        15.29 o                         
   3   4  14         47.19         84.92        13.11 o                         
  -5   5  14         97.43        105.63        17.27 o                         
  -4   5  14         57.50         67.59        13.86 o                         
  -3   5  14          4.62         19.06        10.88 o                         
  -2   5  14          9.72         18.71        16.02 o                         
  -1   5  14         20.79         48.71        16.56 o                         
   0   5  14          7.74         23.84        13.40 o                         
   1   5  14         24.38         29.38        12.80 o                         
   2   5  14          9.45         36.93        15.20 o                         
  -4   6  14         16.32         15.30        21.64 o                         
  -3   6  14         47.85         48.27        30.08 o                         
  -2   6  14         44.95         68.19        13.16 o                         
  -1   6  14         21.77         32.42        28.95 o                         
   0   6  14          0.30         -7.44        12.28 o                         
   1   6  14         54.35         36.28        16.61 o                         
  -1  -9  15        211.24        194.31        10.38 o                         
   0  -9  15        429.24        380.60        12.21 o                         
   1  -9  15          3.00         46.52        12.95 o                         
   2  -9  15         34.68         42.38        13.56 o                         
   3  -9  15         55.85         65.63        14.15 o                         
   4  -9  15         74.92         68.32        16.17 o                         
  -3  -8  15         14.38         -0.28        14.38 o                         
  -2  -8  15        193.04        187.55        17.75 o                         
  -1  -8  15         58.70         83.07        14.50 o                         
   0  -8  15         16.52         20.47        10.06 o                         
   1  -8  15          7.05         17.72        13.05 o                         
   2  -8  15        158.47        167.21        20.24 o                         
   3  -8  15        488.23        496.39        18.74 o                         
   4  -8  15         16.00         25.36        14.01 o                         
   5  -8  15         11.52         26.20        16.23 o                         
  -4  -7  15         17.71         17.81         9.97 o                         
  -3  -7  15          0.64         11.25        12.14 o                         
  -2  -7  15        213.41        193.59         9.91 o                         
  -1  -7  15        517.72        514.81        12.03 o                         
   0  -7  15        106.27        113.94        10.51 o                         
   1  -7  15          9.34         12.44         8.98 o                         
   2  -7  15          1.22         11.02        10.86 o                         
   3  -7  15          8.88         32.78        13.14 o                         
   4  -7  15         96.63        118.10        14.22 o                         
   5  -7  15          5.42          7.56        14.66 o                         
  -4  -6  15          0.95          7.71         9.31 o                         
  -3  -6  15         23.36         17.77        10.60 o                         
  -2  -6  15        800.03        765.66        27.25 o                         
  -1  -6  15        153.30        167.07        11.04 o                         
   0  -6  15        101.41         81.49        12.19 o                         
   1  -6  15        227.96        206.02        12.27 o                         
   2  -6  15        634.12        642.53        38.30 o                         
   3  -6  15        302.49        336.98        14.32 o                         
   4  -6  15          6.43         17.84        11.47 o                         
   5  -6  15          0.26         17.66        15.70 o                         
   6  -6  15         18.54         19.26        14.73 o                         
  -5  -5  15        100.30        101.01        17.58 o                         
  -4  -5  15          4.34         16.69        12.69 o                         
  -3  -5  15          2.49          1.78        10.62 o                         
  -2  -5  15        258.75        252.24        12.85 o                         
  -1  -5  15        469.01        468.12        24.54 o                         
   0  -5  15        424.80        378.93        17.19 o                         
   1  -5  15        478.49        445.74        24.27 o                         
   2  -5  15          0.07          5.18         9.76 o                         
   3  -5  15        143.47        164.98        13.42 o                         
   4  -5  15         20.50         52.86        13.22 o                         
   5  -5  15          5.42         14.10        11.74 o                         
   6  -5  15         13.82          6.10        14.51 o                         
  -5  -4  15         40.19         45.63        10.86 o                         
  -4  -4  15          5.68          6.78        10.66 o                         
  -3  -4  15        388.76        370.52        11.02 o                         
  -2  -4  15        647.79        633.01        27.55 o                         
  -1  -4  15         57.29         74.94        11.16 o                         
   0  -4  15         18.56         31.46        12.48 o                         
   1  -4  15        256.67        281.87        16.93 o                         
   2  -4  15        449.86        469.51        12.83 o                         
   3  -4  15        193.27        202.56        10.90 o                         
   4  -4  15         12.59          6.37        18.34 o                         
   5  -4  15         32.32         30.90        13.45 o                         
   6  -4  15         43.71         47.14        13.52 o                         
  -6  -3  15        135.41        122.80        11.70 o                         
  -5  -3  15         90.19         89.42        12.56 o                         
  -4  -3  15         11.54        -10.31        10.31 o                         
  -3  -3  15          2.02         14.11         9.43 o                         
  -2  -3  15        799.55        830.53        46.23 o                         
  -1  -3  15         61.21         77.82        10.91 o                         
   0  -3  15          3.17          5.26        10.92 o                         
   1  -3  15        238.97        242.33        11.66 o                         
   2  -3  15        104.71         95.82        16.06 o                         
   3  -3  15        142.41        162.82        12.83 o                         
   4  -3  15         12.74          4.10        11.56 o                         
   5  -3  15        119.15        134.73        14.27 o                         
   6  -3  15          9.72         30.45        15.27 o                         
  -6  -2  15          5.32         22.73        10.76 o                         
  -5  -2  15         15.25         25.04        11.00 o                         
  -4  -2  15        126.64        129.72        12.61 o                         
  -3  -2  15        419.44        380.61        17.22 o                         
  -2  -2  15        419.84        419.03        38.76 o                         
  -1  -2  15         75.41         75.97        29.32 o                         
   0  -2  15         28.90         35.98        20.00 o                         
   1  -2  15        700.49        729.55        16.19 o                         
   2  -2  15        621.79        629.93        19.87 o                         
   3  -2  15         49.20         51.45        10.99 o                         
   4  -2  15          0.02          3.93        10.95 o                         
   5  -2  15         28.91         40.11        11.59 o                         
   6  -2  15         43.44         47.86        11.93 o                         
  -6  -1  15        155.11        150.09        10.73 o                         
  -5  -1  15         40.87         55.05        16.04 o                         
  -4  -1  15          0.05          2.53        12.00 o                         
  -3  -1  15         23.30         47.65        18.03 o                         
  -2  -1  15        493.80        497.10        40.07 o                         
  -1  -1  15        168.44        159.37        28.95 o                         
   0  -1  15        165.99        171.41        22.87 o                         
   1  -1  15         67.73         89.58        13.00 o                         
   2  -1  15         86.51         80.30        19.23 o                         
   3  -1  15          3.30        -15.88        15.88 o                         
   4  -1  15         31.28         52.34        12.78 o                         
   5  -1  15         37.06         59.43        13.27 o                         
   6  -1  15          6.66         12.43        13.20 o                         
  -6   0  15         16.79         25.80        15.84 o                         
  -5   0  15          0.01          6.95        12.70 o                         
  -4   0  15        280.24        335.52        17.64 o                         
  -3   0  15        502.37        532.60        58.20 o                         
  -2   0  15        158.89        168.49        18.94 o                         
  -1   0  15          6.58          2.25        10.67 o                         
   0   0  15        223.32        246.57        28.78 o                         
   1   0  15        171.10        161.94        13.34 o                         
   2   0  15        563.77        543.48        30.43 o                         
   3   0  15          6.03         22.89        12.76 o                         
   4   0  15          3.01         27.56        12.99 o                         
   5   0  15         46.66         47.03        13.52 o                         
  -6   1  15         30.16         65.43        16.29 o                         
  -5   1  15          1.84         12.99        15.40 o                         
  -4   1  15          4.42         18.91        20.46 o                         
  -3   1  15         79.92         80.83        11.14 o                         
  -2   1  15        252.95        273.82        39.82 o                         
  -1   1  15         86.85         85.42        12.52 o                         
   0   1  15        185.40        192.64        12.66 o                         
   1   1  15         80.83         86.55        15.45 o                         
   2   1  15          1.31         18.50        12.09 o                         
   3   1  15         32.28         18.62        21.15 o                         
   4   1  15         46.22         60.18        16.62 o                         
   5   1  15         34.13         32.26        11.24 o                         
  -6   2  15          4.31         -4.75        19.68 o                         
  -5   2  15          0.99         19.25        16.70 o                         
  -4   2  15        244.01        250.30        25.21 o                         
  -3   2  15        177.83        213.56        23.07 o                         
  -2   2  15        129.81        128.63        11.51 o                         
  -1   2  15         34.95         55.36        12.77 o                         
   0   2  15        373.62        358.98        43.56 o                         
   1   2  15        292.48        289.48        12.12 o                         
   2   2  15         11.67         13.63        10.88 o                         
   3   2  15         47.97         66.94        25.33 o                         
   4   2  15          7.66          6.56        21.23 o                         
  -5   3  15          0.32         12.83        11.87 o                         
  -4   3  15          0.14          4.59        25.51 o                         
  -3   3  15        189.55        159.19        22.63 o                         
  -2   3  15          4.36          9.71        13.18 o                         
  -1   3  15         73.50        104.05        17.98 o                         
   0   3  15         86.17         95.43        21.15 o                         
   1   3  15          2.98          2.83        14.96 o                         
   2   3  15         14.60         37.88        34.31 o                         
   3   3  15          5.30         13.30        19.43 o                         
  -5   4  15         29.02         48.20        17.40 o                         
  -4   4  15        185.42        249.45        35.15 o                         
  -3   4  15         85.61         85.93        16.97 o                         
  -2   4  15         12.78         -2.88        17.88 o                         
  -1   4  15         25.80         34.33        16.16 o                         
   0   4  15        135.60        130.66        15.76 o                         
   1   4  15        152.20        153.51        12.09 o                         
   2   4  15          1.58         18.52        12.08 o                         
  -4   5  15          8.26         -6.22        14.29 o                         
  -3   5  15          8.98          1.43        12.94 o                         
  -2   5  15          0.35         23.66        16.85 o                         
  -1   5  15         68.30        102.52        34.56 o                         
   0   5  15          0.65         13.34        12.70 o                         
   1   5  15          0.40          3.90        34.61 o                         
   0  -9  16          6.97         22.96        13.02 o                         
   1  -9  16         55.53         51.39        13.72 o                         
   2  -9  16        130.77        101.06        14.26 o                         
  -2  -8  16          2.46         20.91        16.67 o                         
  -1  -8  16          8.78         23.94        17.22 o                         
   0  -8  16        442.54        437.33        15.20 o                         
   1  -8  16        465.41        454.97        18.64 o                         
   2  -8  16         63.09         48.56        13.92 o                         
   3  -8  16          1.21         16.71        13.94 o                         
   4  -8  16         31.64         43.79        12.68 o                         
  -3  -7  16        128.46        120.50        10.20 o                         
  -2  -7  16        110.90        115.53        10.42 o                         
  -1  -7  16         30.62         27.54        13.41 o                         
   0  -7  16         19.79         28.39        11.31 o                         
   1  -7  16        106.99         99.31         9.72 o                         
   2  -7  16        117.27        117.20        10.95 o                         
   3  -7  16         63.52         54.95        14.25 o                         
   4  -7  16        123.17        122.63        14.75 o                         
   5  -7  16         38.17         27.97        14.43 o                         
  -4  -6  16        168.27        160.81        14.98 o                         
  -3  -6  16         37.19         35.49        11.42 o                         
  -2  -6  16          8.25          5.77         9.67 o                         
  -1  -6  16         67.46        101.79        13.57 o                         
   0  -6  16        756.48        731.92        12.86 o                         
   1  -6  16        538.64        492.76        34.93 o                         
   2  -6  16          0.11         15.50        11.60 o                         
   3  -6  16         12.19         25.14        10.60 o                         
   4  -6  16        118.22        140.47        14.66 o                         
   5  -6  16        122.20        138.53        14.86 o                         
  -4  -5  16        174.17        156.13        10.12 o                         
  -3  -5  16        246.79        262.76        27.44 o                         
  -2  -5  16          0.70         25.75        10.77 o                         
  -1  -5  16        124.09        128.39        12.75 o                         
   0  -5  16         12.47         20.05        12.62 o                         
   1  -5  16         16.39         41.84        12.86 o                         
   2  -5  16         52.25         65.71        11.44 o                         
   3  -5  16        368.19        347.43        20.16 o                         
   4  -5  16        137.53        133.69        13.70 o                         
   5  -5  16          0.46          1.50        14.01 o                         
  -5  -4  16         55.51         43.12         9.84 o                         
  -4  -4  16        346.81        337.74        17.62 o                         
  -3  -4  16         15.70         19.86        12.23 o                         
  -2  -4  16         24.23         37.27        11.99 o                         
  -1  -4  16        378.29        408.41        15.98 o                         
   0  -4  16        946.06        970.42        14.32 o                         
   1  -4  16        246.36        263.12        17.09 o                         
   2  -4  16         29.71         37.73        13.53 o                         
   3  -4  16          9.91         18.17        10.85 o                         
   4  -4  16        164.24        176.06        11.41 o                         
   5  -4  16        125.60        143.84        14.51 o                         
  -5  -3  16         41.45         50.09        12.38 o                         
  -4  -3  16        104.24         81.72        11.01 o                         
  -3  -3  16        162.55        146.18        10.16 o                         
  -2  -3  16          1.67          9.07        11.47 o                         
  -1  -3  16        439.67        414.30        25.53 o                         
   0  -3  16          0.43         20.59        10.51 o                         
   1  -3  16         28.03         44.10        12.34 o                         
   2  -3  16         61.66         38.42        11.07 o                         
   3  -3  16        160.02        174.94        12.18 o                         
   4  -3  16         35.53         61.32        11.81 o                         
   5  -3  16          1.18         -5.74        13.28 o                         
  -5  -2  16        354.05        369.12        15.78 o                         
  -4  -2  16        100.56         88.59        11.49 o                         
  -3  -2  16          8.31         23.22        15.25 o                         
  -2  -2  16         87.95         96.95        15.79 o                         
  -1  -2  16        572.83        571.77        39.40 o                         
   0  -2  16        578.14        592.20        48.16 o                         
   1  -2  16         12.33         22.59        15.48 o                         
   2  -2  16          1.72         -1.23        10.80 o                         
   3  -2  16        119.95        113.66        10.18 o                         
   4  -2  16        136.22        121.08        12.43 o                         
   5  -2  16          8.06         29.98        11.61 o                         
  -5  -1  16          1.40         19.07        14.85 o                         
  -4  -1  16        302.00        343.12        23.12 o                         
  -3  -1  16          1.11          6.41        15.34 o                         
  -2  -1  16        217.93        207.96        30.67 o                         
  -1  -1  16        192.49        168.28        35.89 o                         
   0  -1  16         27.89         39.32        16.58 o                         
   1  -1  16        153.07        173.82        39.67 o                         
   2  -1  16        245.36        260.54        23.61 o                         
   3  -1  16        195.70        235.12        20.39 o                         
   4  -1  16          5.89         20.62        10.24 o                         
   5  -1  16          8.19         28.78        15.14 o                         
  -5   0  16        144.21        130.19        12.26 o                         
  -4   0  16         95.36         99.10        31.53 o                         
  -3   0  16          0.28         13.93        10.66 o                         
  -2   0  16         40.12         46.22        12.91 o                         
  -1   0  16        721.77        722.32        80.65 o                         
   0   0  16        277.49        237.94        19.65 o                         
   1   0  16        195.50        199.54        25.26 o                         
   2   0  16          3.87          7.89        12.49 o                         
   3   0  16         55.54         45.71        11.67 o                         
   4   0  16         92.23         83.90        16.31 o                         
  -5   1  16          4.57         23.02        22.63 o                         
  -4   1  16         17.33         27.95        15.00 o                         
  -3   1  16         47.90         67.78        12.95 o                         
  -2   1  16        204.66        218.68        15.93 o                         
  -1   1  16         56.36         55.81        15.17 o                         
   0   1  16          1.93         -0.89        12.18 o                         
   1   1  16         26.66         23.44        12.64 o                         
   2   1  16         95.33        121.21        25.41 o                         
   3   1  16         28.80         28.66        12.94 o                         
   4   1  16         44.39         40.13        11.67 o                         
  -5   2  16        147.71        135.89        13.88 o                         
  -4   2  16          0.30         16.85        19.28 o                         
  -3   2  16         10.40         -2.11        11.06 o                         
  -2   2  16        150.61        162.46        13.74 o                         
  -1   2  16        427.71        442.85        17.40 o                         
   0   2  16         73.92         63.15        11.08 o                         
   1   2  16         30.67         49.48        25.65 o                         
   2   2  16         16.73          2.67        15.81 o                         
   3   2  16        151.82        114.46        15.96 o                         
  -5   3  16          3.01         19.39        13.27 o                         
  -4   3  16          8.16          5.99        16.42 o                         
  -3   3  16         22.70          4.65        16.67 o                         
  -2   3  16        103.22        108.89        19.55 o                         
  -1   3  16          2.28          6.98        15.61 o                         
   0   3  16          0.48          6.80        15.04 o                         
   1   3  16         14.48         15.48        10.75 o                         
   2   3  16        130.29        196.77        25.04 o                         
  -4   4  16         16.48         16.27        13.80 o                         
  -3   4  16         41.28         55.06        13.10 o                         
  -2   4  16        129.95        150.50        13.51 o                         
  -1   4  16        128.90        154.17        15.96 o                         
   0   4  16          0.55          9.47        12.28 o                         
   1   4  16          0.30         27.15        12.77 o                         
   0  -8  17         85.82         97.18        11.50 o                         
   1  -8  17          0.03          1.97        12.38 o                         
   2  -8  17         43.97         26.65        13.30 o                         
  -2  -7  17          5.64         11.35        12.68 o                         
  -1  -7  17         35.04         45.97        14.37 o                         
   0  -7  17         52.45         62.40         9.34 o                         
   1  -7  17         38.93         38.63        12.64 o                         
   2  -7  17        141.32        138.47        13.88 o                         
   3  -7  17         27.76         26.76        13.86 o                         
   4  -7  17         11.52         17.46        13.40 o                         
  -3  -6  17         41.95         36.17        12.56 o                         
  -2  -6  17        636.81        615.17        27.28 o                         
  -1  -6  17        313.66        322.63        11.41 o                         
   0  -6  17          0.14          8.01        11.08 o                         
   1  -6  17          8.97         -9.64        15.27 o                         
   2  -6  17        283.68        307.22        16.04 o                         
   3  -6  17        255.93        251.62        14.56 o                         
   4  -6  17         16.92         25.38        15.14 o                         
  -4  -5  17         36.45         41.52        11.49 o                         
  -3  -5  17         53.34         75.30        10.84 o                         
  -2  -5  17          0.06          6.24         9.92 o                         
  -1  -5  17        163.36        192.36        17.10 o                         
   0  -5  17         30.27         61.35        12.82 o                         
   1  -5  17        244.04        252.66        12.32 o                         
   2  -5  17        335.24        320.96        12.10 o                         
   3  -5  17          0.89         -0.06        13.61 o                         
   4  -5  17          4.12         21.20        12.03 o                         
  -4  -4  17         62.21         61.78         9.27 o                         
  -3  -4  17        196.09        179.31        11.45 o                         
  -2  -4  17        608.58        597.53        19.42 o                         
  -1  -4  17        277.46        254.90        25.57 o                         
   0  -4  17          9.48         15.62        14.94 o                         
   1  -4  17         23.68         45.09        12.53 o                         
   2  -4  17        281.25        260.31        20.04 o                         
   3  -4  17         80.45        107.60        11.96 o                         
   4  -4  17         13.21         17.62        13.79 o                         
   5  -4  17          6.26         -1.40        14.06 o                         
  -4  -3  17         19.59         26.25        11.84 o                         
  -3  -3  17         44.98         49.81        18.21 o                         
  -2  -3  17          1.07         12.98        11.21 o                         
  -1  -3  17         59.57         46.20         9.74 o                         
   0  -3  17         30.26         35.71        12.28 o                         
   1  -3  17        361.39        344.50        18.44 o                         
   2  -3  17        225.28        234.21        24.48 o                         
   3  -3  17          8.04         11.14        12.66 o                         
   4  -3  17         74.56         88.16        11.57 o                         
  -5  -2  17          1.75         -0.76        10.88 o                         
  -4  -2  17         17.37         23.49        19.79 o                         
  -3  -2  17        630.30        626.90        16.95 o                         
  -2  -2  17        380.70        428.00        44.47 o                         
  -1  -2  17         88.66         71.51        12.83 o                         
   0  -2  17          4.85          3.54        23.00 o                         
   1  -2  17         72.33         70.99        12.96 o                         
   2  -2  17        251.72        258.66        23.93 o                         
   3  -2  17         43.55         50.51        10.61 o                         
   4  -2  17         23.01         31.38        21.73 o                         
  -5  -1  17          7.71         39.24        12.61 o                         
  -4  -1  17         67.60         64.98        16.18 o                         
  -3  -1  17        221.13        202.87        16.59 o                         
  -2  -1  17         13.04         30.36        12.76 o                         
  -1  -1  17          7.05         -2.30        12.53 o                         
   0  -1  17        347.49        330.23        14.28 o                         
   1  -1  17        299.25        321.47        13.22 o                         
   2  -1  17         69.45         87.08        19.68 o                         
   3  -1  17          0.71          7.55        12.81 o                         
   4  -1  17         32.69         40.12        12.10 o                         
  -5   0  17         29.54         50.29        22.58 o                         
  -4   0  17         27.29         46.41        19.09 o                         
  -3   0  17        316.38        352.76        67.30 o                         
  -2   0  17        215.71        253.33        19.92 o                         
  -1   0  17          2.66        -16.28        19.90 o                         
   0   0  17         11.37         23.82        10.99 o                         
   1   0  17         97.42        138.86        15.32 o                         
   2   0  17         80.23         85.51        11.52 o                         
   3   0  17         10.44         25.18        15.99 o                         
   4   0  17         12.97         12.21        13.84 o                         
  -4   1  17         45.94         59.46        15.67 o                         
  -3   1  17         20.76         35.13        11.03 o                         
  -2   1  17          1.01         25.71        15.19 o                         
  -1   1  17          0.76         23.33        10.64 o                         
   0   1  17        257.92        287.11        30.60 o                         
   1   1  17        316.16        322.56        24.55 o                         
   2   1  17         19.03         25.03        10.97 o                         
   3   1  17         61.88         48.93        12.92 o                         
  -4   2  17         41.88         31.85        11.65 o                         
  -3   2  17        181.10        187.63        26.44 o                         
  -2   2  17          6.38         -7.32        12.94 o                         
  -1   2  17          0.08         23.93        12.34 o                         
   0   2  17          1.10         12.91        21.96 o                         
   1   2  17         14.03         46.86        15.30 o                         
   2   2  17         18.14         59.86        13.19 o                         
  -3   3  17         19.35         44.00        16.48 o                         
  -2   3  17          0.27         11.96        13.01 o                         
  -1   3  17         85.15         70.77        28.65 o                         
   0   3  17        120.84        157.21        16.09 o                         
   1   3  17         20.70         42.62        15.18 o                         
   0  -7  18         95.39         65.16        11.27 o                         
   1  -7  18         10.70         15.15        15.01 o                         
   2  -7  18         25.17         33.02        11.32 o                         
  -2  -6  18         16.61         25.74        18.49 o                         
  -1  -6  18          1.02         -7.23        12.55 o                         
   0  -6  18        220.40        190.57        20.67 o                         
   1  -6  18        291.44        248.84        14.98 o                         
   2  -6  18          4.31         -2.39        12.27 o                         
   3  -6  18         11.99         23.15        12.29 o                         
  -3  -5  18         40.36         30.29         9.53 o                         
  -2  -5  18          2.73         26.10        10.95 o                         
  -1  -5  18        169.96        160.06        14.86 o                         
   0  -5  18        168.96        177.65        16.73 o                         
   1  -5  18          1.46          1.00         9.31 o                         
   2  -5  18         34.63         44.30        12.08 o                         
   3  -5  18         55.66         53.45        10.57 o                         
  -3  -4  18         94.99         87.97        23.28 o                         
  -2  -4  18          0.21          0.55         9.41 o                         
  -1  -4  18         48.55         39.39        11.34 o                         
   0  -4  18        442.03        462.54        28.67 o                         
   1  -4  18        285.95        263.20        18.69 o                         
   2  -4  18          0.82         20.69        11.77 o                         
   3  -4  18         22.74         35.76        13.53 o                         
  -3  -3  18         10.59         14.83        12.06 o                         
  -2  -3  18         24.98         31.09        15.46 o                         
  -1  -3  18        396.39        449.34        28.14 o                         
   0  -3  18        139.37        140.75        11.60 o                         
   1  -3  18          1.93          4.46        10.79 o                         
   2  -3  18          0.20          3.76        13.46 o                         
   3  -3  18         57.48         61.36        11.57 o                         
  -4  -2  18        105.02        104.06        11.59 o                         
  -3  -2  18          2.45         -8.29        11.95 o                         
  -2  -2  18          0.08         28.23        15.88 o                         
  -1  -2  18        126.68        128.29        17.19 o                         
   0  -2  18        253.82        265.66        16.51 o                         
   1  -2  18         43.31         65.17        13.33 o                         
   2  -2  18          7.65         16.24        11.55 o                         
   3  -2  18          2.52         23.34        12.55 o                         
  -4  -1  18         17.00         32.86        22.53 o
[truncated: 4,051 more chars]
